# Supplementary material for: An OB-fold complex controls the repair pathways for DNA double-strand breaks
Source: Nat Commun. 2018 Sep 25;9:3925. doi: 10.1038/s41467-018-06407-7 (PMC6156606; doi:10.1038/s41467-018-06407-7)
Supplement: Supplementary file 4 — Dataset 1 [file 41467_2018_6407_MOESM4_ESM.xlsx]

## Sheet: REV7 IP
Checked	Protein FDR Confidence	Master	Accession	Description	Exp. q-value	Sum PEP Score	Coverage	# Peptides	# PSMs	# Unique Peptides	# Protein Groups	# AAs	MW [kDa]	calc. pI	Score Sequest HT	# Peptides Sequest HT
FALSE	High	Master Protein	P78347	General transcription factor II-I OS=Homo sapiens GN=GTF2I PE=1 SV=2	0	1007.29	67.9359	91	264	91	1	998	112.346	6.39	863.147	91
FALSE	High	Master Protein	Q14204	Cytoplasmic dynein 1 heavy chain 1 OS=Homo sapiens GN=DYNC1H1 PE=1 SV=5	0	926.094	34.8041	135	185	133	1	4646	532.072	6.4	536.607	135
FALSE	High	Master Protein	Q92616	Translational activator GCN1 OS=Homo sapiens GN=GCN1L1 PE=1 SV=6	0	888.498	46.3497	111	171	111	1	2671	292.572	7.47	518.943	111
FALSE	High	Master Protein	P27708	CAD protein OS=Homo sapiens GN=CAD PE=1 SV=3	0	818.557	54.8315	92	165	90	1	2225	242.829	6.46	546.941	92
FALSE	High	Master Protein	P0DMV9	Heat shock 70 kDa protein 1B OS=Homo sapiens GN=HSPA1B PE=1 SV=1	0	771.223	77.8471	47	203	39	1	641	70.009	5.66	765.217	47
FALSE	High	Master Protein	Q71U36	Tubulin alpha-1A chain OS=Homo sapiens GN=TUBA1A PE=1 SV=1	0	691.54	81.8182	39	349	1	1	451	50.104	5.06	1427.32	39
FALSE	High	Master Protein	P07437	Tubulin beta chain OS=Homo sapiens GN=TUBB PE=1 SV=2	0	671.015	86.036	39	529	6	1	444	49.639	4.89	1796.84	39
FALSE	High	Master Protein	Q9BQE3	Tubulin alpha-1C chain OS=Homo sapiens GN=TUBA1C PE=1 SV=1	0	664.567	81.2918	38	321	2	1	449	49.863	5.1	1264.36	38
FALSE	High	Master Protein	P68371	Tubulin beta-4B chain OS=Homo sapiens GN=TUBB4B PE=1 SV=1	0	634.769	85.8427	38	454	2	1	445	49.799	4.89	1461.44	38
FALSE	High	Master Protein	Q9UI95	Mitotic spindle assembly checkpoint protein MAD2B OS=Homo sapiens GN=MAD2L2 PE=1 SV=2	0	586.854	92.4171	25	288	25	1	211	24.319	6.52	1072.76	25
FALSE	High	Master Protein	Q9BVA1	Tubulin beta-2B chain OS=Homo sapiens GN=TUBB2B PE=1 SV=1	0	566.243	85.3933	36	377	2	1	445	49.921	4.89	1234.64	36
FALSE	High	Master Protein	P04350	Tubulin beta-4A chain OS=Homo sapiens GN=TUBB4A PE=1 SV=2	0	554.745	85.1351	36	398	4	1	444	49.554	4.88	1310.74	36
FALSE	High	Master Protein	Q13885	Tubulin beta-2A chain OS=Homo sapiens GN=TUBB2A PE=1 SV=1	0	551.703	76.6292	35	371	2	1	445	49.875	4.89	1199.24	35
FALSE	High	Master Protein	O14654	Insulin receptor substrate 4 OS=Homo sapiens GN=IRS4 PE=1 SV=1	0	506.361	51.79	58	136	58	1	1257	133.685	8.44	446.475	58
FALSE	High	Master Protein	Q9NVI7	ATPase family AAA domain-containing protein 3A OS=Homo sapiens GN=ATAD3A PE=1 SV=2	0	500.569	64.3533	43	122	20	1	634	71.325	8.98	419.448	43
FALSE	High	Master Protein	P49327	Fatty acid synthase OS=Homo sapiens GN=FASN PE=1 SV=3	0	500.453	33.5325	61	95	60	1	2511	273.254	6.44	308.879	61
FALSE	High	Master Protein	P60709	Actin, cytoplasmic 1 OS=Homo sapiens GN=ACTB PE=1 SV=1	0	498.205	88	34	174	15	1	375	41.71	5.48	649.841	34
FALSE	High	Master Protein	P68366	Tubulin alpha-4A chain OS=Homo sapiens GN=TUBA4A PE=1 SV=1	0	461.776	61.8304	28	255	3	1	448	49.892	5.06	971.146	28
FALSE	High	Master Protein	P04264	Keratin, type II cytoskeletal 1 OS=Homo sapiens GN=KRT1 PE=1 SV=6	0	461.762	69.7205	41	98	36	1	644	65.999	8.12	353.19	41
FALSE	High	Master Protein	P78527	DNA-dependent protein kinase catalytic subunit OS=Homo sapiens GN=PRKDC PE=1 SV=3	0	455.396	22.1415	90	118	90	1	4128	468.788	7.12	273.521	90
FALSE	High	Master Protein	P05141	ADP/ATP translocase 2 OS=Homo sapiens GN=SLC25A5 PE=1 SV=7	0	433.279	89.9329	35	198	16	1	298	32.831	9.69	717.834	35
FALSE	High	Master Protein	P20700	Lamin-B1 OS=Homo sapiens GN=LMNB1 PE=1 SV=2	0	420.093	66.8942	46	86	40	1	586	66.368	5.16	252.927	46
FALSE	High	Master Protein	P68104	Elongation factor 1-alpha 1 OS=Homo sapiens GN=EEF1A1 PE=1 SV=1	0	409.537	65.1515	26	212	26	1	462	50.109	9.01	874.025	26
FALSE	High	Master Protein	Q9UJS0	Calcium-binding mitochondrial carrier protein Aralar2 OS=Homo sapiens GN=SLC25A13 PE=1 SV=2	0	387.224	65.1852	36	74	25	1	675	74.129	8.62	244.41	36
FALSE	High	Master Protein	P05023	Sodium/potassium-transporting ATPase subunit alpha-1 OS=Homo sapiens GN=ATP1A1 PE=1 SV=1	0	384.332	44.086	39	85	39	1	1023	112.824	5.49	289.902	39
FALSE	High	Master Protein	P16615	Sarcoplasmic/endoplasmic reticulum calcium ATPase 2 OS=Homo sapiens GN=ATP2A2 PE=1 SV=1	0	382.123	40.1152	40	86	40	1	1042	114.683	5.34	281.782	40
FALSE	High	Master Protein	Q5T9A4	ATPase family AAA domain-containing protein 3B OS=Homo sapiens GN=ATAD3B PE=1 SV=1	0	380.949	43.9815	33	93	10	1	648	72.527	9.2	316.548	33
FALSE	High	Master Protein	P11142	Heat shock cognate 71 kDa protein OS=Homo sapiens GN=HSPA8 PE=1 SV=1	0	375.287	47.3684	34	89	23	1	646	70.854	5.52	305.267	34
FALSE	High	Master Protein	Q9BUF5	Tubulin beta-6 chain OS=Homo sapiens GN=TUBB6 PE=1 SV=1	0	372.815	83.1839	28	157	13	1	446	49.825	4.88	477.208	28
FALSE	High	Master Protein	Q96TA2	ATP-dependent zinc metalloprotease YME1L1 OS=Homo sapiens GN=YME1L1 PE=1 SV=2	0	369.877	45.925	35	82	35	1	773	86.401	8.76	266.144	35
FALSE	High	Master Protein	P12236	ADP/ATP translocase 3 OS=Homo sapiens GN=SLC25A6 PE=1 SV=4	0	363.955	89.5973	33	146	11	1	298	32.845	9.74	454.608	33
FALSE	High	Master Protein	P11717	Cation-independent mannose-6-phosphate receptor OS=Homo sapiens GN=IGF2R PE=1 SV=3	0	348.314	23.4845	51	71	51	1	2491	274.199	5.94	213.933	51
FALSE	High	Master Protein	Q13509	Tubulin beta-3 chain OS=Homo sapiens GN=TUBB3 PE=1 SV=2	0	336.917	41.3333	22	260	2	1	450	50.4	4.93	865.891	22
FALSE	High	Master Protein	Q01082	Spectrin beta chain, non-erythrocytic 1 OS=Homo sapiens GN=SPTBN1 PE=1 SV=2	0	330.793	27.4112	53	70	47	1	2364	274.439	5.57	172.3	53
FALSE	High	Master Protein	P05787	Keratin, type II cytoskeletal 8 OS=Homo sapiens GN=KRT8 PE=1 SV=7	0	322.631	56.3147	38	72	32	1	483	53.671	5.59	215.783	38
FALSE	High	Master Protein	P12235	ADP/ATP translocase 1 OS=Homo sapiens GN=SLC25A4 PE=1 SV=4	0	313.986	85.906	32	139	13	1	298	33.043	9.76	453.006	32
FALSE	High	Master Protein	P08670	Vimentin OS=Homo sapiens GN=VIM PE=1 SV=4	0	306.691	72.103	34	63	33	1	466	53.619	5.12	191.899	34
FALSE	High	Master Protein	P10809	60 kDa heat shock protein, mitochondrial OS=Homo sapiens GN=HSPD1 PE=1 SV=2	0	305.461	64.2234	32	61	32	1	573	61.016	5.87	210.94	32
FALSE	High	Master Protein	Q16891	MICOS complex subunit MIC60 OS=Homo sapiens GN=IMMT PE=1 SV=1	0	300.843	48.8127	37	62	37	1	758	83.626	6.48	183.594	37
FALSE	High	Master Protein	P35527	Keratin, type I cytoskeletal 9 OS=Homo sapiens GN=KRT9 PE=1 SV=3	0	286.772	68.5393	27	54	26	1	623	62.027	5.24	181.358	27
FALSE	High	Master Protein	P13639	Elongation factor 2 OS=Homo sapiens GN=EEF2 PE=1 SV=4	0	285.473	48.2517	36	54	35	1	858	95.277	6.83	148.218	36
FALSE	High	Master Protein	P13674	Prolyl 4-hydroxylase subunit alpha-1 OS=Homo sapiens GN=P4HA1 PE=1 SV=2	0	284.382	63.1086	28	53	28	1	534	61.011	6.01	182.646	28
FALSE	High	Master Protein	P04843	Dolichyl-diphosphooligosaccharide--protein glycosyltransferase subunit 1 OS=Homo sapiens GN=RPN1 PE=1 SV=1	0	276.146	57.0016	26	52	26	1	607	68.527	6.38	177.303	26
FALSE	High	Master Protein	P49792	E3 SUMO-protein ligase RanBP2 OS=Homo sapiens GN=RANBP2 PE=1 SV=2	0	266.575	17.773	47	58	30	1	3224	357.974	6.2	149.174	47
FALSE	High	Master Protein	P38646	Stress-70 protein, mitochondrial OS=Homo sapiens GN=HSPA9 PE=1 SV=2	0	264.996	44.1826	27	46	27	1	679	73.635	6.16	156.156	27
FALSE	High	Master Protein	O75746	Calcium-binding mitochondrial carrier protein Aralar1 OS=Homo sapiens GN=SLC25A12 PE=1 SV=2	0	264.886	55.0147	34	69	23	1	678	74.715	8.38	202.391	34
FALSE	High	Master Protein	P13645	Keratin, type I cytoskeletal 10 OS=Homo sapiens GN=KRT10 PE=1 SV=6	0	264.609	60.4452	29	50	26	1	584	58.792	5.21	162.045	29
FALSE	High	Master Protein	Q6XZF7	Dynamin-binding protein OS=Homo sapiens GN=DNMBP PE=1 SV=1	0	262.134	32.7838	36	48	36	1	1577	177.236	5.39	150.439	36
FALSE	High	Master Protein	P25705	ATP synthase subunit alpha, mitochondrial OS=Homo sapiens GN=ATP5A1 PE=1 SV=1	0	254.438	58.7703	32	56	32	1	553	59.714	9.13	184.791	32
FALSE	High	Master Protein	O14980	Exportin-1 OS=Homo sapiens GN=XPO1 PE=1 SV=1	0	253.794	32.8665	32	52	32	1	1071	123.306	6.06	153.806	32
FALSE	High	Master Protein	P05783	Keratin, type I cytoskeletal 18 OS=Homo sapiens GN=KRT18 PE=1 SV=2	0	253.687	63.7209	30	58	30	1	430	48.029	5.45	156.56	30
FALSE	High	Master Protein	P53621	Coatomer subunit alpha OS=Homo sapiens GN=COPA PE=1 SV=2	0	253.613	31.5359	32	47	32	1	1224	138.258	7.66	149.282	32
FALSE	High	Master Protein	P46821	Microtubule-associated protein 1B OS=Homo sapiens GN=MAP1B PE=1 SV=2	0	251.492	20.4214	37	52	37	1	2468	270.468	4.81	136.985	37
FALSE	High	Master Protein	P68032	Actin, alpha cardiac muscle 1 OS=Homo sapiens GN=ACTC1 PE=1 SV=1	0	248.749	46.6844	21	89	1	1	377	41.992	5.39	280.503	21
FALSE	High	Master Protein	Q13813	Spectrin alpha chain, non-erythrocytic 1 OS=Homo sapiens GN=SPTAN1 PE=1 SV=3	0	244.459	19.1748	37	47	37	1	2472	284.364	5.35	130.878	37
FALSE	High	Master Protein	Q00325	Phosphate carrier protein, mitochondrial OS=Homo sapiens GN=SLC25A3 PE=1 SV=2	0	242.797	64.6409	27	90	27	1	362	40.069	9.38	277.39	27
FALSE	High	Master Protein	P08238	Heat shock protein HSP 90-beta OS=Homo sapiens GN=HSP90AB1 PE=1 SV=4	0	242.278	42.9558	30	49	18	1	724	83.212	5.03	144.358	30
FALSE	High	Master Protein	P07900	Heat shock protein HSP 90-alpha OS=Homo sapiens GN=HSP90AA1 PE=1 SV=5	0	233.151	40.9836	27	47	17	1	732	84.607	5.02	146.138	27
FALSE	High	Master Protein	P00367	Glutamate dehydrogenase 1, mitochondrial OS=Homo sapiens GN=GLUD1 PE=1 SV=2	0	231.13	47.491	24	42	24	1	558	61.359	7.8	135.745	24
FALSE	High	Master Protein	P42704	Leucine-rich PPR motif-containing protein, mitochondrial OS=Homo sapiens GN=LRPPRC PE=1 SV=3	0	227.52	32.3529	41	51	41	1	1394	157.805	6.13	133.086	41
FALSE	High	Master Protein	P31689	DnaJ homolog subfamily A member 1 OS=Homo sapiens GN=DNAJA1 PE=1 SV=2	0	225.28	65.4912	22	42	20	1	397	44.839	7.08	128.883	22
FALSE	High	Master Protein	P35908	Keratin, type II cytoskeletal 2 epidermal OS=Homo sapiens GN=KRT2 PE=1 SV=2	0	225.122	53.2081	26	43	19	1	639	65.393	8	133.935	26
FALSE	High	Master Protein	Q92621	Nuclear pore complex protein Nup205 OS=Homo sapiens GN=NUP205 PE=1 SV=3	0	217.938	19.9801	34	52	34	1	2012	227.776	6.19	134.942	34
FALSE	High	Master Protein	P21333	Filamin-A OS=Homo sapiens GN=FLNA PE=1 SV=4	0	217.154	15.2248	31	41	29	1	2647	280.564	6.06	120.809	31
FALSE	High	Master Protein	P11021	78 kDa glucose-regulated protein OS=Homo sapiens GN=HSPA5 PE=1 SV=2	0	215.878	42.5076	26	46	24	1	654	72.288	5.16	139.321	26
FALSE	High	Master Protein	P23396	40S ribosomal protein S3 OS=Homo sapiens GN=RPS3 PE=1 SV=2	0	212.623	71.6049	24	62	24	1	243	26.671	9.66	204.503	24
FALSE	High	Master Protein	O95831	Apoptosis-inducing factor 1, mitochondrial OS=Homo sapiens GN=AIFM1 PE=1 SV=1	0	207.078	42.2512	20	36	20	1	613	66.859	8.95	126.157	20
FALSE	High	Master Protein	P13010	X-ray repair cross-complementing protein 5 OS=Homo sapiens GN=XRCC5 PE=1 SV=3	0	206.953	45.3552	29	44	28	1	732	82.652	5.81	125.516	29
FALSE	High	Master Protein	Q6P2Q9	Pre-mRNA-processing-splicing factor 8 OS=Homo sapiens GN=PRPF8 PE=1 SV=2	0	203.695	20.1285	42	51	42	1	2335	273.427	8.84	120.838	42
FALSE	High	Master Protein	P62736	Actin, aortic smooth muscle OS=Homo sapiens GN=ACTA2 PE=1 SV=1	0	203.534	46.6844	20	79	1	1	377	41.982	5.39	246.833	20
FALSE	High	Master Protein	P30876	DNA-directed RNA polymerase II subunit RPB2 OS=Homo sapiens GN=POLR2B PE=1 SV=1	0	202.32	28.4497	26	35	26	1	1174	133.811	6.87	112.76	26
FALSE	High	Master Protein	Q96EY1	DnaJ homolog subfamily A member 3, mitochondrial OS=Homo sapiens GN=DNAJA3 PE=1 SV=2	0	199.064	40.625	18	33	18	1	480	52.456	9.26	117.375	18
FALSE	High	Master Protein	Q5VYK3	Proteasome-associated protein ECM29 homolog OS=Homo sapiens GN=ECM29 PE=1 SV=2	0	198.267	17.3984	25	38	25	1	1845	204.16	7.12	107.145	25
FALSE	High	Master Protein	Q8N1F7	Nuclear pore complex protein Nup93 OS=Homo sapiens GN=NUP93 PE=1 SV=2	0	193.709	37.851	30	50	30	1	819	93.43	5.72	138.194	30
FALSE	High	Master Protein	O60884	DnaJ homolog subfamily A member 2 OS=Homo sapiens GN=DNAJA2 PE=1 SV=1	0	193.161	60.9223	22	43	22	1	412	45.717	6.48	123.336	22
FALSE	High	Master Protein	Q96JM3	Chromosome alignment-maintaining phosphoprotein 1 OS=Homo sapiens GN=CHAMP1 PE=1 SV=2	0	187.702	42.3645	29	44	29	1	812	89.043	8.44	116.847	29
FALSE	High	Master Protein	Q14839	Chromodomain-helicase-DNA-binding protein 4 OS=Homo sapiens GN=CHD4 PE=1 SV=2	0	187.621	16.9456	27	35	22	1	1912	217.867	5.86	106.498	27
FALSE	High	Master Protein	Q9NZ01	Very-long-chain enoyl-CoA reductase OS=Homo sapiens GN=TECR PE=1 SV=1	0	185.765	36.039	16	44	16	1	308	36.011	9.45	123.115	16
FALSE	High	Master Protein	Q6P4A7	Sideroflexin-4 OS=Homo sapiens GN=SFXN4 PE=1 SV=1	0	185.757	65.5786	17	35	17	1	337	37.974	9.19	109.882	17
FALSE	High	Master Protein	Q14683	Structural maintenance of chromosomes protein 1A OS=Homo sapiens GN=SMC1A PE=1 SV=2	0	185.538	30.0892	33	43	33	1	1233	143.144	7.64	109.243	33
FALSE	High	Master Protein	O43175	D-3-phosphoglycerate dehydrogenase OS=Homo sapiens GN=PHGDH PE=1 SV=4	0	185.118	50.469	22	30	22	1	533	56.614	6.71	103.603	22
FALSE	High	Master Protein	Q96H55	Unconventional myosin-XIX OS=Homo sapiens GN=MYO19 PE=1 SV=2	0	185.094	29.7938	21	31	21	1	970	109.066	7.71	98.8435	21
FALSE	High	Master Protein	Q9UKM7	Endoplasmic reticulum mannosyl-oligosaccharide 1,2-alpha-mannosidase OS=Homo sapiens GN=MAN1B1 PE=1 SV=2	0	183.592	34.3348	17	29	17	1	699	79.53	7.72	107.854	17
FALSE	High	Master Protein	Q9NVI1	Fanconi anemia group I protein OS=Homo sapiens GN=FANCI PE=1 SV=4	0	182.215	26.7319	32	40	31	1	1328	149.229	6.74	99.1739	32
FALSE	High	Master Protein	Q15645	Pachytene checkpoint protein 2 homolog OS=Homo sapiens GN=TRIP13 PE=1 SV=2	0	180.891	55.5556	17	26	17	1	432	48.52	6.09	108.791	17
FALSE	High	Master Protein	P06576	ATP synthase subunit beta, mitochondrial OS=Homo sapiens GN=ATP5B PE=1 SV=3	0	178.663	50.6616	18	29	18	1	529	56.525	5.4	101.192	18
FALSE	High	Master Protein	P43243	Matrin-3 OS=Homo sapiens GN=MATR3 PE=1 SV=2	0	178.459	34.7107	22	38	22	1	847	94.565	6.25	100.176	22
FALSE	High	Master Protein	P53007	Tricarboxylate transport protein, mitochondrial OS=Homo sapiens GN=SLC25A1 PE=1 SV=2	0	175.968	63.0225	20	41	20	1	311	33.991	9.89	117.472	20
FALSE	High	Master Protein	Q9NU22	Midasin OS=Homo sapiens GN=MDN1 PE=1 SV=2	0	174.867	8.18442	38	43	38	1	5596	632.42	5.68	103.892	38
FALSE	High	Master Protein	Q53H12	Acylglycerol kinase, mitochondrial OS=Homo sapiens GN=AGK PE=1 SV=2	0	174.056	63.5071	22	31	22	1	422	47.107	8.09	104.859	22
FALSE	High	Master Protein	P02786	Transferrin receptor protein 1 OS=Homo sapiens GN=TFRC PE=1 SV=2	0	172.787	34.8684	22	29	22	1	760	84.818	6.61	91.8653	22
FALSE	High	Master Protein	Q02978	Mitochondrial 2-oxoglutarate/malate carrier protein OS=Homo sapiens GN=SLC25A11 PE=1 SV=3	0	172.512	77.0701	21	63	21	1	314	34.04	9.91	206.544	21
FALSE	High	Master Protein	Q9Y4W6	AFG3-like protein 2 OS=Homo sapiens GN=AFG3L2 PE=1 SV=2	0	171.66	29.862	21	39	21	1	797	88.528	8.66	114.727	21
FALSE	High	Master Protein	Q9UNF1	Melanoma-associated antigen D2 OS=Homo sapiens GN=MAGED2 PE=1 SV=2	0	169.301	40.429	28	40	28	1	606	64.914	9.32	92.5547	28
FALSE	High	Master Protein	P04844	Dolichyl-diphosphooligosaccharide--protein glycosyltransferase subunit 2 OS=Homo sapiens GN=RPN2 PE=1 SV=3	0	167.422	45.9588	17	22	17	1	631	69.241	5.69	84.7853	17
FALSE	High	Master Protein	Q6NSI4	Uncharacterized protein CXorf57 OS=Homo sapiens GN=CXorf57 PE=1 SV=2	0	167.241	27.7193	25	44	25	1	855	97.493	8.41	102.514	25
FALSE	High	Master Protein	Q3ZCM7	Tubulin beta-8 chain OS=Homo sapiens GN=TUBB8 PE=1 SV=2	0	167.036	29.2793	13	162	1	1	444	49.744	4.89	413.012	13
FALSE	High	Master Protein	Q5SRE5	Nucleoporin NUP188 homolog OS=Homo sapiens GN=NUP188 PE=1 SV=1	0	166.647	15.1515	26	34	26	1	1749	195.917	6.73	90.9567	26
FALSE	High	Master Protein	O15027	Protein transport protein Sec16A OS=Homo sapiens GN=SEC16A PE=1 SV=3	0	166.377	19.642	28	37	28	1	2179	233.373	5.63	97.0532	28
FALSE	High	Master Protein	Q9NTJ3	Structural maintenance of chromosomes protein 4 OS=Homo sapiens GN=SMC4 PE=1 SV=2	0	164.908	19.3323	24	32	24	1	1288	147.091	6.79	86.4896	24
FALSE	High	Master Protein	O75477	Erlin-1 OS=Homo sapiens GN=ERLIN1 PE=1 SV=1	0	161.295	57.8035	19	31	16	1	346	38.901	7.87	96.64	19
FALSE	High	Master Protein	P51648	Fatty aldehyde dehydrogenase OS=Homo sapiens GN=ALDH3A2 PE=1 SV=1	0	160.608	44.3299	20	34	20	1	485	54.813	7.88	112.203	20
FALSE	High	Master Protein	P55786	Puromycin-sensitive aminopeptidase OS=Homo sapiens GN=NPEPPS PE=1 SV=2	0	160.267	34.1676	25	33	25	1	919	103.211	5.72	93.0375	25
FALSE	High	Master Protein	Q8WUM0	Nuclear pore complex protein Nup133 OS=Homo sapiens GN=NUP133 PE=1 SV=2	0	158.708	25.8651	23	32	23	1	1156	128.898	5.1	94.8762	23
FALSE	High	Master Protein	P50402	Emerin OS=Homo sapiens GN=EMD PE=1 SV=1	0	157.971	62.5984	17	38	17	1	254	28.976	5.5	106.203	17
FALSE	High	Master Protein	P51617	Interleukin-1 receptor-associated kinase 1 OS=Homo sapiens GN=IRAK1 PE=1 SV=2	0	157.263	32.3034	15	23	14	1	712	76.489	6.62	92.2274	15
FALSE	High	Master Protein	P49411	Elongation factor Tu, mitochondrial OS=Homo sapiens GN=TUFM PE=1 SV=2	0	156.675	38.4956	14	25	14	1	452	49.51	7.61	76.8114	14
FALSE	High	Master Protein	Q9UQE7	Structural maintenance of chromosomes protein 3 OS=Homo sapiens GN=SMC3 PE=1 SV=2	0	156.52	21.7749	24	34	24	1	1217	141.454	7.18	94.9522	24
FALSE	High	Master Protein	O43491	Band 4.1-like protein 2 OS=Homo sapiens GN=EPB41L2 PE=1 SV=1	0	156.385	23.8806	26	34	24	1	1005	112.519	5.44	88.1215	26
FALSE	High	Master Protein	P61619	Protein transport protein Sec61 subunit alpha isoform 1 OS=Homo sapiens GN=SEC61A1 PE=1 SV=2	0	154.174	47.6891	17	27	11	1	476	52.231	8.06	87.8946	17
FALSE	High	Master Protein	Q9Y4R8	Telomere length regulation protein TEL2 homolog OS=Homo sapiens GN=TELO2 PE=1 SV=2	0	153.982	35.006	23	31	23	1	837	91.689	5.76	92.1425	23
FALSE	High	Master Protein	O75643	U5 small nuclear ribonucleoprotein 200 kDa helicase OS=Homo sapiens GN=SNRNP200 PE=1 SV=2	0	152.735	13.6236	25	35	25	1	2136	244.353	6.06	89.9891	25
FALSE	High	Master Protein	Q9Y285	Phenylalanine--tRNA ligase alpha subunit OS=Homo sapiens GN=FARSA PE=1 SV=3	0	150.289	47.6378	16	23	16	1	508	57.528	7.8	86.2782	16
FALSE	High	Master Protein	Q96CS3	FAS-associated factor 2 OS=Homo sapiens GN=FAF2 PE=1 SV=2	0	149.425	45.1685	13	24	13	1	445	52.591	5.62	81.4444	13
FALSE	High	Master Protein	Q96HS1	Serine/threonine-protein phosphatase PGAM5, mitochondrial OS=Homo sapiens GN=PGAM5 PE=1 SV=2	0	145.935	76.4706	19	34	19	1	289	31.985	8.68	103.226	19
FALSE	High	Master Protein	A0FGR8	Extended synaptotagmin-2 OS=Homo sapiens GN=ESYT2 PE=1 SV=1	0	145.231	21.4984	17	26	17	1	921	102.294	9.26	83.1161	17
FALSE	High	Master Protein	Q92900	Regulator of nonsense transcripts 1 OS=Homo sapiens GN=UPF1 PE=1 SV=2	0	143.503	19.8406	20	30	18	1	1129	124.267	6.61	87.9629	20
FALSE	High	Master Protein	O75306	NADH dehydrogenase [ubiquinone] iron-sulfur protein 2, mitochondrial OS=Homo sapiens GN=NDUFS2 PE=1 SV=2	0	143.362	43.1965	16	36	16	1	463	52.512	7.55	107.134	16
FALSE	High	Master Protein	Q6ZNB6	NF-X1-type zinc finger protein NFXL1 OS=Homo sapiens GN=NFXL1 PE=1 SV=2	0	142.625	24.6981	17	23	17	1	911	101.27	8.41	73.5094	17
FALSE	High	Master Protein	P41252	Isoleucine--tRNA ligase, cytoplasmic OS=Homo sapiens GN=IARS PE=1 SV=2	0	142.617	22.3455	28	37	28	1	1262	144.406	6.15	85.2402	28
FALSE	High	Master Protein	P04439	HLA class I histocompatibility antigen, A-3 alpha chain OS=Homo sapiens GN=HLA-A PE=1 SV=2	0	140.831	55.8904	15	29	4	1	365	40.815	6	75.4009	15
FALSE	High	Master Protein	O94905	Erlin-2 OS=Homo sapiens GN=ERLIN2 PE=1 SV=1	0	140.245	56.0472	19	31	16	1	339	37.815	5.62	87.5632	19
FALSE	High	Master Protein	Q7Z3U7	Protein MON2 homolog OS=Homo sapiens GN=MON2 PE=1 SV=3	0	140.21	18.9284	27	31	27	1	1717	190.237	6.06	80.622	27
FALSE	High	Master Protein	P46783	40S ribosomal protein S10 OS=Homo sapiens GN=RPS10 PE=1 SV=1	0	139.035	67.2727	14	44	14	1	165	18.886	10.15	138.158	14
FALSE	High	Master Protein	O75976	Carboxypeptidase D OS=Homo sapiens GN=CPD PE=1 SV=2	0	135.477	19.058	23	30	23	1	1380	152.835	6.05	74.5419	23
FALSE	High	Master Protein	Q96TC7	Regulator of microtubule dynamics protein 3 OS=Homo sapiens GN=RMDN3 PE=1 SV=2	0	135.266	42.1277	16	24	16	1	470	52.086	5.1	74.2838	16
FALSE	High	Master Protein	Q00839	Heterogeneous nuclear ribonucleoprotein U OS=Homo sapiens GN=HNRNPU PE=1 SV=6	0	135.052	31.6364	24	34	23	1	825	90.528	6	78.5514	24
FALSE	High	Master Protein	P53985	Monocarboxylate transporter 1 OS=Homo sapiens GN=SLC16A1 PE=1 SV=3	0	134.239	21.6	10	20	10	1	500	53.909	8.66	77.9797	10
FALSE	High	Master Protein	P50416	Carnitine O-palmitoyltransferase 1, liver isoform OS=Homo sapiens GN=CPT1A PE=1 SV=2	0	134.141	28.2018	20	38	20	1	773	88.311	8.65	92.981	20
FALSE	High	Master Protein	P10586	Receptor-type tyrosine-protein phosphatase F OS=Homo sapiens GN=PTPRF PE=1 SV=2	0	133.331	16.5181	23	27	23	1	1907	212.744	6.3	70.5241	23
FALSE	High	Master Protein	Q00587	Cdc42 effector protein 1 OS=Homo sapiens GN=CDC42EP1 PE=1 SV=1	0	133.26	49.3606	16	27	16	1	391	40.27	7.15	91.8205	16
FALSE	High	Master Protein	O43592	Exportin-T OS=Homo sapiens GN=XPOT PE=1 SV=2	0	132.931	31.289	24	28	24	1	962	109.893	5.39	79.7207	24
FALSE	High	Master Protein	O43242	26S proteasome non-ATPase regulatory subunit 3 OS=Homo sapiens GN=PSMD3 PE=1 SV=2	0	132.858	39.8876	19	27	19	1	534	60.939	8.44	81.4538	19
FALSE	High	Master Protein	P35580	Myosin-10 OS=Homo sapiens GN=MYH10 PE=1 SV=3	0	130.99	13.5628	26	29	20	1	1976	228.858	5.54	77.1522	26
FALSE	High	Master Protein	P53618	Coatomer subunit beta OS=Homo sapiens GN=COPB1 PE=1 SV=3	0	129.946	22.8751	15	23	15	1	953	107.074	6.05	73.7855	15
FALSE	High	Master Protein	Q96A33	Coiled-coil domain-containing protein 47 OS=Homo sapiens GN=CCDC47 PE=1 SV=1	0	129.136	29.6066	11	21	11	1	483	55.838	4.87	79.9585	11
FALSE	High	Master Protein	O60762	Dolichol-phosphate mannosyltransferase subunit 1 OS=Homo sapiens GN=DPM1 PE=1 SV=1	0	128.573	41.9231	12	27	12	1	260	29.616	9.57	84.4648	12
FALSE	High	Master Protein	Q8TEM1	Nuclear pore membrane glycoprotein 210 OS=Homo sapiens GN=NUP210 PE=1 SV=3	0	128.22	14.5734	22	25	22	1	1887	204.983	6.81	67.248	22
FALSE	High	Master Protein	Q9Y5M8	Signal recognition particle receptor subunit beta OS=Homo sapiens GN=SRPRB PE=1 SV=3	0	128.159	67.5277	16	23	16	1	271	29.684	9.04	76.1652	16
FALSE	High	Master Protein	Q14739	Lamin-B receptor OS=Homo sapiens GN=LBR PE=1 SV=2	0	127.123	23.7398	14	21	14	1	615	70.658	9.36	71.1562	14
FALSE	High	Master Protein	Q14974	Importin subunit beta-1 OS=Homo sapiens GN=KPNB1 PE=1 SV=2	0	126.341	29.9087	18	25	18	1	876	97.108	4.78	65.3269	18
FALSE	High	Master Protein	Q16531	DNA damage-binding protein 1 OS=Homo sapiens GN=DDB1 PE=1 SV=1	0	125.52	27.5439	26	28	26	1	1140	126.887	5.26	76.1993	26
FALSE	High	Master Protein	Q13547	Histone deacetylase 1 OS=Homo sapiens GN=HDAC1 PE=1 SV=1	0	124.591	36.5145	14	23	6	1	482	55.068	5.48	59.3013	14
FALSE	High	Master Protein	Q00610	Clathrin heavy chain 1 OS=Homo sapiens GN=CLTC PE=1 SV=5	0	124.568	13.3731	19	24	19	1	1675	191.493	5.69	65.5869	19
FALSE	High	Master Protein	Q15029	116 kDa U5 small nuclear ribonucleoprotein component OS=Homo sapiens GN=EFTUD2 PE=1 SV=1	0	123.579	27.572	21	27	20	1	972	109.366	5	63.7905	21
FALSE	High	Master Protein	P13746	HLA class I histocompatibility antigen, A-11 alpha chain OS=Homo sapiens GN=HLA-A PE=1 SV=1	0	123.399	49.0411	13	22	2	1	365	40.911	6.15	66.5696	13
FALSE	High	Master Protein	P52597	Heterogeneous nuclear ribonucleoprotein F OS=Homo sapiens GN=HNRNPF PE=1 SV=3	0	122.425	49.3976	16	30	14	1	415	45.643	5.58	79.8492	16
FALSE	High	Master Protein	Q9Y265	RuvB-like 1 OS=Homo sapiens GN=RUVBL1 PE=1 SV=1	0	121.878	41.4474	18	25	18	1	456	50.196	6.42	77.6518	18
FALSE	High	Master Protein	P55060	Exportin-2 OS=Homo sapiens GN=CSE1L PE=1 SV=3	0	121.77	20.9063	14	19	14	1	971	110.346	5.77	71.1058	14
FALSE	High	Master Protein	O75155	Cullin-associated NEDD8-dissociated protein 2 OS=Homo sapiens GN=CAND2 PE=1 SV=3	0	121.657	21.8447	22	28	20	1	1236	135.171	5.68	72.5204	22
FALSE	High	Master Protein	Q9UBX3	Mitochondrial dicarboxylate carrier OS=Homo sapiens GN=SLC25A10 PE=1 SV=2	0	120.999	54.3554	16	26	16	1	287	31.262	9.54	75.4516	16
FALSE	High	Master Protein	P22102	Trifunctional purine biosynthetic protein adenosine-3 OS=Homo sapiens GN=GART PE=1 SV=1	0	120.61	21.4851	17	22	17	1	1010	107.699	6.7	67.5977	17
FALSE	High	Master Protein	Q9UHB6	LIM domain and actin-binding protein 1 OS=Homo sapiens GN=LIMA1 PE=1 SV=1	0	120.609	22.2661	15	24	15	1	759	85.173	6.84	68.4282	15
FALSE	High	Master Protein	Q96G74	OTU domain-containing protein 5 OS=Homo sapiens GN=OTUD5 PE=1 SV=1	0	120.255	30.648	13	20	13	1	571	60.588	6.54	71.9508	13
FALSE	High	Master Protein	P31943	Heterogeneous nuclear ribonucleoprotein H OS=Homo sapiens GN=HNRNPH1 PE=1 SV=4	0	120.001	38.5301	13	26	5	1	449	49.198	6.3	79.4288	13
FALSE	High	Master Protein	P28288	ATP-binding cassette sub-family D member 3 OS=Homo sapiens GN=ABCD3 PE=1 SV=1	0	119.466	29.742	18	25	17	1	659	75.428	9.36	72.0291	18
FALSE	High	Master Protein	Q14697	Neutral alpha-glucosidase AB OS=Homo sapiens GN=GANAB PE=1 SV=3	0	118.592	24.6822	18	25	18	1	944	106.807	6.14	70.5348	18
FALSE	High	Master Protein	Q15293	Reticulocalbin-1 OS=Homo sapiens GN=RCN1 PE=1 SV=1	0	118.547	42.9003	10	18	10	1	331	38.866	5	65.5846	10
FALSE	High	Master Protein	Q53GQ0	Very-long-chain 3-oxoacyl-CoA reductase OS=Homo sapiens GN=HSD17B12 PE=1 SV=2	0	118.459	49.359	13	25	13	1	312	34.302	9.32	85.7144	13
FALSE	High	Master Protein	Q03252	Lamin-B2 OS=Homo sapiens GN=LMNB2 PE=1 SV=4	0	117.672	31.4516	19	30	13	1	620	69.906	5.59	76.6099	19
FALSE	High	Master Protein	P10321	HLA class I histocompatibility antigen, Cw-7 alpha chain OS=Homo sapiens GN=HLA-C PE=1 SV=3	0	116.808	48.0874	12	21	6	1	366	40.623	6.04	66.3386	12
FALSE	High	Master Protein	Q969V3	Nicalin OS=Homo sapiens GN=NCLN PE=1 SV=2	0	116.695	29.4849	13	23	13	1	563	62.935	6.89	79.9495	13
FALSE	High	Master Protein	Q14157	Ubiquitin-associated protein 2-like OS=Homo sapiens GN=UBAP2L PE=1 SV=2	0	116.326	19.8712	14	21	14	1	1087	114.465	7.11	62.4954	14
FALSE	High	Master Protein	Q9NPL8	Complex I assembly factor TIMMDC1, mitochondrial OS=Homo sapiens GN=TIMMDC1 PE=1 SV=2	0	116.28	53.6842	12	23	12	1	285	32.158	8.5	67.628	12
FALSE	High	Master Protein	P57740	Nuclear pore complex protein Nup107 OS=Homo sapiens GN=NUP107 PE=1 SV=1	0	116.022	23.7838	18	26	18	1	925	106.307	5.43	65.8187	18
FALSE	High	Master Protein	Q9UBF2	Coatomer subunit gamma-2 OS=Homo sapiens GN=COPG2 PE=1 SV=1	0	115.943	28.473	18	21	15	1	871	97.56	5.81	67.6021	18
FALSE	High	Master Protein	Q7Z7L1	Schlafen family member 11 OS=Homo sapiens GN=SLFN11 PE=1 SV=2	0	115.91	21.8646	19	28	19	1	901	102.77	7.77	80.0935	19
FALSE	High	Master Protein	Q9NNW5	WD repeat-containing protein 6 OS=Homo sapiens GN=WDR6 PE=1 SV=1	0	114.597	17.0384	13	20	13	1	1121	121.647	6.87	61.1838	13
FALSE	High	Master Protein	Q9Y5A9	YTH domain-containing family protein 2 OS=Homo sapiens GN=YTHDF2 PE=1 SV=2	0	114.233	22.1071	12	20	11	1	579	62.296	8.79	57.1805	12
FALSE	High	Master Protein	Q96GD4	Aurora kinase B OS=Homo sapiens GN=AURKB PE=1 SV=3	0	113.36	49.7093	16	21	16	1	344	39.286	9.29	67.4232	16
FALSE	High	Master Protein	Q6AI08	HEAT repeat-containing protein 6 OS=Homo sapiens GN=HEATR6 PE=1 SV=1	0	112.818	19.0517	16	22	15	1	1181	128.699	7.03	60.6891	16
FALSE	High	Master Protein	Q99623	Prohibitin-2 OS=Homo sapiens GN=PHB2 PE=1 SV=2	0	110.337	56.5217	13	21	13	1	299	33.276	9.83	58.8777	13
FALSE	High	Master Protein	O14925	Mitochondrial import inner membrane translocase subunit Tim23 OS=Homo sapiens GN=TIMM23 PE=1 SV=1	0	109.94	72.7273	8	13	8	1	209	21.929	8.6	54.7907	8
FALSE	High	Master Protein	P62829	60S ribosomal protein L23 OS=Homo sapiens GN=RPL23 PE=1 SV=1	0	109.806	49.2857	8	21	8	1	140	14.856	10.51	71.4539	8
FALSE	High	Master Protein	Q14257	Reticulocalbin-2 OS=Homo sapiens GN=RCN2 PE=1 SV=1	0	109.526	40.694	9	14	9	1	317	36.854	4.4	57.782	9
FALSE	High	Master Protein	Q13724	Mannosyl-oligosaccharide glucosidase OS=Homo sapiens GN=MOGS PE=1 SV=5	0	109.526	30.9438	16	19	16	1	837	91.861	8.9	66.0088	16
FALSE	High	Master Protein	Q562R1	Beta-actin-like protein 2 OS=Homo sapiens GN=ACTBL2 PE=1 SV=2	0	108.132	30.3191	12	47	2	1	376	41.976	5.59	161.231	12
FALSE	High	Master Protein	Q13263	Transcription intermediary factor 1-beta OS=Homo sapiens GN=TRIM28 PE=1 SV=5	0	107.456	20.1198	13	21	13	1	835	88.493	5.77	70.5381	13
FALSE	High	Master Protein	Q92769	Histone deacetylase 2 OS=Homo sapiens GN=HDAC2 PE=1 SV=2	0	107.322	34.8361	13	22	5	1	488	55.329	5.91	57.8855	13
FALSE	High	Master Protein	P17987	T-complex protein 1 subunit alpha OS=Homo sapiens GN=TCP1 PE=1 SV=1	0	107.254	32.9137	17	24	17	1	556	60.306	6.11	60.9596	17
FALSE	High	Master Protein	Q9NXE4	Sphingomyelin phosphodiesterase 4 OS=Homo sapiens GN=SMPD4 PE=1 SV=2	0	107.126	26.7231	16	21	16	1	827	93.292	7.97	67.3956	16
FALSE	High	Master Protein	Q9BRK5	45 kDa calcium-binding protein OS=Homo sapiens GN=SDF4 PE=1 SV=1	0	107.023	39.779	11	17	11	1	362	41.78	4.86	58.649	11
FALSE	High	Master Protein	Q9BW92	Threonine--tRNA ligase, mitochondrial OS=Homo sapiens GN=TARS2 PE=1 SV=1	0	106.198	33.2869	21	23	21	1	718	80.985	7.3	63.2178	21
FALSE	High	Master Protein	Q9H2V7	Protein spinster homolog 1 OS=Homo sapiens GN=SPNS1 PE=1 SV=1	0	105.878	26.1364	8	14	8	1	528	56.594	6.64	58.6179	8
FALSE	High	Master Protein	Q86Y39	NADH dehydrogenase [ubiquinone] 1 alpha subcomplex subunit 11 OS=Homo sapiens GN=NDUFA11 PE=1 SV=3	0	105.431	79.4326	10	18	10	1	141	14.843	8.72	60.904	10
FALSE	High	Master Protein	P54652	Heat shock-related 70 kDa protein 2 OS=Homo sapiens GN=HSPA2 PE=1 SV=1	0	105.037	18.6228	11	26	1	1	639	69.978	5.74	79.5041	11
FALSE	High	Master Protein	P02533	Keratin, type I cytoskeletal 14 OS=Homo sapiens GN=KRT14 PE=1 SV=4	0	104.949	40.4661	16	25	9	1	472	51.529	5.16	69.1144	16
FALSE	High	Master Protein	Q9Y230	RuvB-like 2 OS=Homo sapiens GN=RUVBL2 PE=1 SV=3	0	103.51	37.797	20	24	20	1	463	51.125	5.64	63.6984	20
FALSE	High	Master Protein	P07237	Protein disulfide-isomerase OS=Homo sapiens GN=P4HB PE=1 SV=3	0	103.101	30.7087	15	23	15	1	508	57.081	4.87	55.7733	15
FALSE	High	Master Protein	A6NHL2	Tubulin alpha chain-like 3 OS=Homo sapiens GN=TUBAL3 PE=1 SV=2	0	102.888	9.86547	7	54	1	1	446	49.877	6.05	136.894	7
FALSE	High	Master Protein	Q86YZ3	Hornerin OS=Homo sapiens GN=HRNR PE=1 SV=2	0	102.711	7.61404	8	14	8	1	2850	282.228	10.04	51.917	8
FALSE	High	Master Protein	P35579	Myosin-9 OS=Homo sapiens GN=MYH9 PE=1 SV=4	0	102.38	12.2449	21	24	15	1	1960	226.392	5.6	56.9042	21
FALSE	High	Master Protein	A6NKT7	RanBP2-like and GRIP domain-containing protein 3 OS=Homo sapiens GN=RGPD3 PE=3 SV=2	0	101.764	11.4334	18	23	1	1	1758	197.364	6.33	57.851	18
FALSE	High	Master Protein	Q9HD45	Transmembrane 9 superfamily member 3 OS=Homo sapiens GN=TM9SF3 PE=1 SV=2	0	101.719	21.562	12	25	12	1	589	67.843	7.21	74.5482	12
FALSE	High	Master Protein	Q68CQ7	Glycosyltransferase 8 domain-containing protein 1 OS=Homo sapiens GN=GLT8D1 PE=1 SV=2	0	101.441	39.8922	12	17	12	1	371	41.909	9.35	49.3331	12
FALSE	High	Master Protein	O43852	Calumenin OS=Homo sapiens GN=CALU PE=1 SV=2	0	101.035	35.2381	8	15	8	1	315	37.084	4.64	53.7095	8
FALSE	High	Master Protein	Q01813	ATP-dependent 6-phosphofructokinase, platelet type OS=Homo sapiens GN=PFKP PE=1 SV=2	0	100.41	24.3622	18	24	14	1	784	85.542	7.55	62.6833	18
FALSE	High	Master Protein	Q3ZCQ8	Mitochondrial import inner membrane translocase subunit TIM50 OS=Homo sapiens GN=TIMM50 PE=1 SV=2	0	100.358	44.1926	11	19	11	1	353	39.622	8.37	67.2248	11
FALSE	High	Master Protein	P35606	Coatomer subunit beta' OS=Homo sapiens GN=COPB2 PE=1 SV=2	0	99.7797	21.7439	16	22	16	1	906	102.422	5.27	57.9522	16
FALSE	High	Master Protein	P07814	Bifunctional glutamate/proline--tRNA ligase OS=Homo sapiens GN=EPRS PE=1 SV=5	0	99.6115	14.4841	15	21	15	1	1512	170.483	7.33	55.4811	15
FALSE	High	Master Protein	Q8NF37	Lysophosphatidylcholine acyltransferase 1 OS=Homo sapiens GN=LPCAT1 PE=1 SV=2	0	99.0522	35.206	18	29	18	1	534	59.113	6.02	67.2992	18
FALSE	High	Master Protein	Q9HC21	Mitochondrial thiamine pyrophosphate carrier OS=Homo sapiens GN=SLC25A19 PE=1 SV=1	0	98.9284	45.9375	14	19	14	1	320	35.488	9.55	56.1346	14
FALSE	High	Master Protein	P49721	Proteasome subunit beta type-2 OS=Homo sapiens GN=PSMB2 PE=1 SV=1	0	98.8575	67.6617	12	20	12	1	201	22.822	7.02	62.5096	12
FALSE	High	Master Protein	P62701	40S ribosomal protein S4, X isoform OS=Homo sapiens GN=RPS4X PE=1 SV=2	0	98.7582	46.7681	14	28	14	1	263	29.579	10.15	76.7259	14
FALSE	High	Master Protein	Q8TCG1	Protein CIP2A OS=Homo sapiens GN=KIAA1524 PE=1 SV=2	0	98.6457	16.6851	12	18	12	1	905	102.121	6.23	49.1617	12
FALSE	High	Master Protein	O75369	Filamin-B OS=Homo sapiens GN=FLNB PE=1 SV=2	0	98.2936	10.3382	21	26	19	1	2602	277.99	5.73	61.0183	21
FALSE	High	Master Protein	Q9NX63	MICOS complex subunit MIC19 OS=Homo sapiens GN=CHCHD3 PE=1 SV=1	0	98.1797	40.9692	10	15	10	1	227	26.136	8.28	47.4943	10
FALSE	High	Master Protein	P17066	Heat shock 70 kDa protein 6 OS=Homo sapiens GN=HSPA6 PE=1 SV=2	0	98.1684	18.0404	10	26	1	1	643	70.984	6.14	74.6302	10
FALSE	High	Master Protein	P13647	Keratin, type II cytoskeletal 5 OS=Homo sapiens GN=KRT5 PE=1 SV=3	0	97.7121	31.8644	18	26	10	1	590	62.34	7.74	67.547	18
FALSE	High	Master Protein	Q9BY89	Uncharacterized protein KIAA1671 OS=Homo sapiens GN=KIAA1671 PE=1 SV=2	0	97.5742	15.3378	21	25	21	1	1806	196.59	8.47	58.2617	21
FALSE	High	Master Protein	Q8IW92	Beta-galactosidase-1-like protein 2 OS=Homo sapiens GN=GLB1L2 PE=2 SV=1	0	97.185	33.805	13	16	13	1	636	72.033	7.62	51.0351	13
FALSE	High	Master Protein	O95071	E3 ubiquitin-protein ligase UBR5 OS=Homo sapiens GN=UBR5 PE=1 SV=2	0	95.8721	11.3255	20	21	20	1	2799	309.158	5.85	52.7449	20
FALSE	High	Master Protein	P05067	Amyloid beta A4 protein OS=Homo sapiens GN=APP PE=1 SV=3	0	95.3277	22.0779	13	21	12	1	770	86.888	4.82	58.362	13
FALSE	High	Master Protein	Q7KZN9	Cytochrome c oxidase assembly protein COX15 homolog OS=Homo sapiens GN=COX15 PE=1 SV=1	0	94.738	40.4878	11	16	11	1	410	46	9.82	50.5811	11
FALSE	High	Master Protein	P04259	Keratin, type II cytoskeletal 6B OS=Homo sapiens GN=KRT6B PE=1 SV=5	0	94.6085	28.3688	16	29	1	1	564	60.03	8	71.6742	16
FALSE	High	Master Protein	Q9Y512	Sorting and assembly machinery component 50 homolog OS=Homo sapiens GN=SAMM50 PE=1 SV=3	0	94.4177	39.8721	16	23	16	1	469	51.943	6.9	66.1472	16
FALSE	High	Master Protein	Q5SNT2	Transmembrane protein 201 OS=Homo sapiens GN=TMEM201 PE=1 SV=1	0	94.2102	23.5736	13	20	13	1	666	72.19	9.22	57.6386	13
FALSE	High	Master Protein	P51571	Translocon-associated protein subunit delta OS=Homo sapiens GN=SSR4 PE=1 SV=1	0	94.038	55.4913	8	27	8	1	173	18.987	6.15	85.2175	8
FALSE	High	Master Protein	O00311	Cell division cycle 7-related protein kinase OS=Homo sapiens GN=CDC7 PE=1 SV=1	0	93.8987	28.5714	15	20	15	1	574	63.848	8.73	56.6543	15
FALSE	High	Master Protein	O95347	Structural maintenance of chromosomes protein 2 OS=Homo sapiens GN=SMC2 PE=1 SV=2	0	93.8204	19.3818	18	23	18	1	1197	135.572	8.43	56.6991	18
FALSE	High	Master Protein	Q8NFQ8	Torsin-1A-interacting protein 2 OS=Homo sapiens GN=TOR1AIP2 PE=1 SV=1	0	93.7676	30.6383	10	15	9	1	470	51.232	4.96	48.0409	10
FALSE	High	Master Protein	P40616	ADP-ribosylation factor-like protein 1 OS=Homo sapiens GN=ARL1 PE=1 SV=1	0	93.6188	66.2983	11	16	11	1	181	20.404	5.72	55.1423	11
FALSE	High	Master Protein	P02538	Keratin, type II cytoskeletal 6A OS=Homo sapiens GN=KRT6A PE=1 SV=3	0	93.5283	28.1915	16	24	1	1	564	60.008	8	61.6055	16
FALSE	High	Master Protein	P78371	T-complex protein 1 subunit beta OS=Homo sapiens GN=CCT2 PE=1 SV=4	0	93.3422	29.9065	13	17	13	1	535	57.452	6.46	52.0225	13
FALSE	High	Master Protein	O75880	Protein SCO1 homolog, mitochondrial OS=Homo sapiens GN=SCO1 PE=1 SV=1	0	93.2522	31.8937	9	23	9	1	301	33.793	8.88	74.5141	9
FALSE	High	Master Protein	O60942	mRNA-capping enzyme OS=Homo sapiens GN=RNGTT PE=1 SV=1	0	92.8599	32.6633	16	22	16	1	597	68.513	8.13	53.7089	16
FALSE	High	Master Protein	Q8ND04	Protein SMG8 OS=Homo sapiens GN=SMG8 PE=1 SV=1	0	92.1319	20.3835	16	21	15	1	991	109.614	7.68	51.5196	16
FALSE	High	Master Protein	Q9P035	Very-long-chain (3R)-3-hydroxyacyl-CoA dehydratase 3 OS=Homo sapiens GN=HACD3 PE=1 SV=2	0	92.1076	29.2818	12	16	12	1	362	43.132	8.94	54.8003	12
FALSE	High	Master Protein	O95816	BAG family molecular chaperone regulator 2 OS=Homo sapiens GN=BAG2 PE=1 SV=1	0	91.8854	45.9716	6	11	6	1	211	23.757	6.7	47.7304	6
FALSE	High	Master Protein	Q6IAN0	Dehydrogenase/reductase SDR family member 7B OS=Homo sapiens GN=DHRS7B PE=1 SV=2	0	91.7462	37.8462	11	15	11	1	325	35.097	9.55	49.5111	11
FALSE	High	Master Protein	P49815	Tuberin OS=Homo sapiens GN=TSC2 PE=1 SV=2	0	91.4747	13.171	16	19	16	1	1807	200.481	7.31	56.2927	16
FALSE	High	Master Protein	Q6PI48	Aspartate--tRNA ligase, mitochondrial OS=Homo sapiens GN=DARS2 PE=1 SV=1	0	91.1013	34.2636	17	20	17	1	645	73.516	8.02	57.0862	17
FALSE	High	Master Protein	P46020	Phosphorylase b kinase regulatory subunit alpha, skeletal muscle isoform OS=Homo sapiens GN=PHKA1 PE=1 SV=2	0	90.837	11.8561	12	15	10	1	1223	137.225	6.19	43.8099	12
FALSE	High	Master Protein	Q9Y426	C2 domain-containing protein 2 OS=Homo sapiens GN=C2CD2 PE=1 SV=2	0	90.8265	20.546	8	13	8	1	696	75.486	6.92	54.9926	8
FALSE	High	Master Protein	O95163	Elongator complex protein 1 OS=Homo sapiens GN=IKBKAP PE=1 SV=3	0	90.8209	11.3363	14	17	14	1	1332	150.159	5.94	43.2158	14
FALSE	High	Master Protein	O00165	HCLS1-associated protein X-1 OS=Homo sapiens GN=HAX1 PE=1 SV=2	0	90.7654	54.1219	11	19	11	1	279	31.601	4.92	54.9786	11
FALSE	High	Master Protein	Q9H061	Transmembrane protein 126A OS=Homo sapiens GN=TMEM126A PE=1 SV=1	0	90.7356	49.2308	9	16	9	1	195	21.513	9.26	47.0857	9
FALSE	High	Master Protein	P35658	Nuclear pore complex protein Nup214 OS=Homo sapiens GN=NUP214 PE=1 SV=2	0	90.5687	9.80861	14	16	14	1	2090	213.488	7.47	47.1777	14
FALSE	High	Master Protein	Q15165	Serum paraoxonase/arylesterase 2 OS=Homo sapiens GN=PON2 PE=1 SV=3	0	90.4875	37.8531	7	13	7	1	354	39.372	5.6	53.0235	7
FALSE	High	Master Protein	Q96J84	Kin of IRRE-like protein 1 OS=Homo sapiens GN=KIRREL PE=1 SV=2	0	89.9189	24.3065	13	18	13	1	757	83.484	5.73	51.93	13
FALSE	High	Master Protein	P42167	Lamina-associated polypeptide 2, isoforms beta/gamma OS=Homo sapiens GN=TMPO PE=1 SV=2	0	89.73	34.141	11	15	4	1	454	50.639	9.38	54.1327	11
FALSE	High	Master Protein	P57088	Transmembrane protein 33 OS=Homo sapiens GN=TMEM33 PE=1 SV=2	0	89.4126	39.2713	9	18	9	1	247	27.96	9.7	59.5954	9
FALSE	High	Master Protein	P50897	Palmitoyl-protein thioesterase 1 OS=Homo sapiens GN=PPT1 PE=1 SV=1	0	88.4728	43.1373	7	12	7	1	306	34.171	6.52	48.8362	7
FALSE	High	Master Protein	P42345	Serine/threonine-protein kinase mTOR OS=Homo sapiens GN=MTOR PE=1 SV=1	0	88.1504	9.25853	19	22	18	1	2549	288.707	7.17	55.3002	19
FALSE	High	Master Protein	P46977	Dolichyl-diphosphooligosaccharide--protein glycosyltransferase subunit STT3A OS=Homo sapiens GN=STT3A PE=1 SV=2	0	87.8065	18.8652	15	25	13	1	705	80.477	8.07	61.0135	15
FALSE	High	Master Protein	Q16643	Drebrin OS=Homo sapiens GN=DBN1 PE=1 SV=4	0	87.4721	24.6533	11	19	11	1	649	71.385	4.45	60.6302	11
FALSE	High	Master Protein	P31040	Succinate dehydrogenase [ubiquinone] flavoprotein subunit, mitochondrial OS=Homo sapiens GN=SDHA PE=1 SV=2	0	86.9808	23.0422	13	19	13	1	664	72.645	7.39	50.7097	13
FALSE	High	Master Protein	P52701	DNA mismatch repair protein Msh6 OS=Homo sapiens GN=MSH6 PE=1 SV=2	0	86.703	17.8676	16	17	16	1	1360	152.689	6.9	46.0334	16
FALSE	High	Master Protein	P42356	Phosphatidylinositol 4-kinase alpha OS=Homo sapiens GN=PI4KA PE=1 SV=3	0	86.4425	10.5186	16	19	16	1	2044	231.17	6.87	47.812	16
FALSE	High	Master Protein	Q6UXV4	MICOS complex subunit MIC27 OS=Homo sapiens GN=APOOL PE=1 SV=1	0	86.0206	48.8806	12	16	12	1	268	29.14	9.52	48.9907	12
FALSE	High	Master Protein	Q9NXW2	DnaJ homolog subfamily B member 12 OS=Homo sapiens GN=DNAJB12 PE=1 SV=4	0	85.9951	30.1333	11	18	11	1	375	41.793	8.53	46.6272	11
FALSE	High	Master Protein	O15371	Eukaryotic translation initiation factor 3 subunit D OS=Homo sapiens GN=EIF3D PE=1 SV=1	0	85.6867	17.7007	10	16	10	1	548	63.932	6.05	45.6456	10
FALSE	High	Master Protein	O14981	TATA-binding protein-associated factor 172 OS=Homo sapiens GN=BTAF1 PE=1 SV=2	0	85.5768	10.384	17	21	17	1	1849	206.756	6.52	49.4754	17
FALSE	High	Master Protein	Q9NXS2	Glutaminyl-peptide cyclotransferase-like protein OS=Homo sapiens GN=QPCTL PE=1 SV=2	0	85.5562	42.9319	12	15	12	1	382	42.897	9.82	48.1428	12
FALSE	High	Master Protein	Q14318	Peptidyl-prolyl cis-trans isomerase FKBP8 OS=Homo sapiens GN=FKBP8 PE=1 SV=2	0	85.4606	26.9417	12	17	12	1	412	44.534	4.84	49.4098	12
FALSE	High	Master Protein	P10398	Serine/threonine-protein kinase A-Raf OS=Homo sapiens GN=ARAF PE=1 SV=2	0	85.2119	32.1782	14	19	12	1	606	67.542	9.01	50.7936	14
FALSE	High	Master Protein	Q9Y5V3	Melanoma-associated antigen D1 OS=Homo sapiens GN=MAGED1 PE=1 SV=3	0	85.089	21.7224	14	19	14	1	778	86.107	5.83	45.5517	14
FALSE	High	Master Protein	Q13347	Eukaryotic translation initiation factor 3 subunit I OS=Homo sapiens GN=EIF3I PE=1 SV=1	0	84.8059	34.1538	9	14	9	1	325	36.479	5.64	47.1425	9
FALSE	High	Master Protein	Q9Y679	Ancient ubiquitous protein 1 OS=Homo sapiens GN=AUP1 PE=1 SV=1	0	84.7505	24.5798	11	21	11	1	476	52.995	8.09	60.9109	11
FALSE	High	Master Protein	Q92544	Transmembrane 9 superfamily member 4 OS=Homo sapiens GN=TM9SF4 PE=1 SV=2	0	84.696	14.1745	9	14	9	1	642	74.47	6.54	38.2426	9
FALSE	High	Master Protein	Q9BSD7	Cancer-related nucleoside-triphosphatase OS=Homo sapiens GN=NTPCR PE=1 SV=1	0	83.6639	71.5789	11	21	11	1	190	20.7	9.54	64.6407	11
FALSE	High	Master Protein	Q66K14	TBC1 domain family member 9B OS=Homo sapiens GN=TBC1D9B PE=1 SV=3	0	83.4813	18.24	19	22	19	1	1250	140.436	5.25	50.113	19
FALSE	High	Master Protein	Q9Y219	Protein jagged-2 OS=Homo sapiens GN=JAG2 PE=1 SV=3	0	83.3339	15.2666	12	14	12	1	1238	133.277	5.83	41.7511	12
FALSE	High	Master Protein	P62979	Ubiquitin-40S ribosomal protein S27a OS=Homo sapiens GN=RPS27A PE=1 SV=2	0	83.2137	39.1026	9	26	9	1	156	17.953	9.64	62.8393	9
FALSE	High	Master Protein	P46060	Ran GTPase-activating protein 1 OS=Homo sapiens GN=RANGAP1 PE=1 SV=1	0	83.142	24.0204	13	16	13	1	587	63.502	4.68	47.1115	13
FALSE	High	Master Protein	Q07864	DNA polymerase epsilon catalytic subunit A OS=Homo sapiens GN=POLE PE=1 SV=5	0	82.9892	9.84252	19	21	19	1	2286	261.351	6.39	52.2756	19
FALSE	High	Master Protein	A5YKK6	CCR4-NOT transcription complex subunit 1 OS=Homo sapiens GN=CNOT1 PE=1 SV=2	0	82.7535	7.07071	16	19	16	1	2376	266.768	7.11	44.4786	16
FALSE	High	Master Protein	Q8IXI2	Mitochondrial Rho GTPase 1 OS=Homo sapiens GN=RHOT1 PE=1 SV=2	0	82.1586	24.5955	13	18	12	1	618	70.739	6.27	46.8256	13
FALSE	High	Master Protein	P22695	Cytochrome b-c1 complex subunit 2, mitochondrial OS=Homo sapiens GN=UQCRC2 PE=1 SV=3	0	82.1426	30.6843	11	13	11	1	453	48.413	8.63	47.1226	11
FALSE	High	Master Protein	A5A3E0	POTE ankyrin domain family member F OS=Homo sapiens GN=POTEF PE=1 SV=2	0	82.1057	10.1395	8	31	1	1	1075	121.367	6.2	87.9834	8
FALSE	High	Master Protein	Q8IXI1	Mitochondrial Rho GTPase 2 OS=Homo sapiens GN=RHOT2 PE=1 SV=2	0	82.0076	22.3301	10	14	9	1	618	68.075	5.86	46.6297	10
FALSE	High	Master Protein	P36542	ATP synthase subunit gamma, mitochondrial OS=Homo sapiens GN=ATP5C1 PE=1 SV=1	0	81.9648	38.5906	10	16	10	1	298	32.975	9.22	52.999	10
FALSE	High	Master Protein	P04049	RAF proto-oncogene serine/threonine-protein kinase OS=Homo sapiens GN=RAF1 PE=1 SV=1	0	81.7727	25.6173	12	15	10	1	648	73.005	9.2	41.2753	12
FALSE	High	Master Protein	P33993	DNA replication licensing factor MCM7 OS=Homo sapiens GN=MCM7 PE=1 SV=4	0	80.6296	19.0542	10	15	10	1	719	81.257	6.46	49.1123	10
FALSE	High	Master Protein	Q96RT1	Protein LAP2 OS=Homo sapiens GN=ERBB2IP PE=1 SV=2	0	80.5444	14.8725	14	17	14	1	1412	158.2	5.5	40.9517	14
FALSE	High	Master Protein	P18085	ADP-ribosylation factor 4 OS=Homo sapiens GN=ARF4 PE=1 SV=3	0	80.4201	61.1111	9	11	7	1	180	20.498	7.14	38.7123	9
FALSE	High	Master Protein	Q9H9S3	Protein transport protein Sec61 subunit alpha isoform 2 OS=Homo sapiens GN=SEC61A2 PE=2 SV=3	0	80.2221	27.3109	10	15	4	1	476	52.214	8.06	52.8538	10
FALSE	High	Master Protein	P17812	CTP synthase 1 OS=Homo sapiens GN=CTPS1 PE=1 SV=2	0	80.0443	23.6887	13	18	12	1	591	66.648	6.46	44.7401	13
FALSE	High	Master Protein	P42677	40S ribosomal protein S27 OS=Homo sapiens GN=RPS27 PE=1 SV=3	0	79.8765	42.8571	7	19	3	1	84	9.455	9.45	56.5746	7
FALSE	High	Master Protein	P63244	Guanine nucleotide-binding protein subunit beta-2-like 1 OS=Homo sapiens GN=GNB2L1 PE=1 SV=3	0	79.8472	45.7413	11	14	11	1	317	35.055	7.69	44.4896	11
FALSE	High	Master Protein	P21796	Voltage-dependent anion-selective channel protein 1 OS=Homo sapiens GN=VDAC1 PE=1 SV=2	0	79.5647	40.2827	10	17	9	1	283	30.754	8.54	52.7047	10
FALSE	High	Master Protein	P49368	T-complex protein 1 subunit gamma OS=Homo sapiens GN=CCT3 PE=1 SV=4	0	79.5094	26.2385	12	16	12	1	545	60.495	6.49	48.7183	12
FALSE	High	Master Protein	P46019	Phosphorylase b kinase regulatory subunit alpha, liver isoform OS=Homo sapiens GN=PHKA2 PE=1 SV=1	0	79.2385	8.42105	9	14	7	1	1235	138.32	6.44	45.3921	9
FALSE	High	Master Protein	P62826	GTP-binding nuclear protein Ran OS=Homo sapiens GN=RAN PE=1 SV=3	0	79.1195	34.2593	8	12	8	1	216	24.408	7.49	37.3536	8
FALSE	High	Master Protein	Q5VUD6	Protein FAM69B OS=Homo sapiens GN=FAM69B PE=1 SV=3	0	78.9593	31.7865	12	15	11	1	431	48.551	8.68	49.4341	12
FALSE	High	Master Protein	O43143	Pre-mRNA-splicing factor ATP-dependent RNA helicase DHX15 OS=Homo sapiens GN=DHX15 PE=1 SV=2	0	78.8266	22.8931	15	18	15	1	795	90.875	7.46	46.4886	15
FALSE	High	Master Protein	Q71UM5	40S ribosomal protein S27-like OS=Homo sapiens GN=RPS27L PE=1 SV=3	0	78.7905	42.8571	7	23	3	1	84	9.471	9.45	63.4926	7
FALSE	High	Master Protein	P02545	Prelamin-A/C OS=Homo sapiens GN=LMNA PE=1 SV=1	0	78.5248	23.7952	15	17	14	1	664	74.095	7.02	40.8252	15
FALSE	High	Master Protein	Q6P1J9	Parafibromin OS=Homo sapiens GN=CDC73 PE=1 SV=1	0	78.1288	26.177	11	18	11	1	531	60.539	9.61	46.6246	11
FALSE	High	Master Protein	O43795	Unconventional myosin-Ib OS=Homo sapiens GN=MYO1B PE=1 SV=3	0	77.8775	14.7007	14	17	14	1	1136	131.902	9.38	39.4503	14
FALSE	High	Master Protein	Q9UNY4	Transcription termination factor 2 OS=Homo sapiens GN=TTF2 PE=1 SV=2	0	77.0721	18.2444	18	19	17	1	1162	129.508	8.37	49.0763	18
FALSE	High	Master Protein	Q5VU97	VWFA and cache domain-containing protein 1 OS=Homo sapiens GN=CACHD1 PE=2 SV=2	0	76.7981	9.18367	10	15	10	1	1274	142.198	6.43	41.2117	10
FALSE	High	Master Protein	P08195	4F2 cell-surface antigen heavy chain OS=Homo sapiens GN=SLC3A2 PE=1 SV=3	0	76.0494	21.9048	12	17	12	1	630	67.952	5.01	45.1228	12
FALSE	High	Master Protein	Q15648	Mediator of RNA polymerase II transcription subunit 1 OS=Homo sapiens GN=MED1 PE=1 SV=4	0	75.8679	10.7527	12	15	12	1	1581	168.373	8.73	45.7931	12
FALSE	High	Master Protein	P54886	Delta-1-pyrroline-5-carboxylate synthase OS=Homo sapiens GN=ALDH18A1 PE=1 SV=2	0	75.84	20.3774	14	17	14	1	795	87.248	7.12	49.3168	14
FALSE	High	Master Protein	P34932	Heat shock 70 kDa protein 4 OS=Homo sapiens GN=HSPA4 PE=1 SV=4	0	75.7511	21.4286	14	15	12	1	840	94.271	5.19	40.3906	14
FALSE	High	Master Protein	Q5TAQ9	DDB1- and CUL4-associated factor 8 OS=Homo sapiens GN=DCAF8 PE=1 SV=1	0	75.6633	19.598	9	14	9	1	597	66.811	5.39	45.7544	9
FALSE	High	Master Protein	Q15120	[Pyruvate dehydrogenase (acetyl-transferring)] kinase isozyme 3, mitochondrial OS=Homo sapiens GN=PDK3 PE=1 SV=1	0	73.1872	38.4236	14	16	14	1	406	46.909	8.37	41.954	14
FALSE	High	Master Protein	Q9UDR5	Alpha-aminoadipic semialdehyde synthase, mitochondrial OS=Homo sapiens GN=AASS PE=1 SV=1	0	72.9007	19.1145	12	15	12	1	926	102.066	6.64	37.2617	12
FALSE	High	Master Protein	Q5SW79	Centrosomal protein of 170 kDa OS=Homo sapiens GN=CEP170 PE=1 SV=1	0	72.5179	8.4596	11	14	11	1	1584	175.187	7.11	32.679	11
FALSE	High	Master Protein	O60563	Cyclin-T1 OS=Homo sapiens GN=CCNT1 PE=1 SV=1	0	72.4904	24.2424	11	16	11	1	726	80.634	8.78	46.7971	11
FALSE	High	Master Protein	Q92538	Golgi-specific brefeldin A-resistance guanine nucleotide exchange factor 1 OS=Homo sapiens GN=GBF1 PE=1 SV=2	0	72.4095	8.76815	13	14	12	1	1859	206.315	5.73	38.5945	13
FALSE	High	Master Protein	Q96P70	Importin-9 OS=Homo sapiens GN=IPO9 PE=1 SV=3	0	72.4065	11.9116	9	13	9	1	1041	115.889	4.81	40.3067	9
FALSE	High	Master Protein	O15269	Serine palmitoyltransferase 1 OS=Homo sapiens GN=SPTLC1 PE=1 SV=1	0	72.0961	22.6216	9	13	9	1	473	52.71	6.01	41.6611	9
FALSE	High	Master Protein	Q9P2J5	Leucine--tRNA ligase, cytoplasmic OS=Homo sapiens GN=LARS PE=1 SV=2	0	72.0854	13.6054	15	18	15	1	1176	134.379	7.3	43.8389	15
FALSE	High	Master Protein	Q5W0B1	RING finger protein 219 OS=Homo sapiens GN=RNF219 PE=1 SV=1	0	71.8946	17.4931	9	13	9	1	726	81.066	5.72	36.1125	9
FALSE	High	Master Protein	P06493	Cyclin-dependent kinase 1 OS=Homo sapiens GN=CDK1 PE=1 SV=3	0	71.6774	34.6801	10	16	10	1	297	34.074	8.4	43.5713	10
FALSE	High	Master Protein	Q99959	Plakophilin-2 OS=Homo sapiens GN=PKP2 PE=1 SV=2	0	71.5595	12.7128	11	17	10	1	881	97.355	9.33	34.79	11
FALSE	High	Master Protein	Q31612	HLA class I histocompatibility antigen, B-73 alpha chain OS=Homo sapiens GN=HLA-B PE=1 SV=1	0	71.4552	24.5179	6	11	1	1	363	40.41	6.24	39.9664	6
FALSE	High	Master Protein	Q02809	Procollagen-lysine,2-oxoglutarate 5-dioxygenase 1 OS=Homo sapiens GN=PLOD1 PE=1 SV=2	0	71.0732	20.3576	12	15	12	1	727	83.497	6.95	43.3286	12
FALSE	High	Master Protein	O15397	Importin-8 OS=Homo sapiens GN=IPO8 PE=1 SV=2	0	70.8933	11.0897	10	15	10	1	1037	119.861	5.16	43.7324	10
FALSE	High	Master Protein	O75533	Splicing factor 3B subunit 1 OS=Homo sapiens GN=SF3B1 PE=1 SV=3	0	70.5869	13.8037	14	17	14	1	1304	145.738	7.09	40.4639	14
FALSE	High	Master Protein	P08779	Keratin, type I cytoskeletal 16 OS=Homo sapiens GN=KRT16 PE=1 SV=4	0	70.5574	34.6723	14	20	7	1	473	51.236	5.05	48.8378	14
FALSE	High	Master Protein	P08237	ATP-dependent 6-phosphofructokinase, muscle type OS=Homo sapiens GN=PFKM PE=1 SV=2	0	70.2739	15.3846	9	14	5	1	780	85.128	7.99	39.3918	9
FALSE	High	Master Protein	Q7KZF4	Staphylococcal nuclease domain-containing protein 1 OS=Homo sapiens GN=SND1 PE=1 SV=1	0	70.0545	11.978	7	9	7	1	910	101.934	7.17	36.1011	7
FALSE	High	Master Protein	Q13459	Unconventional myosin-IXb OS=Homo sapiens GN=MYO9B PE=1 SV=3	0	70.0268	8.39128	16	17	14	1	2157	243.249	8.75	42.4154	16
FALSE	High	Master Protein	P14625	Endoplasmin OS=Homo sapiens GN=HSP90B1 PE=1 SV=1	0	69.9691	14.6949	13	15	11	1	803	92.411	4.84	43.4791	13
FALSE	High	Master Protein	P48444	Coatomer subunit delta OS=Homo sapiens GN=ARCN1 PE=1 SV=1	0	69.8698	35.225	14	18	14	1	511	57.174	6.21	40.9091	14
FALSE	High	Master Protein	P08240	Signal recognition particle receptor subunit alpha OS=Homo sapiens GN=SRPR PE=1 SV=2	0	69.4876	24.6082	14	16	14	1	638	69.767	8.95	39.7338	14
FALSE	High	Master Protein	Q8IZ52	Chondroitin sulfate synthase 2 OS=Homo sapiens GN=CHPF PE=1 SV=2	0	69.441	19.3548	13	17	13	1	775	85.414	6.93	50.3303	13
FALSE	High	Master Protein	Q9Y2I1	Nischarin OS=Homo sapiens GN=NISCH PE=1 SV=3	0	68.9933	10.5718	14	18	14	1	1504	166.524	5.14	40.6671	14
FALSE	High	Master Protein	P26641	Elongation factor 1-gamma OS=Homo sapiens GN=EEF1G PE=1 SV=3	0	68.7202	24.714	10	17	10	1	437	50.087	6.67	41.4731	10
FALSE	High	Master Protein	Q9NWW5	Ceroid-lipofuscinosis neuronal protein 6 OS=Homo sapiens GN=CLN6 PE=1 SV=1	0	68.674	11.254	3	8	3	1	311	35.896	8.87	34.7136	3
FALSE	High	Master Protein	Q9Y2L1	Exosome complex exonuclease RRP44 OS=Homo sapiens GN=DIS3 PE=1 SV=2	0	67.7884	12.9436	11	16	11	1	958	108.934	7.14	40.8707	11
FALSE	High	Master Protein	Q9BVV7	Mitochondrial import inner membrane translocase subunit Tim21 OS=Homo sapiens GN=TIMM21 PE=1 SV=1	0	67.7405	31.4516	11	17	11	1	248	28.185	9.7	42.2275	11
FALSE	High	Master Protein	O15460	Prolyl 4-hydroxylase subunit alpha-2 OS=Homo sapiens GN=P4HA2 PE=1 SV=1	0	67.5891	23.9252	11	13	11	1	535	60.864	5.71	37.0269	11
FALSE	High	Master Protein	P35998	26S protease regulatory subunit 7 OS=Homo sapiens GN=PSMC2 PE=1 SV=3	0	67.4766	29.0993	13	17	13	1	433	48.603	5.95	40.2615	13
FALSE	High	Master Protein	Q9ULH0	Kinase D-interacting substrate of 220 kDa OS=Homo sapiens GN=KIDINS220 PE=1 SV=3	0	67.462	9.5991	17	19	17	1	1771	196.419	6.62	50.8744	17
FALSE	High	Master Protein	Q9UJ14	Gamma-glutamyltransferase 7 OS=Homo sapiens GN=GGT7 PE=1 SV=2	0	67.4177	21.6012	12	19	12	1	662	70.423	5.1	39.3506	12
FALSE	High	Master Protein	Q15366	Poly(rC)-binding protein 2 OS=Homo sapiens GN=PCBP2 PE=1 SV=1	0	66.9927	39.1781	7	10	4	1	365	38.556	6.79	36.958	7
FALSE	High	Master Protein	Q9H9B4	Sideroflexin-1 OS=Homo sapiens GN=SFXN1 PE=1 SV=4	0	66.4434	45.9627	13	15	13	1	322	35.596	9.07	38.9553	13
FALSE	High	Master Protein	Q15072	Zinc finger protein OZF OS=Homo sapiens GN=ZNF146 PE=1 SV=2	0	66.3306	35.274	9	15	8	1	292	33.286	8.88	35.21	9
FALSE	High	Master Protein	P42695	Condensin-2 complex subunit D3 OS=Homo sapiens GN=NCAPD3 PE=1 SV=2	0	66.203	8.14419	11	15	10	1	1498	168.783	7.5	35.0965	11
FALSE	High	Master Protein	P15880	40S ribosomal protein S2 OS=Homo sapiens GN=RPS2 PE=1 SV=2	0	66.0178	44.0273	11	15	10	1	293	31.305	10.24	41.3195	11
FALSE	High	Master Protein	O14976	Cyclin-G-associated kinase OS=Homo sapiens GN=GAK PE=1 SV=2	0	65.8029	13.196	14	16	14	1	1311	143.1	5.73	30.3502	14
FALSE	High	Master Protein	Q15365	Poly(rC)-binding protein 1 OS=Homo sapiens GN=PCBP1 PE=1 SV=2	0	65.7374	37.3596	8	11	6	1	356	37.474	7.09	35.8964	8
FALSE	High	Master Protein	Q15155	Nodal modulator 1 OS=Homo sapiens GN=NOMO1 PE=1 SV=5	0	65.6417	11.784	12	16	1	1	1222	134.239	5.81	42.1372	12
FALSE	High	Master Protein	P13804	Electron transfer flavoprotein subunit alpha, mitochondrial OS=Homo sapiens GN=ETFA PE=1 SV=1	0	65.2937	27.9279	7	10	7	1	333	35.058	8.38	37.016	7
FALSE	High	Master Protein	P06753	Tropomyosin alpha-3 chain OS=Homo sapiens GN=TPM3 PE=1 SV=2	0	65.2286	31.5789	7	14	3	1	285	32.93	4.72	41.7771	7
FALSE	High	Master Protein	P55795	Heterogeneous nuclear ribonucleoprotein H2 OS=Homo sapiens GN=HNRNPH2 PE=1 SV=1	0	65.2062	24.9443	9	16	2	1	449	49.232	6.3	47.4214	9
FALSE	High	Master Protein	Q9Y2J2	Band 4.1-like protein 3 OS=Homo sapiens GN=EPB41L3 PE=1 SV=2	0	65.0993	10.6716	11	13	8	1	1087	120.603	5.19	38.7553	11
FALSE	High	Master Protein	Q9H4B7	Tubulin beta-1 chain OS=Homo sapiens GN=TUBB1 PE=1 SV=1	0	64.9948	12.6386	7	67	1	1	451	50.295	5.17	176.019	7
FALSE	High	Master Protein	P49755	Transmembrane emp24 domain-containing protein 10 OS=Homo sapiens GN=TMED10 PE=1 SV=2	0	64.84	21.9178	6	10	6	1	219	24.96	7.44	38.5359	6
FALSE	High	Master Protein	Q7L576	Cytoplasmic FMR1-interacting protein 1 OS=Homo sapiens GN=CYFIP1 PE=1 SV=1	0	64.8342	12.7694	14	17	9	1	1253	145.089	6.9	40.0503	14
FALSE	High	Master Protein	Q8NAT1	Protein O-linked-mannose beta-1,4-N-acetylglucosaminyltransferase 2 OS=Homo sapiens GN=POMGNT2 PE=1 SV=1	0	64.7927	24.8276	10	11	10	1	580	66.573	8.57	34.8564	10
FALSE	High	Master Protein	Q15386	Ubiquitin-protein ligase E3C OS=Homo sapiens GN=UBE3C PE=1 SV=3	0	64.5604	12.0037	10	12	10	1	1083	123.844	6.71	33.1882	10
FALSE	High	Master Protein	Q9UK61	Protein TASOR OS=Homo sapiens GN=FAM208A PE=1 SV=3	0	64.3466	11.6168	17	19	17	1	1670	188.914	5.8	39.4051	17
FALSE	High	Master Protein	Q9C0C7	Activating molecule in BECN1-regulated autophagy protein 1 OS=Homo sapiens GN=AMBRA1 PE=1 SV=2	0	64.2508	9.39908	9	12	9	1	1298	142.42	7.18	37.2957	9
FALSE	High	Master Protein	Q969N2	GPI transamidase component PIG-T OS=Homo sapiens GN=PIGT PE=1 SV=1	0	63.9781	23.0104	11	14	11	1	578	65.658	8.38	38.64	11
FALSE	High	Master Protein	Q8IY17	Neuropathy target esterase OS=Homo sapiens GN=PNPLA6 PE=1 SV=2	0	63.8148	13.5432	15	19	15	1	1366	149.9	7.81	31.3794	15
FALSE	High	Master Protein	P62269	40S ribosomal protein S18 OS=Homo sapiens GN=RPS18 PE=1 SV=3	0	63.7391	55.2632	13	22	13	1	152	17.708	10.99	53.0129	13
FALSE	High	Master Protein	Q4VCS5	Angiomotin OS=Homo sapiens GN=AMOT PE=1 SV=1	0	63.637	17.5277	14	15	14	1	1084	118.013	7.64	30.8734	14
FALSE	High	Master Protein	Q9BQG0	Myb-binding protein 1A OS=Homo sapiens GN=MYBBP1A PE=1 SV=2	0	63.4982	12.0482	14	17	14	1	1328	148.762	9.28	36.8637	14
FALSE	High	Master Protein	P24539	ATP synthase F(0) complex subunit B1, mitochondrial OS=Homo sapiens GN=ATP5F1 PE=1 SV=2	0	63.4782	32.0312	6	11	6	1	256	28.89	9.36	33.8078	6
FALSE	High	Master Protein	P07195	L-lactate dehydrogenase B chain OS=Homo sapiens GN=LDHB PE=1 SV=2	0	63.4563	32.3353	10	14	8	1	334	36.615	6.05	28.101	10
FALSE	High	Master Protein	Q96NB2	Sideroflexin-2 OS=Homo sapiens GN=SFXN2 PE=1 SV=2	0	63.3783	24.8447	9	15	9	1	322	36.208	9.41	39.9013	9
FALSE	High	Master Protein	Q9BWH6	RNA polymerase II-associated protein 1 OS=Homo sapiens GN=RPAP1 PE=1 SV=3	0	63.2717	13.5678	13	15	13	1	1393	152.659	6.38	36.5613	13
FALSE	High	Master Protein	P35613	Basigin OS=Homo sapiens GN=BSG PE=1 SV=2	0	63.0933	21.039	6	10	6	1	385	42.174	5.66	37.4053	6
FALSE	High	Master Protein	P06737	Glycogen phosphorylase, liver form OS=Homo sapiens GN=PYGL PE=1 SV=4	0	63.0459	16.5289	13	15	13	1	847	97.087	7.17	39.1169	13
FALSE	High	Master Protein	P62249	40S ribosomal protein S16 OS=Homo sapiens GN=RPS16 PE=1 SV=2	0	62.983	56.8493	10	18	10	1	146	16.435	10.21	51.1102	10
FALSE	High	Master Protein	Q8IZQ1	WD repeat and FYVE domain-containing protein 3 OS=Homo sapiens GN=WDFY3 PE=1 SV=2	0	62.6405	4.67952	17	18	17	1	3526	395.006	6.76	41.6562	17
FALSE	High	Master Protein	P39656	Dolichyl-diphosphooligosaccharide--protein glycosyltransferase 48 kDa subunit OS=Homo sapiens GN=DDOST PE=1 SV=4	0	62.3445	26.9737	11	15	11	1	456	50.769	6.55	37.6751	11
FALSE	High	Master Protein	O14730	Serine/threonine-protein kinase RIO3 OS=Homo sapiens GN=RIOK3 PE=1 SV=2	0	61.9687	20.2312	10	13	10	1	519	59.055	5.76	28.6822	10
FALSE	High	Master Protein	P55209	Nucleosome assembly protein 1-like 1 OS=Homo sapiens GN=NAP1L1 PE=1 SV=1	0	61.9611	17.6471	7	11	5	1	391	45.346	4.46	31.3276	7
FALSE	High	Master Protein	Q6DN90	IQ motif and SEC7 domain-containing protein 1 OS=Homo sapiens GN=IQSEC1 PE=1 SV=1	0	61.7421	19.8339	18	20	18	1	963	108.247	6.93	40.1301	18
FALSE	High	Master Protein	Q6P3X3	Tetratricopeptide repeat protein 27 OS=Homo sapiens GN=TTC27 PE=1 SV=1	0	61.7111	13.2859	11	13	11	1	843	96.571	5.59	35.2455	11
FALSE	High	Master Protein	Q8IX01	SURP and G-patch domain-containing protein 2 OS=Homo sapiens GN=SUGP2 PE=1 SV=2	0	61.7044	12.2921	13	16	13	1	1082	120.132	7.28	36.1827	13
FALSE	High	Master Protein	Q6L9W6	Beta-1,4-N-acetylgalactosaminyltransferase 3 OS=Homo sapiens GN=B4GALNT3 PE=1 SV=2	0	61.6294	12.9259	11	16	11	1	998	114.903	7.49	30.084	11
FALSE	High	Master Protein	P17844	Probable ATP-dependent RNA helicase DDX5 OS=Homo sapiens GN=DDX5 PE=1 SV=1	0	61.572	18.7296	14	19	9	1	614	69.105	8.92	44.0044	14
FALSE	High	Master Protein	Q9H936	Mitochondrial glutamate carrier 1 OS=Homo sapiens GN=SLC25A22 PE=1 SV=1	0	61.4075	37.1517	12	14	12	1	323	34.448	9.29	38.7581	12
FALSE	High	Master Protein	Q5JPE7	Nodal modulator 2 OS=Homo sapiens GN=NOMO2 PE=1 SV=1	0	61.3623	11.7601	12	15	1	1	1267	139.351	5.76	41.1036	12
FALSE	High	Master Protein	Q7L8L6	FAST kinase domain-containing protein 5 OS=Homo sapiens GN=FASTKD5 PE=1 SV=1	0	61.2663	15.1832	12	15	12	1	764	86.519	8.13	31.3361	12
FALSE	High	Master Protein	Q8WUK0	Phosphatidylglycerophosphatase and protein-tyrosine phosphatase 1 OS=Homo sapiens GN=PTPMT1 PE=1 SV=1	0	61.263	54.7264	11	14	11	1	201	22.829	9.77	40.8069	11
FALSE	High	Master Protein	Q9UHI6	Probable ATP-dependent RNA helicase DDX20 OS=Homo sapiens GN=DDX20 PE=1 SV=2	0	61.0831	12.5	8	12	8	1	824	92.183	6.95	36.1154	8
FALSE	High	Master Protein	Q7Z5K2	Wings apart-like protein homolog OS=Homo sapiens GN=WAPAL PE=1 SV=1	0	61.0073	14.5378	10	11	10	1	1190	132.863	5.44	25.6893	10
FALSE	High	Master Protein	Q63HN8	E3 ubiquitin-protein ligase RNF213 OS=Homo sapiens GN=RNF213 PE=1 SV=3	0	60.9283	3.82178	17	18	16	1	5207	591.03	6.48	32.7462	17
FALSE	High	Master Protein	P51610	Host cell factor 1 OS=Homo sapiens GN=HCFC1 PE=1 SV=2	0	60.492	9.23833	14	17	14	1	2035	208.602	7.46	35.9659	14
FALSE	High	Master Protein	P63173	60S ribosomal protein L38 OS=Homo sapiens GN=RPL38 PE=1 SV=2	0	60.2427	57.1429	6	35	6	1	70	8.213	10.1	100.026	6
FALSE	High	Master Protein	Q9UQ35	Serine/arginine repetitive matrix protein 2 OS=Homo sapiens GN=SRRM2 PE=1 SV=2	0	60.1951	6.5407	14	16	14	1	2752	299.438	12.06	37.0974	14
FALSE	High	Master Protein	Q16576	Histone-binding protein RBBP7 OS=Homo sapiens GN=RBBP7 PE=1 SV=1	0	59.3528	25.4118	8	13	4	1	425	47.79	5.05	36.5472	8
FALSE	High	Master Protein	P07196	Neurofilament light polypeptide OS=Homo sapiens GN=NEFL PE=1 SV=3	0	59.327	21.7311	11	13	11	1	543	61.479	4.65	35.4905	11
FALSE	High	Master Protein	O00483	Cytochrome c oxidase subunit NDUFA4 OS=Homo sapiens GN=NDUFA4 PE=1 SV=1	0	59.2739	77.7778	7	12	7	1	81	9.364	9.38	37.4595	7
FALSE	High	Master Protein	P20020	Plasma membrane calcium-transporting ATPase 1 OS=Homo sapiens GN=ATP2B1 PE=1 SV=3	0	59.0955	11.5262	13	15	9	1	1258	138.668	6.04	32.8891	13
FALSE	High	Master Protein	Q14677	Clathrin interactor 1 OS=Homo sapiens GN=CLINT1 PE=1 SV=1	0	59.0553	18.08	7	12	7	1	625	68.216	6.42	40.0832	7
FALSE	High	Master Protein	P0CG39	POTE ankyrin domain family member J OS=Homo sapiens GN=POTEJ PE=3 SV=1	0	58.7129	7.89981	6	19	1	1	1038	117.315	5.97	57.9826	6
FALSE	High	Master Protein	Q9ULX6	A-kinase anchor protein 8-like OS=Homo sapiens GN=AKAP8L PE=1 SV=3	0	58.6925	12.3839	7	13	7	1	646	71.604	5.07	38.8042	7
FALSE	High	Master Protein	P0C7P0	CDGSH iron-sulfur domain-containing protein 3, mitochondrial OS=Homo sapiens GN=CISD3 PE=1 SV=1	0	58.2455	41.7323	7	12	7	1	127	14.206	10.55	30.7063	7
FALSE	High	Master Protein	Q13085	Acetyl-CoA carboxylase 1 OS=Homo sapiens GN=ACACA PE=1 SV=2	0	58.2328	6.22336	12	14	12	1	2346	265.385	6.37	27.833	12
FALSE	High	Master Protein	Q9BTX1	Nucleoporin NDC1 OS=Homo sapiens GN=NDC1 PE=1 SV=2	0	58.0529	13.9466	7	11	6	1	674	76.255	9.09	35.148	7
FALSE	High	Master Protein	P62263	40S ribosomal protein S14 OS=Homo sapiens GN=RPS14 PE=1 SV=3	0	57.9528	43.0464	8	13	8	1	151	16.263	10.05	33.011	8
FALSE	High	Master Protein	P52732	Kinesin-like protein KIF11 OS=Homo sapiens GN=KIF11 PE=1 SV=2	0	57.847	10.2273	9	13	9	1	1056	119.085	5.64	30.7464	9
FALSE	High	Master Protein	Q7LGA3	Heparan sulfate 2-O-sulfotransferase 1 OS=Homo sapiens GN=HS2ST1 PE=1 SV=1	0	57.7989	32.5843	9	17	9	1	356	41.854	8.69	37.5521	9
FALSE	High	Master Protein	Q96N67	Dedicator of cytokinesis protein 7 OS=Homo sapiens GN=DOCK7 PE=1 SV=4	0	57.6405	6.91589	12	13	12	1	2140	242.407	6.8	38.6052	12
FALSE	High	Master Protein	Q96KA5	Cleft lip and palate transmembrane protein 1-like protein OS=Homo sapiens GN=CLPTM1L PE=1 SV=1	0	57.5814	26.2082	11	15	11	1	538	62.189	8.56	32.4864	11
FALSE	High	Master Protein	Q9P0J0	NADH dehydrogenase [ubiquinone] 1 alpha subcomplex subunit 13 OS=Homo sapiens GN=NDUFA13 PE=1 SV=3	0	57.3538	60.4167	7	12	7	1	144	16.688	8.43	38.7139	7
FALSE	High	Master Protein	O15084	Serine/threonine-protein phosphatase 6 regulatory ankyrin repeat subunit A OS=Homo sapiens GN=ANKRD28 PE=1 SV=5	0	57.3163	6.93257	7	12	7	1	1053	112.894	6.25	30.1582	7
FALSE	High	Master Protein	Q53EU6	Glycerol-3-phosphate acyltransferase 3 OS=Homo sapiens GN=AGPAT9 PE=1 SV=2	0	57.2314	20.0461	7	11	6	1	434	48.673	8.87	29.78	7
FALSE	High	Master Protein	P12268	Inosine-5'-monophosphate dehydrogenase 2 OS=Homo sapiens GN=IMPDH2 PE=1 SV=2	0	57.1745	25.6809	10	11	10	1	514	55.77	6.9	31.8651	10
FALSE	High	Master Protein	A8CG34	Nuclear envelope pore membrane protein POM 121C OS=Homo sapiens GN=POM121C PE=1 SV=2	0	56.7684	12.4491	10	10	5	1	1229	124.982	10.37	31.5345	10
FALSE	High	Master Protein	P60866	40S ribosomal protein S20 OS=Homo sapiens GN=RPS20 PE=1 SV=1	0	56.7257	43.6975	7	16	7	1	119	13.364	9.94	50.2413	7
FALSE	High	Master Protein	O00148	ATP-dependent RNA helicase DDX39A OS=Homo sapiens GN=DDX39A PE=1 SV=2	0	56.7053	22.4824	12	18	12	1	427	49.098	5.68	37.1723	12
FALSE	High	Master Protein	P31948	Stress-induced-phosphoprotein 1 OS=Homo sapiens GN=STIP1 PE=1 SV=1	0	56.6028	16.5746	7	11	7	1	543	62.599	6.8	30.3918	7
FALSE	High	Master Protein	Q13015	Protein AF1q OS=Homo sapiens GN=MLLT11 PE=1 SV=1	0	56.5538	91.1111	4	7	4	1	90	10.055	4.54	30.8093	4
FALSE	High	Master Protein	O94813	Slit homolog 2 protein OS=Homo sapiens GN=SLIT2 PE=1 SV=1	0	56.4523	9.28712	12	13	12	1	1529	169.759	7.06	30.319	12
FALSE	High	Master Protein	Q15003	Condensin complex subunit 2 OS=Homo sapiens GN=NCAPH PE=1 SV=3	0	56.3794	12.4157	8	10	8	1	741	82.511	5.06	26.9595	8
FALSE	High	Master Protein	P60842	Eukaryotic initiation factor 4A-I OS=Homo sapiens GN=EIF4A1 PE=1 SV=1	0	56.3165	24.8768	9	14	9	1	406	46.125	5.48	31.7386	9
FALSE	High	Master Protein	P08582	Melanotransferrin OS=Homo sapiens GN=MFI2 PE=1 SV=2	0	55.9878	15.1762	9	12	9	1	738	80.163	5.94	31.7158	9
FALSE	High	Master Protein	P04406	Glyceraldehyde-3-phosphate dehydrogenase OS=Homo sapiens GN=GAPDH PE=1 SV=3	0	55.9702	28.0597	6	10	6	1	335	36.03	8.46	31.9908	6
FALSE	High	Master Protein	O00487	26S proteasome non-ATPase regulatory subunit 14 OS=Homo sapiens GN=PSMD14 PE=1 SV=1	0	55.9394	31.2903	8	11	8	1	310	34.555	6.52	29.1803	8
FALSE	High	Master Protein	P51970	NADH dehydrogenase [ubiquinone] 1 alpha subcomplex subunit 8 OS=Homo sapiens GN=NDUFA8 PE=1 SV=3	0	55.9393	59.3023	8	13	8	1	172	20.092	7.65	27.7171	8
FALSE	High	Master Protein	Q8WVX9	Fatty acyl-CoA reductase 1 OS=Homo sapiens GN=FAR1 PE=1 SV=1	0	55.8784	21.9417	9	13	9	1	515	59.319	9.17	38.3131	9
FALSE	High	Master Protein	Q86VP6	Cullin-associated NEDD8-dissociated protein 1 OS=Homo sapiens GN=CAND1 PE=1 SV=2	0	55.7675	12.1951	12	14	10	1	1230	136.289	5.78	30.3644	12
FALSE	High	Master Protein	Q5VZL5	Zinc finger MYM-type protein 4 OS=Homo sapiens GN=ZMYM4 PE=1 SV=1	0	55.6923	8.97933	11	13	10	1	1548	172.677	6.84	28.7114	11
FALSE	High	Master Protein	Q8N2K0	Monoacylglycerol lipase ABHD12 OS=Homo sapiens GN=ABHD12 PE=1 SV=2	0	55.6801	25.6281	9	11	9	1	398	45.068	8.65	32.4836	9
FALSE	High	Master Protein	P55884	Eukaryotic translation initiation factor 3 subunit B OS=Homo sapiens GN=EIF3B PE=1 SV=3	0	55.5632	16.7076	11	15	11	1	814	92.424	5	33.1915	11
FALSE	High	Master Protein	Q8NI60	Atypical kinase ADCK3, mitochondrial OS=Homo sapiens GN=ADCK3 PE=1 SV=1	0	55.1742	17.7743	10	11	10	1	647	71.904	6.99	30.4057	10
FALSE	High	Master Protein	P67936	Tropomyosin alpha-4 chain OS=Homo sapiens GN=TPM4 PE=1 SV=3	0	55.1196	40.7258	7	13	3	1	248	28.504	4.69	38.3536	7
FALSE	High	Master Protein	P22392	Nucleoside diphosphate kinase B OS=Homo sapiens GN=NME2 PE=1 SV=1	0	55.0746	59.2105	8	14	3	1	152	17.287	8.41	37.4802	8
FALSE	High	Master Protein	P47756	F-actin-capping protein subunit beta OS=Homo sapiens GN=CAPZB PE=1 SV=4	0	54.9702	33.213	6	8	6	1	277	31.331	5.59	25.7809	6
FALSE	High	Master Protein	Q9HC07	Transmembrane protein 165 OS=Homo sapiens GN=TMEM165 PE=1 SV=1	0	54.5983	15.4321	4	12	4	1	324	34.883	7.02	54.3535	4
FALSE	High	Master Protein	Q9BRX2	Protein pelota homolog OS=Homo sapiens GN=PELO PE=1 SV=2	0	54.4692	27.5325	10	13	10	1	385	43.332	6.34	30.5765	10
FALSE	High	Master Protein	Q16600	Zinc finger protein 239 OS=Homo sapiens GN=ZNF239 PE=1 SV=3	0	54.1375	21.179	7	12	7	1	458	51.558	7.64	33.2021	7
FALSE	High	Master Protein	Q8TCN5	Zinc finger protein 507 OS=Homo sapiens GN=ZNF507 PE=1 SV=2	0	54.0716	13.1165	10	11	10	1	953	105.7	5.72	32.1186	10
FALSE	High	Master Protein	P98194	Calcium-transporting ATPase type 2C member 1 OS=Homo sapiens GN=ATP2C1 PE=1 SV=3	0	54.0427	15.3428	10	10	10	1	919	100.512	6.74	30.2172	10
FALSE	High	Master Protein	P62258	14-3-3 protein epsilon OS=Homo sapiens GN=YWHAE PE=1 SV=1	0	54.006	46.2745	8	11	8	1	255	29.155	4.74	32.4525	8
FALSE	High	Master Protein	Q9UPN7	Serine/threonine-protein phosphatase 6 regulatory subunit 1 OS=Homo sapiens GN=PPP6R1 PE=1 SV=5	0	53.858	16.2316	7	8	7	1	881	96.664	4.55	26.0725	7
FALSE	High	Master Protein	P28331	NADH-ubiquinone oxidoreductase 75 kDa subunit, mitochondrial OS=Homo sapiens GN=NDUFS1 PE=1 SV=3	0	53.8402	15.5433	9	10	9	1	727	79.417	6.23	30.9221	9
FALSE	High	Master Protein	P42166	Lamina-associated polypeptide 2, isoform alpha OS=Homo sapiens GN=TMPO PE=1 SV=2	0	53.3718	18.2997	9	13	2	1	694	75.446	7.66	37.6096	9
FALSE	High	Master Protein	P07858	Cathepsin B OS=Homo sapiens GN=CTSB PE=1 SV=3	0	53.2689	16.8142	5	8	5	1	339	37.797	6.3	25.8294	5
FALSE	High	Master Protein	Q9ULE6	Paladin OS=Homo sapiens GN=PALD1 PE=1 SV=3	0	53.1215	20.6776	12	12	12	1	856	96.693	6.54	31.0794	12
FALSE	High	Master Protein	Q15392	Delta(24)-sterol reductase OS=Homo sapiens GN=DHCR24 PE=1 SV=2	0	53.0665	10.6589	6	10	6	1	516	60.062	8.16	27.5937	6
FALSE	High	Master Protein	O60725	Protein-S-isoprenylcysteine O-methyltransferase OS=Homo sapiens GN=ICMT PE=1 SV=1	0	52.7717	17.2535	5	10	5	1	284	31.917	7.96	35.2001	5
FALSE	High	Master Protein	Q9NZV5	Selenoprotein N OS=Homo sapiens GN=SEPN1 PE=1 SV=5	0	52.2549	12.7119	7	13	7	1	590	65.773	5.48	40.2701	7
FALSE	High	Master Protein	P15924	Desmoplakin OS=Homo sapiens GN=DSP PE=1 SV=3	0	52.2132	5.88645	16	16	16	1	2871	331.569	6.81	23.4891	16
FALSE	High	Master Protein	Q70CQ3	Ubiquitin carboxyl-terminal hydrolase 30 OS=Homo sapiens GN=USP30 PE=1 SV=1	0	52.1432	18.1818	5	9	5	1	517	58.465	8.27	23.8543	5
FALSE	High	Master Protein	Q9BTW9	Tubulin-specific chaperone D OS=Homo sapiens GN=TBCD PE=1 SV=2	0	52.0995	10.4866	10	11	10	1	1192	132.515	6.19	25.6606	10
FALSE	High	Master Protein	Q5UIP0	Telomere-associated protein RIF1 OS=Homo sapiens GN=RIF1 PE=1 SV=2	0	51.9573	6.39159	15	16	15	1	2472	274.294	5.52	36.0098	15
FALSE	High	Master Protein	Q16795	NADH dehydrogenase [ubiquinone] 1 alpha subcomplex subunit 9, mitochondrial OS=Homo sapiens GN=NDUFA9 PE=1 SV=2	0	51.9319	17.7719	6	10	6	1	377	42.483	9.8	32.5666	6
FALSE	High	Master Protein	Q9Y266	Nuclear migration protein nudC OS=Homo sapiens GN=NUDC PE=1 SV=1	0	51.8012	30.8157	12	14	12	1	331	38.219	5.38	26.5131	12
FALSE	High	Master Protein	Q5H9R7	Serine/threonine-protein phosphatase 6 regulatory subunit 3 OS=Homo sapiens GN=PPP6R3 PE=1 SV=2	0	51.5482	13.2875	11	14	11	1	873	97.608	4.6	29.5176	11
FALSE	High	Master Protein	Q6ZXV5	Transmembrane and TPR repeat-containing protein 3 OS=Homo sapiens GN=TMTC3 PE=1 SV=2	0	51.4863	9.83607	7	9	7	1	915	103.942	8.87	23.8157	7
FALSE	High	Master Protein	P48651	Phosphatidylserine synthase 1 OS=Homo sapiens GN=PTDSS1 PE=1 SV=1	0	51.3409	13.9535	6	9	6	1	473	55.491	8.43	24.4633	6
FALSE	High	Master Protein	Q15005	Signal peptidase complex subunit 2 OS=Homo sapiens GN=SPCS2 PE=1 SV=3	0	51.2412	28.3186	10	14	10	1	226	24.987	8.47	27.7254	10
FALSE	High	Master Protein	P45880	Voltage-dependent anion-selective channel protein 2 OS=Homo sapiens GN=VDAC2 PE=1 SV=2	0	51.0201	24.4898	7	11	7	1	294	31.547	7.56	32.74	7
FALSE	High	Master Protein	P36578	60S ribosomal protein L4 OS=Homo sapiens GN=RPL4 PE=1 SV=5	0	50.8794	24.5902	9	11	9	1	427	47.667	11.06	29.4434	9
FALSE	High	Master Protein	P61160	Actin-related protein 2 OS=Homo sapiens GN=ACTR2 PE=1 SV=1	0	50.8429	22.5888	6	10	6	1	394	44.732	6.74	33.5606	6
FALSE	High	Master Protein	Q6PJI9	WD repeat-containing protein 59 OS=Homo sapiens GN=WDR59 PE=1 SV=2	0	50.7369	11.807	8	9	8	1	974	109.724	7.91	23.9391	8
FALSE	High	Master Protein	Q5JPH6	Probable glutamate--tRNA ligase, mitochondrial OS=Homo sapiens GN=EARS2 PE=1 SV=2	0	50.6833	19.8853	10	11	10	1	523	58.652	8.76	28.1944	10
FALSE	High	Master Protein	P19367	Hexokinase-1 OS=Homo sapiens GN=HK1 PE=1 SV=3	0	50.6061	10.2508	8	11	7	1	917	102.42	6.8	31.4776	8
FALSE	High	Master Protein	Q9UBS4	DnaJ homolog subfamily B member 11 OS=Homo sapiens GN=DNAJB11 PE=1 SV=1	0	50.4436	23.4637	7	9	7	1	358	40.489	6.18	23.4472	7
FALSE	High	Master Protein	Q13535	Serine/threonine-protein kinase ATR OS=Homo sapiens GN=ATR PE=1 SV=3	0	50.4399	6.12708	12	13	12	1	2644	301.172	7.43	26.5412	12
FALSE	High	Master Protein	P52292	Importin subunit alpha-1 OS=Homo sapiens GN=KPNA2 PE=1 SV=1	0	50.4324	23.8185	10	12	10	1	529	57.826	5.4	33.3341	10
FALSE	High	Master Protein	O75489	NADH dehydrogenase [ubiquinone] iron-sulfur protein 3, mitochondrial OS=Homo sapiens GN=NDUFS3 PE=1 SV=1	0	50.2941	38.6364	9	11	9	1	264	30.223	7.5	23.2093	9
FALSE	High	Master Protein	P57678	Gem-associated protein 4 OS=Homo sapiens GN=GEMIN4 PE=1 SV=2	0	50.2444	15.5955	12	12	11	1	1058	119.96	6.04	22.6595	12
FALSE	High	Master Protein	Q9C0C4	Semaphorin-4C OS=Homo sapiens GN=SEMA4C PE=1 SV=2	0	50.2315	14.5258	9	12	9	1	833	92.564	7.28	31.5678	9
FALSE	High	Master Protein	P09543	2',3'-cyclic-nucleotide 3'-phosphodiesterase OS=Homo sapiens GN=CNP PE=1 SV=2	0	50.1802	23.5154	11	14	10	1	421	47.549	9.07	25.3062	11
FALSE	High	Master Protein	P15531	Nucleoside diphosphate kinase A OS=Homo sapiens GN=NME1 PE=1 SV=1	0	49.9749	61.1842	9	13	4	1	152	17.138	6.19	37.9301	9
FALSE	High	Master Protein	P61981	14-3-3 protein gamma OS=Homo sapiens GN=YWHAG PE=1 SV=2	0	49.9491	29.9595	4	7	4	1	247	28.285	4.89	28.3261	4
FALSE	High	Master Protein	P52272	Heterogeneous nuclear ribonucleoprotein M OS=Homo sapiens GN=HNRNPM PE=1 SV=3	0	49.8595	16.4384	10	11	10	1	730	77.464	8.7	29.0323	10
FALSE	High	Master Protein	O00743	Serine/threonine-protein phosphatase 6 catalytic subunit OS=Homo sapiens GN=PPP6C PE=1 SV=1	0	49.7899	29.8361	7	9	7	1	305	35.121	5.69	23.0206	7
FALSE	High	Master Protein	Q96DA6	Mitochondrial import inner membrane translocase subunit TIM14 OS=Homo sapiens GN=DNAJC19 PE=1 SV=3	0	49.6801	60.3448	7	10	7	1	116	12.491	10.1	30.854	7
FALSE	High	Master Protein	O60216	Double-strand-break repair protein rad21 homolog OS=Homo sapiens GN=RAD21 PE=1 SV=2	0	49.4892	15.0555	9	12	9	1	631	71.645	4.65	26.5052	9
FALSE	High	Master Protein	Q9HB71	Calcyclin-binding protein OS=Homo sapiens GN=CACYBP PE=1 SV=2	0	49.4619	39.0351	6	8	6	1	228	26.194	8.25	25.5867	6
FALSE	High	Master Protein	P50990	T-complex protein 1 subunit theta OS=Homo sapiens GN=CCT8 PE=1 SV=4	0	49.3029	26.0949	11	13	11	1	548	59.583	5.6	33.9441	11
FALSE	High	Master Protein	P61204	ADP-ribosylation factor 3 OS=Homo sapiens GN=ARF3 PE=1 SV=2	0	49.2652	44.7514	6	8	4	1	181	20.588	7.43	25.9507	6
FALSE	High	Master Protein	P62841	40S ribosomal protein S15 OS=Homo sapiens GN=RPS15 PE=1 SV=2	0	49.1595	42.7586	4	10	4	1	145	17.029	10.39	32.7874	4
FALSE	High	Master Protein	Q70JA7	Chondroitin sulfate synthase 3 OS=Homo sapiens GN=CHSY3 PE=2 SV=3	0	49.0813	10.8844	8	10	7	1	882	100.221	8.75	26.6347	8
FALSE	High	Master Protein	P17036	Zinc finger protein 3 OS=Homo sapiens GN=ZNF3 PE=1 SV=3	0	48.9549	28.6996	7	10	6	1	446	50.884	7.52	25.0968	7
FALSE	High	Master Protein	Q9BUJ2	Heterogeneous nuclear ribonucleoprotein U-like protein 1 OS=Homo sapiens GN=HNRNPUL1 PE=1 SV=2	0	48.9242	16.2383	12	13	11	1	856	95.679	6.92	25.3975	12
FALSE	High	Master Protein	Q86Y56	Dynein assembly factor 5, axonemal OS=Homo sapiens GN=DNAAF5 PE=1 SV=4	0	48.9154	12.1637	10	11	10	1	855	93.462	6.42	30.2808	10
FALSE	High	Master Protein	P50991	T-complex protein 1 subunit delta OS=Homo sapiens GN=CCT4 PE=1 SV=4	0	48.8813	24.4898	10	15	9	1	539	57.888	7.83	36.8125	10
FALSE	High	Master Protein	Q9HCK8	Chromodomain-helicase-DNA-binding protein 8 OS=Homo sapiens GN=CHD8 PE=1 SV=5	0	48.7508	5.92793	13	13	13	1	2581	290.338	6.47	20.108	13
FALSE	High	Master Protein	Q8N766	ER membrane protein complex subunit 1 OS=Homo sapiens GN=EMC1 PE=1 SV=1	0	48.3242	13.2931	10	12	10	1	993	111.689	7.66	33.3354	10
FALSE	High	Master Protein	Q9NSE4	Isoleucine--tRNA ligase, mitochondrial OS=Homo sapiens GN=IARS2 PE=1 SV=2	0	48.1251	10.3755	10	13	10	1	1012	113.719	7.2	23.7437	10
FALSE	High	Master Protein	P35222	Catenin beta-1 OS=Homo sapiens GN=CTNNB1 PE=1 SV=1	0	47.9935	14.2125	10	13	9	1	781	85.442	5.86	33.1493	10
FALSE	High	Master Protein	P00403	Cytochrome c oxidase subunit 2 OS=Homo sapiens GN=MT-CO2 PE=1 SV=1	0	47.8515	27.7533	6	8	6	1	227	25.548	4.82	25.2676	6
FALSE	High	Master Protein	Q9H583	HEAT repeat-containing protein 1 OS=Homo sapiens GN=HEATR1 PE=1 SV=3	0	47.8247	6.15672	12	14	12	1	2144	242.215	6.54	21.514	12
FALSE	High	Master Protein	Q9UH99	SUN domain-containing protein 2 OS=Homo sapiens GN=SUN2 PE=1 SV=3	0	47.7274	14.0865	6	9	6	1	717	80.262	6.73	27.4704	6
FALSE	High	Master Protein	Q92841	Probable ATP-dependent RNA helicase DDX17 OS=Homo sapiens GN=DDX17 PE=1 SV=2	0	47.6544	16.4609	11	15	6	1	729	80.222	8.27	36.7703	11
FALSE	High	Master Protein	Q9Y241	HIG1 domain family member 1A, mitochondrial OS=Homo sapiens GN=HIGD1A PE=1 SV=1	0	47.6213	44.086	4	10	4	1	93	10.136	9.79	31.8472	4
FALSE	High	Master Protein	Q96A65	Exocyst complex component 4 OS=Homo sapiens GN=EXOC4 PE=1 SV=1	0	47.5242	10.7803	8	9	8	1	974	110.429	6.49	23.5765	8
FALSE	High	Master Protein	O43819	Protein SCO2 homolog, mitochondrial OS=Homo sapiens GN=SCO2 PE=1 SV=3	0	47.5022	25.188	6	10	6	1	266	29.791	8.85	27.3284	6
FALSE	High	Master Protein	Q8NE86	Calcium uniporter protein, mitochondrial OS=Homo sapiens GN=MCU PE=1 SV=1	0	47.4958	21.3675	7	13	7	1	351	39.842	8.65	26.629	7
FALSE	High	Master Protein	Q13330	Metastasis-associated protein MTA1 OS=Homo sapiens GN=MTA1 PE=1 SV=2	0	47.4855	17.3427	11	13	8	1	715	80.735	9.26	30.9193	11
FALSE	High	Master Protein	O00443	Phosphatidylinositol 4-phosphate 3-kinase C2 domain-containing subunit alpha OS=Homo sapiens GN=PIK3C2A PE=1 SV=2	0	47.4816	6.52432	10	11	10	1	1686	190.559	8.02	24.3031	10
FALSE	High	Master Protein	Q92896	Golgi apparatus protein 1 OS=Homo sapiens GN=GLG1 PE=1 SV=2	0	47.4789	8.14249	11	13	11	1	1179	134.464	6.9	23.475	11
FALSE	High	Master Protein	O14545	TRAF-type zinc finger domain-containing protein 1 OS=Homo sapiens GN=TRAFD1 PE=1 SV=1	0	47.46	19.5876	9	10	9	1	582	64.8	5.29	27.4939	9
FALSE	High	Master Protein	P62280	40S ribosomal protein S11 OS=Homo sapiens GN=RPS11 PE=1 SV=3	0	47.4238	46.2025	9	12	9	1	158	18.419	10.3	29.8307	9
FALSE	High	Master Protein	Q12931	Heat shock protein 75 kDa, mitochondrial OS=Homo sapiens GN=TRAP1 PE=1 SV=3	0	47.1397	13.7784	7	8	6	1	704	80.06	8.21	25.3785	7
FALSE	High	Master Protein	Q8N3J9	Zinc finger protein 664 OS=Homo sapiens GN=ZNF664 PE=2 SV=1	0	47.0151	34.4828	7	9	7	1	261	30.263	8.69	20.1047	7
FALSE	High	Master Protein	Q14435	Polypeptide N-acetylgalactosaminyltransferase 3 OS=Homo sapiens GN=GALNT3 PE=1 SV=2	0	46.7002	16.2717	8	10	8	1	633	72.564	7.99	20.136	8
FALSE	High	Master Protein	P27824	Calnexin OS=Homo sapiens GN=CANX PE=1 SV=2	0	46.5565	10.6419	4	6	4	1	592	67.526	4.6	23.3664	4
FALSE	High	Master Protein	Q12907	Vesicular integral-membrane protein VIP36 OS=Homo sapiens GN=LMAN2 PE=1 SV=1	0	46.416	19.9438	7	11	7	1	356	40.203	6.95	30.8798	7
FALSE	High	Master Protein	P60604	Ubiquitin-conjugating enzyme E2 G2 OS=Homo sapiens GN=UBE2G2 PE=1 SV=1	0	46.4128	27.8788	3	5	3	1	165	18.554	4.7	21.0267	3
FALSE	High	Master Protein	Q9NUM4	Transmembrane protein 106B OS=Homo sapiens GN=TMEM106B PE=1 SV=2	0	46.3773	17.5182	5	9	5	1	274	31.108	6.99	27.8363	5
FALSE	High	Master Protein	Q96SK2	Transmembrane protein 209 OS=Homo sapiens GN=TMEM209 PE=1 SV=2	0	46.3663	13.0125	6	8	6	1	561	62.881	8.63	23.0281	6
FALSE	High	Master Protein	P40692	DNA mismatch repair protein Mlh1 OS=Homo sapiens GN=MLH1 PE=1 SV=1	0	46.3194	12.1693	7	9	7	1	756	84.548	5.72	25.2567	7
FALSE	High	Master Protein	Q96CX2	BTB/POZ domain-containing protein KCTD12 OS=Homo sapiens GN=KCTD12 PE=1 SV=1	0	46.1896	27.6923	10	11	10	1	325	35.679	5.64	31.8832	10
FALSE	High	Master Protein	P54764	Ephrin type-A receptor 4 OS=Homo sapiens GN=EPHA4 PE=1 SV=1	0	45.9177	10.5477	9	12	7	1	986	109.79	6.61	29.1167	9
FALSE	High	Master Protein	Q9NVH1	DnaJ homolog subfamily C member 11 OS=Homo sapiens GN=DNAJC11 PE=1 SV=2	0	45.7696	19.1413	9	12	9	1	559	63.239	8.4	26.144	9
FALSE	High	Master Protein	Q14008	Cytoskeleton-associated protein 5 OS=Homo sapiens GN=CKAP5 PE=1 SV=3	0	45.6641	5.80709	10	11	10	1	2032	225.352	7.8	21.0001	10
FALSE	High	Master Protein	Q9H9A5	CCR4-NOT transcription complex subunit 10 OS=Homo sapiens GN=CNOT10 PE=1 SV=1	0	45.6365	11.1559	7	9	7	1	744	82.257	7.78	27.4801	7
FALSE	High	Master Protein	P25398	40S ribosomal protein S12 OS=Homo sapiens GN=RPS12 PE=1 SV=3	0	45.6209	47.7273	5	8	5	1	132	14.505	7.21	26.2766	5
FALSE	High	Master Protein	Q9Y4W2	Ribosomal biogenesis protein LAS1L OS=Homo sapiens GN=LAS1L PE=1 SV=2	0	45.5599	12.3978	9	12	9	1	734	83.013	4.73	24.4318	9
FALSE	High	Master Protein	Q5JTV8	Torsin-1A-interacting protein 1 OS=Homo sapiens GN=TOR1AIP1 PE=1 SV=2	0	45.4718	17.1527	8	10	7	1	583	66.208	8.18	24.5224	8
FALSE	High	Master Protein	P46782	40S ribosomal protein S5 OS=Homo sapiens GN=RPS5 PE=1 SV=4	0	45.4277	40.1961	7	9	7	1	204	22.862	9.72	29.5626	7
FALSE	High	Master Protein	Q5VV42	Threonylcarbamoyladenosine tRNA methylthiotransferase OS=Homo sapiens GN=CDKAL1 PE=1 SV=1	0	45.39	17.2712	7	10	7	1	579	65.07	7.46	25.5781	7
FALSE	High	Master Protein	Q969V5	Mitochondrial ubiquitin ligase activator of NFKB 1 OS=Homo sapiens GN=MUL1 PE=1 SV=1	0	45.0335	30.6818	7	8	7	1	352	39.774	8.13	24.6802	7
FALSE	High	Master Protein	Q9HCC0	Methylcrotonoyl-CoA carboxylase beta chain, mitochondrial OS=Homo sapiens GN=MCCC2 PE=1 SV=1	0	44.9064	17.5844	8	9	8	1	563	61.294	7.68	18.8595	8
FALSE	High	Master Protein	Q12873	Chromodomain-helicase-DNA-binding protein 3 OS=Homo sapiens GN=CHD3 PE=1 SV=3	0	44.7824	3.5	6	9	1	1	2000	226.45	7.3	26.4758	6
FALSE	High	Master Protein	Q01974	Tyrosine-protein kinase transmembrane receptor ROR2 OS=Homo sapiens GN=ROR2 PE=1 SV=2	0	44.7185	8.58961	7	10	7	1	943	104.69	6.55	27.0262	7
FALSE	High	Master Protein	O14776	Transcription elongation regulator 1 OS=Homo sapiens GN=TCERG1 PE=1 SV=2	0	44.7088	10.5647	10	14	10	1	1098	123.823	8.65	26.4002	10
FALSE	High	Master Protein	P52429	Diacylglycerol kinase epsilon OS=Homo sapiens GN=DGKE PE=1 SV=1	0	44.3937	21.3404	8	10	8	1	567	63.885	7.74	28.6594	8
FALSE	High	Master Protein	Q96JX3	Protein SERAC1 OS=Homo sapiens GN=SERAC1 PE=1 SV=1	0	44.2884	11.7737	5	8	5	1	654	74.1	7.68	23.9344	5
FALSE	High	Master Protein	Q9NQ11	Probable cation-transporting ATPase 13A2 OS=Homo sapiens GN=ATP13A2 PE=1 SV=2	0	44.279	9.23729	9	11	9	1	1180	128.711	8.12	25.6488	9
FALSE	High	Master Protein	Q9UKV5	E3 ubiquitin-protein ligase AMFR OS=Homo sapiens GN=AMFR PE=1 SV=2	0	44.2357	14.4635	5	7	5	1	643	72.949	6.39	19.3553	5
FALSE	High	Master Protein	Q86X52	Chondroitin sulfate synthase 1 OS=Homo sapiens GN=CHSY1 PE=1 SV=3	0	43.7774	10.4738	6	8	5	1	802	91.726	9.23	21.1571	6
FALSE	High	Master Protein	Q9Y3A6	Transmembrane emp24 domain-containing protein 5 OS=Homo sapiens GN=TMED5 PE=1 SV=1	0	43.5562	31.441	6	8	6	1	229	25.988	4.84	25.6417	6
FALSE	High	Master Protein	A1L0T0	Acetolactate synthase-like protein OS=Homo sapiens GN=ILVBL PE=1 SV=2	0	43.4874	18.3544	7	8	7	1	632	67.825	8.15	27.5752	7
FALSE	High	Master Protein	Q8N3C0	Activating signal cointegrator 1 complex subunit 3 OS=Homo sapiens GN=ASCC3 PE=1 SV=3	0	43.3781	6.1762	12	13	12	1	2202	251.301	7.09	23.5481	12
FALSE	High	Master Protein	Q9NVE7	Pantothenate kinase 4 OS=Homo sapiens GN=PANK4 PE=1 SV=1	0	43.3709	12.9366	10	11	10	1	773	85.937	6.28	23.7017	10
FALSE	High	Master Protein	O94822	E3 ubiquitin-protein ligase listerin OS=Homo sapiens GN=LTN1 PE=1 SV=6	0	43.357	6.56852	10	14	10	1	1766	200.423	6.25	25.1511	10
FALSE	High	Master Protein	O75027	ATP-binding cassette sub-family B member 7, mitochondrial OS=Homo sapiens GN=ABCB7 PE=1 SV=2	0	43.2657	13.5638	9	10	9	1	752	82.589	9.33	17.6427	9
FALSE	High	Master Protein	P10155	60 kDa SS-A/Ro ribonucleoprotein OS=Homo sapiens GN=TROVE2 PE=1 SV=2	0	43.1181	16.5428	7	8	7	1	538	60.631	8.03	20.8886	7
FALSE	High	Master Protein	Q13162	Peroxiredoxin-4 OS=Homo sapiens GN=PRDX4 PE=1 SV=1	0	43.0893	28.4133	7	10	5	1	271	30.521	6.29	23.8327	7
FALSE	High	Master Protein	Q08211	ATP-dependent RNA helicase A OS=Homo sapiens GN=DHX9 PE=1 SV=4	0	42.9902	7.32283	8	9	8	1	1270	140.869	6.84	24.3636	8
FALSE	High	Master Protein	O15020	Spectrin beta chain, non-erythrocytic 2 OS=Homo sapiens GN=SPTBN2 PE=1 SV=3	0	42.7915	4.51883	10	11	5	1	2390	271.157	6.11	22.3586	10
FALSE	High	Master Protein	P62158	Calmodulin OS=Homo sapiens GN=CALM1 PE=1 SV=2	0	42.7485	36.9128	4	8	4	1	149	16.827	4.22	23.3934	4
FALSE	High	Master Protein	Q68DQ2	Very large A-kinase anchor protein OS=Homo sapiens GN=CRYBG3 PE=1 SV=3	0	42.6709	4.68013	9	10	9	1	2970	330.427	5.2	24.4431	9
FALSE	High	Master Protein	Q9ULM3	YEATS domain-containing protein 2 OS=Homo sapiens GN=YEATS2 PE=1 SV=2	0	42.6391	9.77496	11	12	11	1	1422	150.689	8.98	25.2036	11
FALSE	High	Master Protein	Q02952	A-kinase anchor protein 12 OS=Homo sapiens GN=AKAP12 PE=1 SV=4	0	42.4733	7.18294	8	9	8	1	1782	191.367	4.41	21.4412	8
FALSE	High	Master Protein	Q86XI2	Condensin-2 complex subunit G2 OS=Homo sapiens GN=NCAPG2 PE=1 SV=1	0	42.4432	11.0236	11	14	11	1	1143	130.876	6.87	21.1424	11
FALSE	High	Master Protein	A6NHR9	Structural maintenance of chromosomes flexible hinge domain-containing protein 1 OS=Homo sapiens GN=SMCHD1 PE=1 SV=2	0	42.4419	6.83292	12	12	12	1	2005	226.231	7.3	21.4862	12
FALSE	High	Master Protein	O00264	Membrane-associated progesterone receptor component 1 OS=Homo sapiens GN=PGRMC1 PE=1 SV=3	0	42.2733	28.2051	5	7	5	1	195	21.658	4.7	25.154	5
FALSE	High	Master Protein	Q7L014	Probable ATP-dependent RNA helicase DDX46 OS=Homo sapiens GN=DDX46 PE=1 SV=2	0	42.2142	11.0572	10	10	10	1	1031	117.29	9.29	23.2004	10
FALSE	High	Master Protein	O14579	Coatomer subunit epsilon OS=Homo sapiens GN=COPE PE=1 SV=3	0	42.1691	13.961	4	8	4	1	308	34.46	5.12	18.4056	4
FALSE	High	Master Protein	Q99523	Sortilin OS=Homo sapiens GN=SORT1 PE=1 SV=3	0	42.1172	11.6727	7	9	7	1	831	92.009	5.74	25.3282	7
FALSE	High	Master Protein	P51659	Peroxisomal multifunctional enzyme type 2 OS=Homo sapiens GN=HSD17B4 PE=1 SV=3	0	41.9501	11.6848	6	8	6	1	736	79.636	8.84	22.5637	6
FALSE	High	Master Protein	Q9BVK6	Transmembrane emp24 domain-containing protein 9 OS=Homo sapiens GN=TMED9 PE=1 SV=2	0	41.856	31.4894	6	7	4	1	235	27.26	8.02	20.4431	6
FALSE	High	Master Protein	P30837	Aldehyde dehydrogenase X, mitochondrial OS=Homo sapiens GN=ALDH1B1 PE=1 SV=3	0	41.7044	14.8936	6	8	6	1	517	57.17	6.8	24.9015	6
FALSE	High	Master Protein	Q13308	Inactive tyrosine-protein kinase 7 OS=Homo sapiens GN=PTK7 PE=1 SV=2	0	41.4376	10.7477	8	8	8	1	1070	118.317	7.09	19.2614	8
FALSE	High	Master Protein	Q96D53	AarF domain-containing protein kinase 4 OS=Homo sapiens GN=ADCK4 PE=1 SV=2	0	41.3966	19.4853	6	7	6	1	544	60.031	7.23	20.6017	6
FALSE	High	Master Protein	Q7Z6Z7	E3 ubiquitin-protein ligase HUWE1 OS=Homo sapiens GN=HUWE1 PE=1 SV=3	0	41.3639	3.36077	11	11	11	1	4374	481.589	5.22	23.1039	11
FALSE	High	Master Protein	Q8WYP5	Protein ELYS OS=Homo sapiens GN=AHCTF1 PE=1 SV=3	0	41.3614	5.03089	8	9	8	1	2266	252.342	6.6	22.0798	8
FALSE	High	Master Protein	P40938	Replication factor C subunit 3 OS=Homo sapiens GN=RFC3 PE=1 SV=2	0	41.2974	23.8764	7	9	7	1	356	40.53	8.34	19.7598	7
FALSE	High	Master Protein	Q9NZ45	CDGSH iron-sulfur domain-containing protein 1 OS=Homo sapiens GN=CISD1 PE=1 SV=1	0	41.1256	50.9259	6	11	6	1	108	12.191	9.09	38.4946	6
FALSE	High	Master Protein	Q9Y6K0	Choline/ethanolaminephosphotransferase 1 OS=Homo sapiens GN=CEPT1 PE=1 SV=1	0	41.0966	14.4231	4	7	4	1	416	46.523	8.21	24.208	4
FALSE	High	Master Protein	Q8N201	Integrator complex subunit 1 OS=Homo sapiens GN=INTS1 PE=1 SV=2	0	41.0222	5.38813	9	10	9	1	2190	244.143	6.13	25.7878	9
FALSE	High	Master Protein	P62873	Guanine nucleotide-binding protein G(I)/G(S)/G(T) subunit beta-1 OS=Homo sapiens GN=GNB1 PE=1 SV=3	0	40.9815	18.8235	5	7	3	1	340	37.353	6	21.656	5
FALSE	High	Master Protein	O14828	Secretory carrier-associated membrane protein 3 OS=Homo sapiens GN=SCAMP3 PE=1 SV=3	0	40.9083	19.3084	5	7	5	1	347	38.262	7.64	22.6249	5
FALSE	High	Master Protein	Q7Z7H5	Transmembrane emp24 domain-containing protein 4 OS=Homo sapiens GN=TMED4 PE=1 SV=1	0	40.8272	40.0881	6	9	4	1	227	25.926	8.28	24.0106	6
FALSE	High	Master Protein	P00338	L-lactate dehydrogenase A chain OS=Homo sapiens GN=LDHA PE=1 SV=2	0	40.7449	26.506	8	9	6	1	332	36.665	8.27	17.5033	8
FALSE	High	Master Protein	Q14152	Eukaryotic translation initiation factor 3 subunit A OS=Homo sapiens GN=EIF3A PE=1 SV=1	0	40.7431	9.18958	11	12	11	1	1382	166.468	6.79	24.5685	11
FALSE	High	Master Protein	P18850	Cyclic AMP-dependent transcription factor ATF-6 alpha OS=Homo sapiens GN=ATF6 PE=1 SV=3	0	40.7393	12.9851	6	8	6	1	670	74.538	8.22	24.5624	6
FALSE	High	Master Protein	P05388	60S acidic ribosomal protein P0 OS=Homo sapiens GN=RPLP0 PE=1 SV=1	0	40.7086	31.2303	8	10	8	1	317	34.252	5.97	27.0828	8
FALSE	High	Master Protein	P33991	DNA replication licensing factor MCM4 OS=Homo sapiens GN=MCM4 PE=1 SV=5	0	40.7017	10.5446	7	9	7	1	863	96.498	6.74	19.6433	7
FALSE	High	Master Protein	O00469	Procollagen-lysine,2-oxoglutarate 5-dioxygenase 2 OS=Homo sapiens GN=PLOD2 PE=1 SV=2	0	40.6374	12.3474	7	8	7	1	737	84.632	6.71	24.6934	7
FALSE	High	Master Protein	Q5XKP0	MICOS complex subunit MIC13 OS=Homo sapiens GN=MIC13 PE=1 SV=1	0	40.5841	63.5593	6	8	6	1	118	13.079	9.42	21.0644	6
FALSE	High	Master Protein	P17858	ATP-dependent 6-phosphofructokinase, liver type OS=Homo sapiens GN=PFKL PE=1 SV=6	0	40.1998	12.3077	7	8	3	1	780	84.964	7.5	23.9653	7
FALSE	High	Master Protein	Q92878	DNA repair protein RAD50 OS=Homo sapiens GN=RAD50 PE=1 SV=1	0	40.1647	8.15549	9	10	9	1	1312	153.797	6.89	14.5922	9
FALSE	High	Master Protein	Q9GZT3	SRA stem-loop-interacting RNA-binding protein, mitochondrial OS=Homo sapiens GN=SLIRP PE=1 SV=1	0	40.1038	55.0459	6	9	6	1	109	12.341	10.24	25.6544	6
FALSE	High	Master Protein	Q9Y5Q9	General transcription factor 3C polypeptide 3 OS=Homo sapiens GN=GTF3C3 PE=1 SV=1	0	39.9631	12.8668	10	12	10	1	886	101.208	5.07	23.6119	10
FALSE	High	Master Protein	Q6R327	Rapamycin-insensitive companion of mTOR OS=Homo sapiens GN=RICTOR PE=1 SV=1	0	39.7817	6.20609	8	9	8	1	1708	192.097	7.47	20.7936	8
FALSE	High	Master Protein	P49257	Protein ERGIC-53 OS=Homo sapiens GN=LMAN1 PE=1 SV=2	0	39.7001	10.1961	5	8	5	1	510	57.513	6.77	22.3243	5
FALSE	High	Master Protein	Q92733	Proline-rich protein PRCC OS=Homo sapiens GN=PRCC PE=1 SV=1	0	39.4703	8.75764	5	9	5	1	491	52.386	5.1	19.67	5
FALSE	High	Master Protein	Q9Y6N1	Cytochrome c oxidase assembly protein COX11, mitochondrial OS=Homo sapiens GN=COX11 PE=1 SV=3	0	39.4186	23.5507	3	4	3	1	276	31.41	9.06	17.763	3
FALSE	High	Master Protein	P05026	Sodium/potassium-transporting ATPase subunit beta-1 OS=Homo sapiens GN=ATP1B1 PE=1 SV=1	0	39.1943	19.802	6	9	6	1	303	35.039	8.53	20.0734	6
FALSE	High	Master Protein	Q99470	Stromal cell-derived factor 2 OS=Homo sapiens GN=SDF2 PE=1 SV=2	0	39.0309	18.9573	3	4	3	1	211	23.011	7.33	21.12	3
FALSE	High	Master Protein	P01911	HLA class II histocompatibility antigen, DRB1-15 beta chain OS=Homo sapiens GN=HLA-DRB1 PE=1 SV=2	0	38.9929	13.9098	3	5	3	1	266	29.947	7.74	20.3575	3
FALSE	High	Master Protein	P56192	Methionine--tRNA ligase, cytoplasmic OS=Homo sapiens GN=MARS PE=1 SV=2	0	38.8611	6.11111	6	9	6	1	900	101.052	6.16	27.9447	6
FALSE	High	Master Protein	Q99653	Calcineurin B homologous protein 1 OS=Homo sapiens GN=CHP1 PE=1 SV=3	0	38.7973	38.9744	8	10	8	1	195	22.442	5.1	24.661	8
FALSE	High	Master Protein	Q13232	Nucleoside diphosphate kinase 3 OS=Homo sapiens GN=NME3 PE=1 SV=2	0	38.7847	47.3373	8	8	7	1	169	19.003	7.84	23.2275	8
FALSE	High	Master Protein	P54709	Sodium/potassium-transporting ATPase subunit beta-3 OS=Homo sapiens GN=ATP1B3 PE=1 SV=1	0	38.7418	36.9176	8	11	8	1	279	31.492	8.35	21.2105	8
FALSE	High	Master Protein	Q9BVG4	Protein PBDC1 OS=Homo sapiens GN=PBDC1 PE=1 SV=1	0	38.6707	31.3305	6	11	6	1	233	26.041	4.79	25.6218	6
FALSE	High	Master Protein	O14672	Disintegrin and metalloproteinase domain-containing protein 10 OS=Homo sapiens GN=ADAM10 PE=1 SV=1	0	38.3624	14.7059	7	8	7	1	748	84.088	7.77	18.6167	7
FALSE	High	Master Protein	Q9HCN8	Stromal cell-derived factor 2-like protein 1 OS=Homo sapiens GN=SDF2L1 PE=1 SV=2	0	38.2685	33.9367	4	5	4	1	221	23.584	7.03	20.1328	4
FALSE	High	Master Protein	Q9UBB4	Ataxin-10 OS=Homo sapiens GN=ATXN10 PE=1 SV=1	0	38.1886	16.8421	8	10	7	1	475	53.455	5.25	18.3948	8
FALSE	High	Master Protein	O75616	GTPase Era, mitochondrial OS=Homo sapiens GN=ERAL1 PE=1 SV=2	0	38.1652	19.6796	6	9	5	1	437	48.319	8.84	24.6762	6
FALSE	High	Master Protein	Q9H857	5'-nucleotidase domain-containing protein 2 OS=Homo sapiens GN=NT5DC2 PE=1 SV=1	0	38.0581	17.8846	9	10	9	1	520	60.68	6.77	25.792	9
FALSE	High	Master Protein	Q08380	Galectin-3-binding protein OS=Homo sapiens GN=LGALS3BP PE=1 SV=1	0	38.0419	14.359	7	9	7	1	585	65.289	5.27	21.2837	7
FALSE	High	Master Protein	Q14671	Pumilio homolog 1 OS=Homo sapiens GN=PUM1 PE=1 SV=3	0	38.0178	8.68465	8	8	8	1	1186	126.395	6.84	20.094	8
FALSE	High	Master Protein	Q7Z4R8	UPF0669 protein C6orf120 OS=Homo sapiens GN=C6orf120 PE=1 SV=1	0	38.0037	25.1309	2	5	2	1	191	20.759	4.84	20.8047	2
FALSE	High	Master Protein	Q9Y5Q8	General transcription factor 3C polypeptide 5 OS=Homo sapiens GN=GTF3C5 PE=1 SV=2	0	37.9878	19.0751	10	14	10	1	519	59.533	6.9	17.7595	10
FALSE	High	Master Protein	Q9H6U6	Breast carcinoma-amplified sequence 3 OS=Homo sapiens GN=BCAS3 PE=1 SV=3	0	37.974	13.4698	9	9	9	1	928	101.172	6.7	23.674	9
FALSE	High	Master Protein	Q9UMS4	Pre-mRNA-processing factor 19 OS=Homo sapiens GN=PRPF19 PE=1 SV=1	0	37.9051	16.8651	6	7	6	1	504	55.146	6.61	20.3254	6
FALSE	High	Master Protein	Q8NE01	Metal transporter CNNM3 OS=Homo sapiens GN=CNNM3 PE=1 SV=1	0	37.7433	13.2956	6	9	6	1	707	76.072	6.09	21.3853	6
FALSE	High	Master Protein	Q9BRQ6	MICOS complex subunit MIC25 OS=Homo sapiens GN=CHCHD6 PE=1 SV=1	0	37.6964	34.0426	5	5	5	1	235	26.441	8.85	18.8167	5
FALSE	High	Master Protein	Q86T03	Type 1 phosphatidylinositol 4,5-bisphosphate 4-phosphatase OS=Homo sapiens GN=TMEM55B PE=1 SV=1	0	37.4263	19.1336	5	10	4	1	277	29.45	8.91	15.4501	5
FALSE	High	Master Protein	Q9Y6G9	Cytoplasmic dynein 1 light intermediate chain 1 OS=Homo sapiens GN=DYNC1LI1 PE=1 SV=3	0	37.3643	14.3403	4	6	4	1	523	56.544	6.42	21.6597	4
FALSE	High	Master Protein	Q92888	Rho guanine nucleotide exchange factor 1 OS=Homo sapiens GN=ARHGEF1 PE=1 SV=2	0	37.3005	11.1842	8	11	8	1	912	102.371	5.66	21.5273	8
FALSE	High	Master Protein	Q5T160	Probable arginine--tRNA ligase, mitochondrial OS=Homo sapiens GN=RARS2 PE=1 SV=1	0	37.1743	18.8581	10	10	10	1	578	65.464	8.21	22.7251	10
FALSE	High	Master Protein	O43318	Mitogen-activated protein kinase kinase kinase 7 OS=Homo sapiens GN=MAP3K7 PE=1 SV=1	0	37.1702	12.8713	6	7	6	1	606	67.153	7.11	19.6871	6
FALSE	High	Master Protein	Q14244	Ensconsin OS=Homo sapiens GN=MAP7 PE=1 SV=1	0	37.1031	10.4139	6	8	6	1	749	84.002	9.61	24.0885	6
FALSE	High	Master Protein	Q969Z0	Protein TBRG4 OS=Homo sapiens GN=TBRG4 PE=1 SV=1	0	37.0916	10.4596	5	6	5	1	631	70.693	7.42	18.267	5
FALSE	High	Master Protein	P09493	Tropomyosin alpha-1 chain OS=Homo sapiens GN=TPM1 PE=1 SV=2	0	36.9726	22.8873	5	9	2	1	284	32.689	4.74	23.6734	5
FALSE	High	Master Protein	O95299	NADH dehydrogenase [ubiquinone] 1 alpha subcomplex subunit 10, mitochondrial OS=Homo sapiens GN=NDUFA10 PE=1 SV=1	0	36.9621	21.4085	6	8	6	1	355	40.725	8.48	23.7923	6
FALSE	High	Master Protein	P29122	Proprotein convertase subtilisin/kexin type 6 OS=Homo sapiens GN=PCSK6 PE=1 SV=1	0	36.6026	6.70795	5	6	5	1	969	106.351	7.68	19.9573	5
FALSE	High	Master Protein	Q9BSJ8	Extended synaptotagmin-1 OS=Homo sapiens GN=ESYT1 PE=1 SV=1	0	36.3867	6.25	6	9	6	1	1104	122.78	5.83	26.437	6
FALSE	High	Master Protein	Q96G23	Ceramide synthase 2 OS=Homo sapiens GN=CERS2 PE=1 SV=1	0	36.349	12.1053	5	5	5	1	380	44.847	8.98	16.9659	5
FALSE	High	Master Protein	Q9H4I3	TraB domain-containing protein OS=Homo sapiens GN=TRABD PE=1 SV=1	0	36.3167	20.4787	7	9	7	1	376	42.294	8	22.6145	7
FALSE	High	Master Protein	O94979	Protein transport protein Sec31A OS=Homo sapiens GN=SEC31A PE=1 SV=3	0	36.2926	7.54098	7	9	7	1	1220	132.931	6.89	21.3081	7
FALSE	High	Master Protein	O15270	Serine palmitoyltransferase 2 OS=Homo sapiens GN=SPTLC2 PE=1 SV=1	0	36.2458	14.7687	6	8	6	1	562	62.884	7.78	22.1435	6
FALSE	High	Master Protein	P61978	Heterogeneous nuclear ribonucleoprotein K OS=Homo sapiens GN=HNRNPK PE=1 SV=1	0	36.2212	13.3909	5	7	5	1	463	50.944	5.54	18.3074	5
FALSE	High	Master Protein	Q92598	Heat shock protein 105 kDa OS=Homo sapiens GN=HSPH1 PE=1 SV=1	0	36.2122	8.97436	6	8	3	1	858	96.804	5.39	21.1583	6
FALSE	High	Master Protein	O00459	Phosphatidylinositol 3-kinase regulatory subunit beta OS=Homo sapiens GN=PIK3R2 PE=1 SV=2	0	36.2041	14.1484	9	12	7	1	728	81.495	6.43	26.8612	9
FALSE	High	Master Protein	Q96HC4	PDZ and LIM domain protein 5 OS=Homo sapiens GN=PDLIM5 PE=1 SV=5	0	36.1886	14.4295	8	10	8	1	596	63.904	8.21	23.3803	8
FALSE	High	Master Protein	Q9BRR3	Transmembrane protein 246 OS=Homo sapiens GN=TMEM246 PE=1 SV=1	0	36.1783	12.9032	6	11	6	1	403	46.558	7.59	28.0681	6
FALSE	High	Master Protein	P04075	Fructose-bisphosphate aldolase A OS=Homo sapiens GN=ALDOA PE=1 SV=2	0	36.1618	27.7473	9	9	8	1	364	39.395	8.09	18.7312	9
FALSE	High	Master Protein	Q86VU5	Catechol O-methyltransferase domain-containing protein 1 OS=Homo sapiens GN=COMTD1 PE=1 SV=1	0	36.1334	30.1527	5	6	5	1	262	28.79	8.38	16.1254	5
FALSE	High	Master Protein	Q96AG3	Solute carrier family 25 member 46 OS=Homo sapiens GN=SLC25A46 PE=1 SV=1	0	36.0662	16.2679	5	8	5	1	418	46.145	7.43	18.0416	5
FALSE	High	Master Protein	P17029	Zinc finger protein with KRAB and SCAN domains 1 OS=Homo sapiens GN=ZKSCAN1 PE=1 SV=3	0	36.0212	14.9201	6	10	6	1	563	63.59	7.05	11.4745	6
FALSE	High	Master Protein	P25490	Transcriptional repressor protein YY1 OS=Homo sapiens GN=YY1 PE=1 SV=2	0	35.8866	14.4928	5	5	5	1	414	44.685	6.25	18.9908	5
FALSE	High	Master Protein	Q8IUF1	COBW domain-containing protein 2 OS=Homo sapiens GN=CBWD2 PE=1 SV=1	0	35.8292	18.9873	8	9	8	1	395	44.007	4.89	20.0483	8
FALSE	High	Master Protein	O15235	28S ribosomal protein S12, mitochondrial OS=Homo sapiens GN=MRPS12 PE=1 SV=1	0	35.8002	33.3333	4	10	4	1	138	15.163	10.29	29.0005	4
FALSE	High	Master Protein	Q13637	Ras-related protein Rab-32 OS=Homo sapiens GN=RAB32 PE=1 SV=3	0	35.7947	22.2222	4	7	4	1	225	24.982	6.54	22.8987	4
FALSE	High	Master Protein	Q53R41	FAST kinase domain-containing protein 1 OS=Homo sapiens GN=FASTKD1 PE=1 SV=1	0	35.6876	8.85478	7	10	7	1	847	97.348	7.74	18.2351	7
FALSE	High	Master Protein	O75419	Cell division control protein 45 homolog OS=Homo sapiens GN=CDC45 PE=1 SV=1	0	35.6469	12.5442	7	8	7	1	566	65.527	5.53	19.7052	7
FALSE	High	Master Protein	Q9UI12	V-type proton ATPase subunit H OS=Homo sapiens GN=ATP6V1H PE=1 SV=1	0	35.6183	13.8716	6	8	6	1	483	55.847	6.48	17.8245	6
FALSE	High	Master Protein	O43542	DNA repair protein XRCC3 OS=Homo sapiens GN=XRCC3 PE=1 SV=1	0	35.301	26.0116	7	8	7	1	346	37.826	8.48	20.8406	7
FALSE	High	Master Protein	P61247	40S ribosomal protein S3a OS=Homo sapiens GN=RPS3A PE=1 SV=2	0	35.1977	23.4848	6	8	6	1	264	29.926	9.73	18.6926	6
FALSE	High	Master Protein	O43303	Centriolar coiled-coil protein of 110 kDa OS=Homo sapiens GN=CCP110 PE=1 SV=3	0	35.1225	9.88142	8	9	8	1	1012	113.353	8.65	18.2365	8
FALSE	High	Master Protein	Q15369	Transcription elongation factor B polypeptide 1 OS=Homo sapiens GN=TCEB1 PE=1 SV=1	0	35.0974	39.2857	5	7	5	1	112	12.465	4.78	18.6167	5
FALSE	High	Master Protein	P48643	T-complex protein 1 subunit epsilon OS=Homo sapiens GN=CCT5 PE=1 SV=1	0	35.0544	15.8965	8	12	7	1	541	59.633	5.66	28.0641	8
FALSE	High	Master Protein	P53597	Succinyl-CoA ligase [ADP/GDP-forming] subunit alpha, mitochondrial OS=Homo sapiens GN=SUCLG1 PE=1 SV=4	0	35.0402	15.3179	5	9	5	1	346	36.227	8.79	18.3649	5
FALSE	High	Master Protein	Q9ULV4	Coronin-1C OS=Homo sapiens GN=CORO1C PE=1 SV=1	0	35.0305	17.7215	7	8	7	1	474	53.215	7.08	15.7078	7
FALSE	High	Master Protein	Q8TBF5	Phosphatidylinositol-glycan biosynthesis class X protein OS=Homo sapiens GN=PIGX PE=2 SV=3	0	34.9558	19.3798	5	7	5	1	258	28.77	6.33	20.0839	5
FALSE	High	Master Protein	P11171	Protein 4.1 OS=Homo sapiens GN=EPB41 PE=1 SV=4	0	34.9318	8.7963	7	9	6	1	864	96.957	5.58	22.8385	7
FALSE	High	Master Protein	Q6PGP7	Tetratricopeptide repeat protein 37 OS=Homo sapiens GN=TTC37 PE=1 SV=1	0	34.899	6.13811	8	8	8	1	1564	175.375	7.53	19.0108	8
FALSE	High	Master Protein	P63104	14-3-3 protein zeta/delta OS=Homo sapiens GN=YWHAZ PE=1 SV=1	0	34.7794	35.102	5	10	5	1	245	27.728	4.79	31.344	5
FALSE	High	Master Protein	Q96F07	Cytoplasmic FMR1-interacting protein 2 OS=Homo sapiens GN=CYFIP2 PE=1 SV=2	0	34.7742	6.72926	8	10	3	1	1278	148.302	7.31	20.8457	8
FALSE	High	Master Protein	Q8N1F8	Serine/threonine-protein kinase 11-interacting protein OS=Homo sapiens GN=STK11IP PE=1 SV=3	0	34.7657	11.465	10	10	10	1	1099	121.325	5.39	19.9297	10
FALSE	High	Master Protein	Q04721	Neurogenic locus notch homolog protein 2 OS=Homo sapiens GN=NOTCH2 PE=1 SV=3	0	34.6125	3.11615	7	8	7	1	2471	265.226	5.14	15.6603	7
FALSE	High	Master Protein	Q15070	Mitochondrial inner membrane protein OXA1L OS=Homo sapiens GN=OXA1L PE=1 SV=3	0	34.6089	11.2644	6	13	6	1	435	48.516	9.45	32.0878	6
FALSE	High	Master Protein	Q9BZL6	Serine/threonine-protein kinase D2 OS=Homo sapiens GN=PRKD2 PE=1 SV=2	0	34.6075	5.69476	4	5	4	1	878	96.689	6.84	19.2577	4
FALSE	High	Master Protein	P56556	NADH dehydrogenase [ubiquinone] 1 alpha subcomplex subunit 6 OS=Homo sapiens GN=NDUFA6 PE=1 SV=3	0	34.3624	22.7273	3	6	3	1	154	17.859	10.14	16.9729	3
FALSE	High	Master Protein	P11940	Polyadenylate-binding protein 1 OS=Homo sapiens GN=PABPC1 PE=1 SV=2	0	34.2889	12.5786	8	8	5	1	636	70.626	9.5	19.8854	8
FALSE	High	Master Protein	Q9UG63	ATP-binding cassette sub-family F member 2 OS=Homo sapiens GN=ABCF2 PE=1 SV=2	0	34.127	13.6437	7	8	7	1	623	71.245	7.37	17.4088	7
FALSE	High	Master Protein	Q12905	Interleukin enhancer-binding factor 2 OS=Homo sapiens GN=ILF2 PE=1 SV=2	0	34.1251	17.1795	5	6	5	1	390	43.035	5.26	14.8721	5
FALSE	High	Master Protein	Q9H5Q4	Dimethyladenosine transferase 2, mitochondrial OS=Homo sapiens GN=TFB2M PE=1 SV=1	0	34.0841	19.9495	7	10	7	1	396	45.32	9.19	19.7402	7
FALSE	High	Master Protein	Q9Y2S7	Polymerase delta-interacting protein 2 OS=Homo sapiens GN=POLDIP2 PE=1 SV=1	0	34.0246	20.1087	5	7	5	1	368	42.007	8.63	20.4862	5
FALSE	High	Master Protein	Q96HA1	Nuclear envelope pore membrane protein POM 121 OS=Homo sapiens GN=POM121 PE=1 SV=2	0	34.0206	7.44596	7	8	2	1	1249	127.642	10.56	16.6243	7
FALSE	High	Master Protein	P31327	Carbamoyl-phosphate synthase [ammonia], mitochondrial OS=Homo sapiens GN=CPS1 PE=1 SV=2	0	34.0115	9.13333	14	15	12	1	1500	164.835	6.74	17.1346	14
FALSE	High	Master Protein	Q9HCU5	Prolactin regulatory element-binding protein OS=Homo sapiens GN=PREB PE=1 SV=2	0	33.9697	8.63309	3	7	3	1	417	45.44	7.88	15.2242	3
FALSE	High	Master Protein	Q9Y467	Sal-like protein 2 OS=Homo sapiens GN=SALL2 PE=1 SV=4	0	33.7755	7.44786	5	8	5	1	1007	105.244	6.3	21.9377	5
FALSE	High	Master Protein	Q2VPK5	Cytoplasmic tRNA 2-thiolation protein 2 OS=Homo sapiens GN=CTU2 PE=1 SV=1	0	33.7699	17.2816	8	8	8	1	515	56.071	6.32	21.7294	8
FALSE	High	Master Protein	Q92947	Glutaryl-CoA dehydrogenase, mitochondrial OS=Homo sapiens GN=GCDH PE=1 SV=1	0	33.7238	21.0046	6	7	6	1	438	48.096	8.06	18.1766	6
FALSE	High	Master Protein	P12956	X-ray repair cross-complementing protein 6 OS=Homo sapiens GN=XRCC6 PE=1 SV=2	0	33.6454	11.6585	6	7	6	1	609	69.799	6.64	17.3654	6
FALSE	High	Master Protein	Q13045	Protein flightless-1 homolog OS=Homo sapiens GN=FLII PE=1 SV=2	0	33.6171	5.12214	6	7	6	1	1269	144.659	6.05	17.9597	6
FALSE	High	Master Protein	Q6PJF5	Inactive rhomboid protein 2 OS=Homo sapiens GN=RHBDF2 PE=1 SV=2	0	33.6068	10.0467	7	9	7	1	856	96.624	8.82	21.8162	7
FALSE	High	Master Protein	Q6UVY6	DBH-like monooxygenase protein 1 OS=Homo sapiens GN=MOXD1 PE=1 SV=1	0	33.4499	9.95106	7	8	7	1	613	69.608	6.43	20.0415	7
FALSE	High	Master Protein	Q6KCM7	Calcium-binding mitochondrial carrier protein SCaMC-2 OS=Homo sapiens GN=SLC25A25 PE=1 SV=1	0	33.4455	11.9403	6	9	6	1	469	52.629	8.35	23.0135	6
FALSE	High	Master Protein	P35611	Alpha-adducin OS=Homo sapiens GN=ADD1 PE=1 SV=2	0	33.3399	11.2619	6	9	5	1	737	80.905	5.83	16.2259	6
FALSE	High	Master Protein	Q9BVC4	Target of rapamycin complex subunit LST8 OS=Homo sapiens GN=MLST8 PE=1 SV=1	0	33.3337	14.1104	4	7	4	1	326	35.853	5.86	19.6931	4
FALSE	High	Master Protein	E9PAV3	Nascent polypeptide-associated complex subunit alpha, muscle-specific form OS=Homo sapiens GN=NACA PE=1 SV=1	0	33.3284	2.30991	4	5	4	1	2078	205.295	9.58	18.5192	4
FALSE	High	Master Protein	O00571	ATP-dependent RNA helicase DDX3X OS=Homo sapiens GN=DDX3X PE=1 SV=3	0	33.2965	12.6888	6	7	6	1	662	73.198	7.18	20.9611	6
FALSE	High	Master Protein	Q9UJZ1	Stomatin-like protein 2, mitochondrial OS=Homo sapiens GN=STOML2 PE=1 SV=1	0	33.2283	32.8652	7	7	7	1	356	38.51	7.39	18.559	7
FALSE	High	Master Protein	P33176	Kinesin-1 heavy chain OS=Homo sapiens GN=KIF5B PE=1 SV=1	0	33.1892	7.37279	6	8	6	1	963	109.617	6.51	21.1577	6
FALSE	High	Master Protein	P11388	DNA topoisomerase 2-alpha OS=Homo sapiens GN=TOP2A PE=1 SV=3	0	33.1688	4.63749	6	7	2	1	1531	174.276	8.72	15.2913	6
FALSE	High	Master Protein	Q9UBM7	7-dehydrocholesterol reductase OS=Homo sapiens GN=DHCR7 PE=1 SV=1	0	33.1683	16	7	9	7	1	475	54.454	8.7	21.6102	7
FALSE	High	Master Protein	P50548	ETS domain-containing transcription factor ERF OS=Homo sapiens GN=ERF PE=1 SV=2	0	33.0202	8.94161	3	4	3	1	548	58.666	7.3	16.0679	3
FALSE	High	Master Protein	Q9H3G5	Probable serine carboxypeptidase CPVL OS=Homo sapiens GN=CPVL PE=1 SV=2	0	33.0076	15.9664	7	9	7	1	476	54.129	5.62	21.0524	7
FALSE	High	Master Protein	O95563	Mitochondrial pyruvate carrier 2 OS=Homo sapiens GN=MPC2 PE=1 SV=1	0	32.9735	18.8976	2	5	2	1	127	14.27	10.43	17.3999	2
FALSE	High	Master Protein	Q7Z2W4	Zinc finger CCCH-type antiviral protein 1 OS=Homo sapiens GN=ZC3HAV1 PE=1 SV=3	0	32.9649	7.8714	5	7	5	1	902	101.367	8.4	20.6485	5
FALSE	High	Master Protein	Q14964	Ras-related protein Rab-39A OS=Homo sapiens GN=RAB39A PE=1 SV=2	0	32.7141	33.1797	6	8	5	1	217	24.991	7.65	23.1506	6
FALSE	High	Master Protein	O60343	TBC1 domain family member 4 OS=Homo sapiens GN=TBC1D4 PE=1 SV=2	0	32.6996	5.31587	5	5	4	1	1298	146.471	7.01	17.2674	5
FALSE	High	Master Protein	Q96RG2	PAS domain-containing serine/threonine-protein kinase OS=Homo sapiens GN=PASK PE=1 SV=3	0	32.638	5.74452	5	7	5	1	1323	142.839	4.86	24.5778	5
FALSE	High	Master Protein	Q9C0J8	pre-mRNA 3' end processing protein WDR33 OS=Homo sapiens GN=WDR33 PE=1 SV=2	0	32.6329	5.38922	5	7	5	1	1336	145.799	9.17	17.9462	5
FALSE	High	Master Protein	Q9Y3Z3	Deoxynucleoside triphosphate triphosphohydrolase SAMHD1 OS=Homo sapiens GN=SAMHD1 PE=1 SV=2	0	32.6032	11.8211	6	6	6	1	626	72.155	7.14	19.718	6
FALSE	High	Master Protein	Q9NT22	EMILIN-3 OS=Homo sapiens GN=EMILIN3 PE=2 SV=2	0	32.5314	8.35509	5	7	5	1	766	82.596	7.72	14.6519	5
FALSE	High	Master Protein	P37198	Nuclear pore glycoprotein p62 OS=Homo sapiens GN=NUP62 PE=1 SV=3	0	32.3034	8.81226	3	4	3	1	522	53.222	5.31	16.3216	3
FALSE	High	Master Protein	Q6YHU6	Thyroid adenoma-associated protein OS=Homo sapiens GN=THADA PE=1 SV=1	0	32.2595	3.43062	6	7	6	1	1953	219.465	6.06	14.1842	6
FALSE	High	Master Protein	P58317	Zinc finger protein 121 OS=Homo sapiens GN=ZNF121 PE=3 SV=2	0	32.168	16.9231	5	8	4	1	390	44.665	8.05	16.428	5
FALSE	High	Master Protein	O95490	Adhesion G protein-coupled receptor L2 OS=Homo sapiens GN=ADGRL2 PE=1 SV=2	0	32.0578	5.55175	6	6	6	1	1459	163.244	6.43	17.0151	6
FALSE	High	Master Protein	P27635	60S ribosomal protein L10 OS=Homo sapiens GN=RPL10 PE=1 SV=4	0	32.0409	30.8411	9	13	9	1	214	24.588	10.08	26.1039	9
FALSE	High	Master Protein	Q7Z4H7	HAUS augmin-like complex subunit 6 OS=Homo sapiens GN=HAUS6 PE=1 SV=2	0	31.8991	11.623	7	7	7	1	955	108.553	6.47	16.7204	7
FALSE	High	Master Protein	Q9Y4P3	Transducin beta-like protein 2 OS=Homo sapiens GN=TBL2 PE=1 SV=1	0	31.8301	19.6868	8	9	8	1	447	49.766	9.44	16.8317	8
FALSE	High	Master Protein	O96019	Actin-like protein 6A OS=Homo sapiens GN=ACTL6A PE=1 SV=1	0	31.7896	12.8205	4	5	4	1	429	47.43	5.6	19.4313	4
FALSE	High	Master Protein	P84085	ADP-ribosylation factor 5 OS=Homo sapiens GN=ARF5 PE=1 SV=2	0	31.6976	31.1111	4	5	2	1	180	20.517	6.79	13.8742	4
FALSE	High	Master Protein	Q15262	Receptor-type tyrosine-protein phosphatase kappa OS=Homo sapiens GN=PTPRK PE=1 SV=2	0	31.6371	6.6713	7	8	7	1	1439	161.998	5.9	13.2152	7
FALSE	High	Master Protein	Q15629	Translocating chain-associated membrane protein 1 OS=Homo sapiens GN=TRAM1 PE=1 SV=3	0	31.5908	6.68449	3	7	3	1	374	43.044	9.63	22.4064	3
FALSE	High	Master Protein	Q12772	Sterol regulatory element-binding protein 2 OS=Homo sapiens GN=SREBF2 PE=1 SV=2	0	31.4186	4.99562	7	9	7	1	1141	123.61	8.4	16.0561	7
FALSE	High	Master Protein	Q6UXM1	Leucine-rich repeats and immunoglobulin-like domains protein 3 OS=Homo sapiens GN=LRIG3 PE=2 SV=1	0	31.3955	8.31099	7	8	6	1	1119	123.355	6.19	18.9238	7
FALSE	High	Master Protein	O60264	SWI/SNF-related matrix-associated actin-dependent regulator of chromatin subfamily A member 5 OS=Homo sapiens GN=SMARCA5 PE=1 SV=1	0	31.3722	6.55894	7	10	7	1	1052	121.828	8.09	17.8249	7
FALSE	High	Master Protein	Q9NYJ8	TGF-beta-activated kinase 1 and MAP3K7-binding protein 2 OS=Homo sapiens GN=TAB2 PE=1 SV=1	0	31.3146	11.8326	5	5	5	1	693	76.447	8.54	14.7714	5
FALSE	High	Master Protein	Q8WUH6	Transmembrane protein 263 OS=Homo sapiens GN=TMEM263 PE=1 SV=1	0	31.2844	67.2414	3	5	3	1	116	11.741	9.32	20.3395	3
FALSE	High	Master Protein	Q5RI15	Cytochrome c oxidase protein 20 homolog OS=Homo sapiens GN=COX20 PE=1 SV=2	0	31.2539	22.8814	3	6	3	1	118	13.283	8.76	17.1025	3
FALSE	High	Master Protein	O94829	Importin-13 OS=Homo sapiens GN=IPO13 PE=1 SV=3	0	31.2507	4.77674	4	6	4	1	963	108.126	5.3	15.3246	4
FALSE	High	Master Protein	P38606	V-type proton ATPase catalytic subunit A OS=Homo sapiens GN=ATP6V1A PE=1 SV=2	0	31.2093	13.9384	6	7	6	1	617	68.26	5.52	20.3644	6
FALSE	High	Master Protein	Q6ZNG0	Zinc finger protein 620 OS=Homo sapiens GN=ZNF620 PE=2 SV=1	0	31.1964	12.0853	4	7	2	1	422	48.472	8.29	15.0682	4
FALSE	High	Master Protein	O14734	Acyl-coenzyme A thioesterase 8 OS=Homo sapiens GN=ACOT8 PE=1 SV=1	0	31.1751	20.6897	6	9	6	1	319	35.891	7.56	17.1016	6
FALSE	High	Master Protein	Q9H2P0	Activity-dependent neuroprotector homeobox protein OS=Homo sapiens GN=ADNP PE=1 SV=1	0	31.1476	8.34846	6	9	6	1	1102	123.485	7.34	19.1463	6
FALSE	High	Master Protein	P27544	Ceramide synthase 1 OS=Homo sapiens GN=CERS1 PE=1 SV=1	0	31.0362	14	3	4	3	1	350	39.51	9.04	14.2869	3
FALSE	High	Master Protein	O60318	Germinal-center associated nuclear protein OS=Homo sapiens GN=MCM3AP PE=1 SV=2	0	30.8932	3.78788	7	8	7	1	1980	218.267	6.39	12.6156	7
FALSE	High	Master Protein	O43347	RNA-binding protein Musashi homolog 1 OS=Homo sapiens GN=MSI1 PE=1 SV=1	0	30.8696	32.3204	6	7	6	1	362	39.099	7.85	17.6634	6
FALSE	High	Master Protein	Q8TD19	Serine/threonine-protein kinase Nek9 OS=Homo sapiens GN=NEK9 PE=1 SV=2	0	30.5718	11.6445	9	10	9	1	979	107.1	5.74	14.8069	9
FALSE	High	Master Protein	Q7Z7H8	39S ribosomal protein L10, mitochondrial OS=Homo sapiens GN=MRPL10 PE=1 SV=3	0	30.332	23.3716	2	3	2	1	261	29.264	9.58	13.4667	2
FALSE	High	Master Protein	Q9BW27	Nuclear pore complex protein Nup85 OS=Homo sapiens GN=NUP85 PE=1 SV=1	0	30.3143	10.9756	6	6	6	1	656	74.971	5.55	15.2106	6
FALSE	High	Master Protein	P56589	Peroxisomal biogenesis factor 3 OS=Homo sapiens GN=PEX3 PE=1 SV=1	0	30.3063	15.5496	5	7	5	1	373	42.113	8.15	16.19	5
FALSE	High	Master Protein	P62244	40S ribosomal protein S15a OS=Homo sapiens GN=RPS15A PE=1 SV=2	0	30.2633	43.8462	7	9	7	1	130	14.83	10.13	22.5726	7
FALSE	High	Master Protein	P50213	Isocitrate dehydrogenase [NAD] subunit alpha, mitochondrial OS=Homo sapiens GN=IDH3A PE=1 SV=1	0	30.263	13.6612	4	5	4	1	366	39.566	6.92	14.9506	4
FALSE	High	Master Protein	O95433	Activator of 90 kDa heat shock protein ATPase homolog 1 OS=Homo sapiens GN=AHSA1 PE=1 SV=1	0	30.2189	21.5976	6	8	6	1	338	38.25	5.53	15.547	6
FALSE	High	Master Protein	Q92729	Receptor-type tyrosine-protein phosphatase U OS=Homo sapiens GN=PTPRU PE=1 SV=2	0	30.2117	3.59613	4	5	4	1	1446	162.32	6.92	17.451	4
FALSE	High	Master Protein	Q09028	Histone-binding protein RBBP4 OS=Homo sapiens GN=RBBP4 PE=1 SV=3	0	30.1904	17.6471	6	10	2	1	425	47.626	4.89	24.406	6
FALSE	High	Master Protein	Q8TEQ6	Gem-associated protein 5 OS=Homo sapiens GN=GEMIN5 PE=1 SV=3	0	30.0452	4.90716	6	7	6	1	1508	168.483	6.62	15.7075	6
FALSE	High	Master Protein	Q9BZE1	39S ribosomal protein L37, mitochondrial OS=Homo sapiens GN=MRPL37 PE=1 SV=2	0	30.0437	14.8936	5	7	5	1	423	48.087	8.59	11.5886	5
FALSE	High	Master Protein	Q6NTF9	Rhomboid domain-containing protein 2 OS=Homo sapiens GN=RHBDD2 PE=2 SV=2	0	30.0291	18.1319	3	5	3	1	364	39.177	9.32	19.1074	3
FALSE	High	Master Protein	Q9NYU2	UDP-glucose:glycoprotein glucosyltransferase 1 OS=Homo sapiens GN=UGGT1 PE=1 SV=3	0	29.9829	5.78778	8	8	7	1	1555	177.078	5.63	18.2547	8
FALSE	High	Master Protein	Q9Y2T2	AP-3 complex subunit mu-1 OS=Homo sapiens GN=AP3M1 PE=1 SV=1	0	29.9207	17.9426	6	8	6	1	418	46.909	6.93	18.5397	6
FALSE	High	Master Protein	Q9NQX7	Integral membrane protein 2C OS=Homo sapiens GN=ITM2C PE=1 SV=1	0	29.8702	22.4719	3	4	3	1	267	30.204	8	15.6584	3
FALSE	High	Master Protein	Q13585	Melatonin-related receptor OS=Homo sapiens GN=GPR50 PE=1 SV=3	0	29.7896	13.2901	4	6	4	1	617	67.325	7.72	18.8694	4
FALSE	High	Master Protein	Q13148	TAR DNA-binding protein 43 OS=Homo sapiens GN=TARDBP PE=1 SV=1	0	29.7651	14.9758	5	7	5	1	414	44.711	6.19	16.8427	5
FALSE	High	Master Protein	O43156	TELO2-interacting protein 1 homolog OS=Homo sapiens GN=TTI1 PE=1 SV=3	0	29.719	6.79522	5	6	5	1	1089	121.992	5.97	13.3568	5
FALSE	High	Master Protein	Q9Y3T9	Nucleolar complex protein 2 homolog OS=Homo sapiens GN=NOC2L PE=1 SV=4	0	29.706	6.67557	6	8	6	1	749	84.866	5.62	18.8566	6
FALSE	High	Master Protein	Q8NBM4	Ubiquitin-associated domain-containing protein 2 OS=Homo sapiens GN=UBAC2 PE=1 SV=1	0	29.6467	18.8953	6	9	6	1	344	38.938	9.01	21.1918	6
FALSE	High	Master Protein	P56962	Syntaxin-17 OS=Homo sapiens GN=STX17 PE=1 SV=2	0	29.6359	18.543	3	4	3	1	302	33.383	6.57	13.2408	3
FALSE	High	Master Protein	Q9Y2H6	Fibronectin type-III domain-containing protein 3A OS=Homo sapiens GN=FNDC3A PE=1 SV=4	0	29.6072	6.6778	6	7	6	1	1198	131.767	6.71	19.7172	6
FALSE	High	Master Protein	P08708	40S ribosomal protein S17 OS=Homo sapiens GN=RPS17 PE=1 SV=2	0	29.5873	32.5926	3	5	3	1	135	15.54	9.85	16.6572	3
FALSE	High	Master Protein	Q9Y6D5	Brefeldin A-inhibited guanine nucleotide-exchange protein 2 OS=Homo sapiens GN=ARFGEF2 PE=1 SV=3	0	29.5688	4.03361	5	5	4	1	1785	201.909	6.33	15.6223	5
FALSE	High	Master Protein	Q9Y4A5	Transformation/transcription domain-associated protein OS=Homo sapiens GN=TRRAP PE=1 SV=3	0	29.5578	2.09899	8	9	8	1	3859	437.318	8.19	13.783	8
FALSE	High	Master Protein	Q8NCG7	Sn1-specific diacylglycerol lipase beta OS=Homo sapiens GN=DAGLB PE=1 SV=2	0	29.541	9.82143	6	8	5	1	672	73.684	6.55	18.7971	6
FALSE	High	Master Protein	Q15046	Lysine--tRNA ligase OS=Homo sapiens GN=KARS PE=1 SV=3	0	29.5165	14.9079	8	9	8	1	597	68.005	6.35	16.1939	8
FALSE	High	Master Protein	Q9P0U3	Sentrin-specific protease 1 OS=Homo sapiens GN=SENP1 PE=1 SV=2	0	29.514	15.3727	7	7	7	1	644	73.435	8.47	17.5357	7
FALSE	High	Master Protein	Q9NYU1	UDP-glucose:glycoprotein glucosyltransferase 2 OS=Homo sapiens GN=UGGT2 PE=1 SV=4	0	29.5088	5.27704	7	7	6	1	1516	174.624	6.89	16.288	7
FALSE	High	Master Protein	P35232	Prohibitin OS=Homo sapiens GN=PHB PE=1 SV=1	0	29.4346	36.0294	8	8	8	1	272	29.786	5.76	20.0554	8
FALSE	High	Master Protein	Q8NBA8	DTW domain-containing protein 2 OS=Homo sapiens GN=DTWD2 PE=1 SV=1	0	29.3767	23.8255	6	7	6	1	298	33.394	8.68	17.9087	6
FALSE	High	Master Protein	O75251	NADH dehydrogenase [ubiquinone] iron-sulfur protein 7, mitochondrial OS=Homo sapiens GN=NDUFS7 PE=1 SV=3	0	29.3714	31.4554	7	10	7	1	213	23.548	9.99	24.8677	7
FALSE	High	Master Protein	Q92540	Protein SMG7 OS=Homo sapiens GN=SMG7 PE=1 SV=2	0	29.3467	7.03606	8	9	8	1	1137	127.202	8.72	14.156	8
FALSE	High	Master Protein	Q96S52	GPI transamidase component PIG-S OS=Homo sapiens GN=PIGS PE=1 SV=3	0	29.17	8.10811	4	5	3	1	555	61.617	6.49	17.3684	4
FALSE	High	Master Protein	P40939	Trifunctional enzyme subunit alpha, mitochondrial OS=Homo sapiens GN=HADHA PE=1 SV=2	0	29.1632	11.9266	8	9	8	1	763	82.947	9.04	18.5283	8
FALSE	High	Master Protein	Q9BPX3	Condensin complex subunit 3 OS=Homo sapiens GN=NCAPG PE=1 SV=1	0	29.161	8.07882	7	9	7	1	1015	114.262	5.59	14.5345	7
FALSE	High	Master Protein	Q8IUS5	Epoxide hydrolase 4 OS=Homo sapiens GN=EPHX4 PE=2 SV=2	0	29.1227	13.8122	5	6	5	1	362	42.297	8.35	17.6402	5
FALSE	High	Master Protein	Q9Y6D6	Brefeldin A-inhibited guanine nucleotide-exchange protein 1 OS=Homo sapiens GN=ARFGEF1 PE=1 SV=2	0	29.0739	4.00216	5	6	4	1	1849	208.634	5.85	13.0162	5
FALSE	High	Master Protein	Q9Y678	Coatomer subunit gamma-1 OS=Homo sapiens GN=COPG1 PE=1 SV=1	0	28.8986	9.83982	8	8	5	1	874	97.655	5.47	14.1275	8
FALSE	High	Master Protein	O14735	CDP-diacylglycerol--inositol 3-phosphatidyltransferase OS=Homo sapiens GN=CDIPT PE=1 SV=1	0	28.6769	27.23	5	7	5	1	213	23.523	8.03	16.1416	5
FALSE	High	Master Protein	O75964	ATP synthase subunit g, mitochondrial OS=Homo sapiens GN=ATP5L PE=1 SV=3	0	28.6682	47.5728	5	6	5	1	103	11.421	9.64	13.3222	5
FALSE	High	Master Protein	P78346	Ribonuclease P protein subunit p30 OS=Homo sapiens GN=RPP30 PE=1 SV=1	0	28.6566	28.3582	7	8	7	1	268	29.303	8.91	18.8772	7
FALSE	High	Master Protein	O15067	Phosphoribosylformylglycinamidine synthase OS=Homo sapiens GN=PFAS PE=1 SV=4	0	28.653	4.40957	6	7	6	1	1338	144.643	5.76	15.6891	6
FALSE	High	Master Protein	P53992	Protein transport protein Sec24C OS=Homo sapiens GN=SEC24C PE=1 SV=3	0	28.5659	7.58684	6	6	5	1	1094	118.249	7.06	13.6721	6
FALSE	High	Master Protein	Q02880	DNA topoisomerase 2-beta OS=Homo sapiens GN=TOP2B PE=1 SV=3	0	28.5587	4.85855	7	7	3	1	1626	183.152	8	9.07728	7
FALSE	High	Master Protein	P43246	DNA mismatch repair protein Msh2 OS=Homo sapiens GN=MSH2 PE=1 SV=1	0	28.4108	6.95931	5	6	5	1	934	104.677	5.77	15.0391	5
FALSE	High	Master Protein	Q9UPN3	Microtubule-actin cross-linking factor 1, isoforms 1/2/3/5 OS=Homo sapiens GN=MACF1 PE=1 SV=4	0	28.4001	1.23173	8	9	8	1	7388	837.787	5.39	10.5279	8
FALSE	High	Master Protein	Q8IXB1	DnaJ homolog subfamily C member 10 OS=Homo sapiens GN=DNAJC10 PE=1 SV=2	0	28.3938	6.17907	4	6	4	1	793	91.021	7.18	15.824	4
FALSE	High	Master Protein	P61158	Actin-related protein 3 OS=Homo sapiens GN=ACTR3 PE=1 SV=3	0	28.3324	15.5502	5	6	5	1	418	47.341	5.88	14.1204	5
FALSE	High	Master Protein	Q86VI3	Ras GTPase-activating-like protein IQGAP3 OS=Homo sapiens GN=IQGAP3 PE=1 SV=2	0	28.3093	3.98529	5	5	5	1	1631	184.584	7.65	14.2927	5
FALSE	High	Master Protein	Q9H4A3	Serine/threonine-protein kinase WNK1 OS=Homo sapiens GN=WNK1 PE=1 SV=2	0	28.2669	2.85474	7	7	5	1	2382	250.64	6.34	15.7211	7
FALSE	High	Master Protein	O94901	SUN domain-containing protein 1 OS=Homo sapiens GN=SUN1 PE=1 SV=3	0	28.2151	10.7143	7	9	7	1	812	90.007	7.08	18.7573	7
FALSE	High	Master Protein	P14868	Aspartate--tRNA ligase, cytoplasmic OS=Homo sapiens GN=DARS PE=1 SV=2	0	28.1975	12.1756	6	8	6	1	501	57.1	6.55	18.0359	6
FALSE	High	Master Protein	P06733	Alpha-enolase OS=Homo sapiens GN=ENO1 PE=1 SV=2	0	28.1803	17.0507	7	7	7	1	434	47.139	7.39	10.0749	7
FALSE	High	Master Protein	P54277	PMS1 protein homolog 1 OS=Homo sapiens GN=PMS1 PE=1 SV=1	0	28.1162	9.01288	7	7	7	1	932	105.764	6.67	15.0965	7
FALSE	High	Master Protein	O94826	Mitochondrial import receptor subunit TOM70 OS=Homo sapiens GN=TOMM70A PE=1 SV=1	0	28.0756	13.9803	6	7	6	1	608	67.412	7.12	16.4915	6
FALSE	High	Master Protein	Q6P996	Pyridoxal-dependent decarboxylase domain-containing protein 1 OS=Homo sapiens GN=PDXDC1 PE=1 SV=2	0	28.0396	14.467	8	8	8	1	788	86.652	5.38	18.0746	8
FALSE	High	Master Protein	P49790	Nuclear pore complex protein Nup153 OS=Homo sapiens GN=NUP153 PE=1 SV=2	0	28.0323	5.89831	7	8	7	1	1475	153.843	8.73	17.8369	7
FALSE	High	Master Protein	Q5SY16	Polynucleotide 5'-hydroxyl-kinase NOL9 OS=Homo sapiens GN=NOL9 PE=1 SV=1	0	27.9716	6.69516	5	7	5	1	702	79.272	9.13	18.2112	5
FALSE	High	Master Protein	P50851	Lipopolysaccharide-responsive and beige-like anchor protein OS=Homo sapiens GN=LRBA PE=1 SV=4	0	27.9076	2.79427	5	6	5	1	2863	318.906	5.6	12.6777	5
FALSE	High	Master Protein	Q8WWC4	Uncharacterized protein C2orf47, mitochondrial OS=Homo sapiens GN=C2orf47 PE=1 SV=1	0	27.7638	16.8385	4	6	4	1	291	32.524	9.17	16.1719	4
FALSE	High	Master Protein	Q99714	3-hydroxyacyl-CoA dehydrogenase type-2 OS=Homo sapiens GN=HSD17B10 PE=1 SV=3	0	27.7373	27.5862	5	5	5	1	261	26.906	7.78	15.7104	5
FALSE	High	Master Protein	Q9UJV9	Probable ATP-dependent RNA helicase DDX41 OS=Homo sapiens GN=DDX41 PE=1 SV=2	0	27.7371	15.2733	8	8	8	1	622	69.793	6.84	16.0945	8
FALSE	High	Master Protein	Q8NG31	Protein CASC5 OS=Homo sapiens GN=CASC5 PE=1 SV=3	0	27.7232	3.20239	6	6	6	1	2342	265.224	5.47	12.5309	6
FALSE	High	Master Protein	Q969X5	Endoplasmic reticulum-Golgi intermediate compartment protein 1 OS=Homo sapiens GN=ERGIC1 PE=1 SV=1	0	27.6321	14.8276	4	7	4	1	290	32.571	7.06	21.793	4
FALSE	High	Master Protein	Q14574	Desmocollin-3 OS=Homo sapiens GN=DSC3 PE=1 SV=3	0	27.6048	5.91518	6	7	6	1	896	99.906	6.1	15.6661	6
FALSE	High	Master Protein	Q86YV9	Hermansky-Pudlak syndrome 6 protein OS=Homo sapiens GN=HPS6 PE=1 SV=1	0	27.5884	8.51613	5	6	5	1	775	82.923	6.28	16.6804	5
FALSE	High	Master Protein	O95864	Fatty acid desaturase 2 OS=Homo sapiens GN=FADS2 PE=1 SV=1	0	27.572	11.2613	6	7	4	1	444	52.226	8.82	14.3513	6
FALSE	High	Master Protein	Q9P032	NADH dehydrogenase [ubiquinone] 1 alpha subcomplex assembly factor 4 OS=Homo sapiens GN=NDUFAF4 PE=1 SV=1	0	27.5576	31.4286	5	6	5	1	175	20.254	8.82	16.2841	5
FALSE	High	Master Protein	O14917	Protocadherin-17 OS=Homo sapiens GN=PCDH17 PE=2 SV=2	0	27.5355	5.00431	5	6	5	1	1159	126.151	5.19	16.2053	5
FALSE	High	Master Protein	Q9BZK7	F-box-like/WD repeat-containing protein TBL1XR1 OS=Homo sapiens GN=TBL1XR1 PE=1 SV=1	0	27.4177	15.7588	6	6	6	1	514	55.56	5.55	13.2877	6
FALSE	High	Master Protein	Q8NC67	Neuropilin and tolloid-like protein 2 OS=Homo sapiens GN=NETO2 PE=1 SV=1	0	27.4173	11.8095	6	9	6	1	525	59.354	6.81	17.0662	6
FALSE	High	Master Protein	Q9HAV0	Guanine nucleotide-binding protein subunit beta-4 OS=Homo sapiens GN=GNB4 PE=1 SV=3	0	27.4052	16.7647	5	7	3	1	340	37.543	6	16.5296	5
FALSE	High	Master Protein	P04626	Receptor tyrosine-protein kinase erbB-2 OS=Homo sapiens GN=ERBB2 PE=1 SV=1	0	27.4003	5.81673	5	7	5	1	1255	137.821	5.91	18.1412	5
FALSE	High	Master Protein	P08047	Transcription factor Sp1 OS=Homo sapiens GN=SP1 PE=1 SV=3	0	27.3285	7.00637	4	6	4	1	785	80.644	7.34	15.2042	4
FALSE	High	Master Protein	Q13423	NAD(P) transhydrogenase, mitochondrial OS=Homo sapiens GN=NNT PE=1 SV=3	0	27.2029	6.99816	7	7	7	1	1086	113.823	8.09	13.641	7
FALSE	High	Master Protein	P51532	Transcription activator BRG1 OS=Homo sapiens GN=SMARCA4 PE=1 SV=2	0	27.2007	7.40741	8	9	7	1	1647	184.53	7.88	13.6524	8
FALSE	High	Master Protein	Q96C36	Pyrroline-5-carboxylate reductase 2 OS=Homo sapiens GN=PYCR2 PE=1 SV=1	0	27.1965	14.375	3	5	3	1	320	33.616	7.77	16.1238	3
FALSE	High	Master Protein	Q8IWZ3	Ankyrin repeat and KH domain-containing protein 1 OS=Homo sapiens GN=ANKHD1 PE=1 SV=1	0	27.165	3.30448	6	6	6	1	2542	269.291	5.73	15.7124	6
FALSE	High	Master Protein	Q13627	Dual specificity tyrosine-phosphorylation-regulated kinase 1A OS=Homo sapiens GN=DYRK1A PE=1 SV=2	0	27.0336	9.43644	6	6	6	1	763	85.53	8.75	17.4045	6
FALSE	High	Master Protein	Q9Y277	Voltage-dependent anion-selective channel protein 3 OS=Homo sapiens GN=VDAC3 PE=1 SV=1	0	27.0203	19.788	6	7	5	1	283	30.639	8.66	17.4055	6
FALSE	High	Master Protein	P62277	40S ribosomal protein S13 OS=Homo sapiens GN=RPS13 PE=1 SV=2	0	26.9963	27.8146	4	6	4	1	151	17.212	10.54	16.3146	4
FALSE	High	Master Protein	P53396	ATP-citrate synthase OS=Homo sapiens GN=ACLY PE=1 SV=3	0	26.9736	7.1753	8	9	8	1	1101	120.762	7.33	20.1602	8
FALSE	High	Master Protein	P62937	Peptidyl-prolyl cis-trans isomerase A OS=Homo sapiens GN=PPIA PE=1 SV=2	0	26.9622	24.2424	3	4	3	1	165	18.001	7.81	12.7527	3
FALSE	High	Master Protein	Q9H3S7	Tyrosine-protein phosphatase non-receptor type 23 OS=Homo sapiens GN=PTPN23 PE=1 SV=1	0	26.9123	5.1956	7	7	7	1	1636	178.861	6.92	15.1031	7
FALSE	High	Master Protein	Q9Y484	WD repeat domain phosphoinositide-interacting protein 4 OS=Homo sapiens GN=WDR45 PE=2 SV=1	0	26.9013	13.6111	4	5	4	1	360	39.842	7.14	14.2384	4
FALSE	High	Master Protein	Q96CP6	GRAM domain-containing protein 1A OS=Homo sapiens GN=GRAMD1A PE=1 SV=2	0	26.81	15.7459	8	9	8	1	724	80.63	6.74	14.9079	8
FALSE	High	Master Protein	Q14145	Kelch-like ECH-associated protein 1 OS=Homo sapiens GN=KEAP1 PE=1 SV=2	0	26.7717	12.6603	8	8	8	1	624	69.621	6.44	18.4745	8
FALSE	High	Master Protein	P27694	Replication protein A 70 kDa DNA-binding subunit OS=Homo sapiens GN=RPA1 PE=1 SV=2	0	26.7062	10.8766	6	7	6	1	616	68.095	7.21	12.5074	6
FALSE	High	Master Protein	P67809	Nuclease-sensitive element-binding protein 1 OS=Homo sapiens GN=YBX1 PE=1 SV=3	0	26.7022	20.0617	4	5	4	1	324	35.903	9.88	16.4503	4
FALSE	High	Master Protein	P49821	NADH dehydrogenase [ubiquinone] flavoprotein 1, mitochondrial OS=Homo sapiens GN=NDUFV1 PE=1 SV=4	0	26.6828	9.26724	5	7	5	1	464	50.785	8.21	16.0428	5
FALSE	High	Master Protein	Q9BQA1	Methylosome protein 50 OS=Homo sapiens GN=WDR77 PE=1 SV=1	0	26.6702	14.9123	4	5	4	1	342	36.701	5.17	15.7969	4
FALSE	High	Master Protein	O60271	C-Jun-amino-terminal kinase-interacting protein 4 OS=Homo sapiens GN=SPAG9 PE=1 SV=4	0	26.6529	7.34292	7	7	7	1	1321	146.115	5.15	13.7641	7
FALSE	High	Master Protein	Q14498	RNA-binding protein 39 OS=Homo sapiens GN=RBM39 PE=1 SV=2	0	26.6515	13.0189	7	8	7	1	530	59.343	10.1	18.1282	7
FALSE	High	Master Protein	Q86UT6	NLR family member X1 OS=Homo sapiens GN=NLRX1 PE=1 SV=1	0	26.6396	9.64103	8	8	8	1	975	107.548	7.37	19.5631	8
FALSE	High	Master Protein	Q9NRF8	CTP synthase 2 OS=Homo sapiens GN=CTPS2 PE=1 SV=1	0	26.5756	12.116	6	8	5	1	586	65.636	6.9	12.2308	6
FALSE	High	Master Protein	Q9NR77	Peroxisomal membrane protein 2 OS=Homo sapiens GN=PXMP2 PE=1 SV=3	0	26.524	20.5128	3	5	3	1	195	22.238	10.58	18.1877	3
FALSE	High	Master Protein	Q92504	Zinc transporter SLC39A7 OS=Homo sapiens GN=SLC39A7 PE=1 SV=2	0	26.4804	8.52878	2	3	2	1	469	50.087	6.87	12.7389	2
FALSE	High	Master Protein	Q8N1G0	Zinc finger protein 687 OS=Homo sapiens GN=ZNF687 PE=1 SV=1	0	26.411	6.87146	6	6	6	1	1237	129.446	8.19	13.2422	6
FALSE	High	Master Protein	O95602	DNA-directed RNA polymerase I subunit RPA1 OS=Homo sapiens GN=POLR1A PE=1 SV=2	0	26.4003	6.10465	10	10	10	1	1720	194.687	7.03	12.7047	10
FALSE	High	Master Protein	Q9NQC3	Reticulon-4 OS=Homo sapiens GN=RTN4 PE=1 SV=2	0	26.3552	3.4396	3	4	3	1	1192	129.851	4.5	12.3772	3
FALSE	High	Master Protein	Q5T7M9	Protein FAM69A OS=Homo sapiens GN=FAM69A PE=2 SV=1	0	26.3157	16.1215	6	7	5	1	428	48.992	7.17	16.3609	6
FALSE	High	Master Protein	Q9UI09	NADH dehydrogenase [ubiquinone] 1 alpha subcomplex subunit 12 OS=Homo sapiens GN=NDUFA12 PE=1 SV=1	0	26.291	32.4138	3	4	3	1	145	17.104	9.63	13.1722	3
FALSE	High	Master Protein	Q99569	Plakophilin-4 OS=Homo sapiens GN=PKP4 PE=1 SV=2	0	26.2552	7.46644	7	7	7	1	1192	131.787	8.94	12.3864	7
FALSE	High	Master Protein	O15239	NADH dehydrogenase [ubiquinone] 1 alpha subcomplex subunit 1 OS=Homo sapiens GN=NDUFA1 PE=1 SV=1	0	26.2042	20	2	4	2	1	70	8.067	8.84	15.459	2
FALSE	High	Master Protein	P31946	14-3-3 protein beta/alpha OS=Homo sapiens GN=YWHAB PE=1 SV=3	0	26.1503	29.2683	4	4	4	1	246	28.065	4.83	13.1783	4
FALSE	High	Master Protein	P63167	Dynein light chain 1, cytoplasmic OS=Homo sapiens GN=DYNLL1 PE=1 SV=1	0	26.1367	38.2022	3	5	3	1	89	10.359	7.4	11.7679	3
FALSE	High	Master Protein	Q08AM6	Protein VAC14 homolog OS=Homo sapiens GN=VAC14 PE=1 SV=1	0	26.0222	3.45269	2	3	2	1	782	87.917	6.13	10.0117	2
FALSE	High	Master Protein	Q9BUQ8	Probable ATP-dependent RNA helicase DDX23 OS=Homo sapiens GN=DDX23 PE=1 SV=3	0	26.0139	5.4878	4	5	4	1	820	95.524	9.55	13.2798	4
FALSE	High	Master Protein	Q5ST30	Valine--tRNA ligase, mitochondrial OS=Homo sapiens GN=VARS2 PE=1 SV=2	0	25.8877	6.96143	5	6	5	1	1063	118.415	7.02	18.5895	5
FALSE	High	Master Protein	Q9BWL3	Uncharacterized protein C1orf43 OS=Homo sapiens GN=C1orf43 PE=2 SV=1	0	25.8517	25.2964	5	5	5	1	253	28.761	9.6	14.7075	5
FALSE	High	Master Protein	Q15233	Non-POU domain-containing octamer-binding protein OS=Homo sapiens GN=NONO PE=1 SV=4	0	25.8221	7.64331	3	6	3	1	471	54.197	8.95	16.7448	3
FALSE	High	Master Protein	P41091	Eukaryotic translation initiation factor 2 subunit 3 OS=Homo sapiens GN=EIF2S3 PE=1 SV=3	0	25.8078	11.2288	4	5	4	1	472	51.077	8.4	15.0057	4
FALSE	High	Master Protein	P33947	ER lumen protein-retaining receptor 2 OS=Homo sapiens GN=KDELR2 PE=1 SV=1	0	25.7857	10.3774	2	3	2	1	212	24.406	8.72	14.4408	2
FALSE	High	Master Protein	P61163	Alpha-centractin OS=Homo sapiens GN=ACTR1A PE=1 SV=1	0	25.7298	16.7553	5	7	5	1	376	42.587	6.64	15.2876	5
FALSE	High	Master Protein	O43660	Pleiotropic regulator 1 OS=Homo sapiens GN=PLRG1 PE=1 SV=1	0	25.6685	9.14397	4	5	4	1	514	57.158	9.17	13.7615	4
FALSE	High	Master Protein	Q13418	Integrin-linked protein kinase OS=Homo sapiens GN=ILK PE=1 SV=2	0	25.6408	13.2743	5	6	5	1	452	51.386	8.07	12.5989	5
FALSE	High	Master Protein	P26639	Threonine--tRNA ligase, cytoplasmic OS=Homo sapiens GN=TARS PE=1 SV=3	0	25.575	13.1397	9	9	9	1	723	83.382	6.67	18.0331	9
FALSE	High	Master Protein	A3KMH1	von Willebrand factor A domain-containing protein 8 OS=Homo sapiens GN=VWA8 PE=1 SV=2	0	25.5368	5.40682	8	8	8	1	1905	214.689	7.4	13.5252	8
FALSE	High	Master Protein	Q5T1J5	Putative coiled-coil-helix-coiled-coil-helix domain-containing protein CHCHD2P9, mitochondrial OS=Homo sapiens GN=CHCHD2P9 PE=5 SV=1	0	25.5127	18.543	1	4	1	1	151	15.48	9.89	15.035	1
FALSE	High	Master Protein	O95373	Importin-7 OS=Homo sapiens GN=IPO7 PE=1 SV=1	0	25.5104	5.39499	6	7	6	1	1038	119.44	4.82	14.8045	6
FALSE	High	Master Protein	P62140	Serine/threonine-protein phosphatase PP1-beta catalytic subunit OS=Homo sapiens GN=PPP1CB PE=1 SV=3	0	25.4339	12.844	4	6	2	1	327	37.163	6.19	10.5325	4
FALSE	High	Master Protein	A0PJZ3	Glucoside xylosyltransferase 2 OS=Homo sapiens GN=GXYLT2 PE=2 SV=2	0	25.4222	10.6095	4	7	4	1	443	51.023	9.77	17.7671	4
FALSE	High	Master Protein	P20674	Cytochrome c oxidase subunit 5A, mitochondrial OS=Homo sapiens GN=COX5A PE=1 SV=2	0	25.3502	26.6667	3	4	3	1	150	16.752	6.79	10.9417	3
FALSE	High	Master Protein	Q9NRL3	Striatin-4 OS=Homo sapiens GN=STRN4 PE=1 SV=2	0	25.3455	9.56175	5	5	4	1	753	80.546	5.4	13.9427	5
FALSE	High	Master Protein	Q5T9L3	Protein wntless homolog OS=Homo sapiens GN=WLS PE=1 SV=2	0	25.3231	6.83919	5	6	5	1	541	62.212	7.36	16.6138	5
FALSE	High	Master Protein	Q14126	Desmoglein-2 OS=Homo sapiens GN=DSG2 PE=1 SV=2	0	25.3004	5.81395	4	4	4	1	1118	122.218	5.24	13.6032	4
FALSE	High	Master Protein	O43933	Peroxisome biogenesis factor 1 OS=Homo sapiens GN=PEX1 PE=1 SV=1	0	25.2657	7.63835	8	8	8	1	1283	142.778	6.33	13.0689	8
FALSE	High	Master Protein	P67870	Casein kinase II subunit beta OS=Homo sapiens GN=CSNK2B PE=1 SV=1	0	25.2388	20	4	6	4	1	215	24.926	5.55	14.625	4
FALSE	High	Master Protein	Q96PK6	RNA-binding protein 14 OS=Homo sapiens GN=RBM14 PE=1 SV=2	0	25.1141	11.6592	5	6	5	1	669	69.449	9.67	12.7689	5
FALSE	High	Master Protein	P40227	T-complex protein 1 subunit zeta OS=Homo sapiens GN=CCT6A PE=1 SV=3	0	25.1037	14.3126	6	6	6	1	531	57.988	6.68	11.1806	6
FALSE	High	Master Protein	Q07021	Complement component 1 Q subcomponent-binding protein, mitochondrial OS=Homo sapiens GN=C1QBP PE=1 SV=1	0	25.0483	15.2482	2	3	2	1	282	31.343	4.84	15.3875	2
FALSE	High	Master Protein	Q6PD62	RNA polymerase-associated protein CTR9 homolog OS=Homo sapiens GN=CTR9 PE=1 SV=1	0	24.9897	4.09207	4	5	4	1	1173	133.42	6.77	14.8439	4
FALSE	High	Master Protein	Q5TH69	Brefeldin A-inhibited guanine nucleotide-exchange protein 3 OS=Homo sapiens GN=ARFGEF3 PE=1 SV=3	0	24.9674	4.31787	8	8	8	1	2177	240.498	5.82	12.4054	8
FALSE	High	Master Protein	Q92572	AP-3 complex subunit sigma-1 OS=Homo sapiens GN=AP3S1 PE=1 SV=1	0	24.9405	18.6528	3	5	3	1	193	21.718	5.39	13.0323	3
FALSE	High	Master Protein	P05387	60S acidic ribosomal protein P2 OS=Homo sapiens GN=RPLP2 PE=1 SV=1	0	24.9375	46.087	3	3	3	1	115	11.658	4.54	12.0355	3
FALSE	High	Master Protein	Q99733	Nucleosome assembly protein 1-like 4 OS=Homo sapiens GN=NAP1L4 PE=1 SV=1	0	24.8481	9.86667	4	6	2	1	375	42.797	4.69	12.443	4
FALSE	High	Master Protein	P16402	Histone H1.3 OS=Homo sapiens GN=HIST1H1D PE=1 SV=2	0	24.8126	17.1946	5	6	5	1	221	22.336	11.02	14.0127	5
FALSE	High	Master Protein	Q9BSJ2	Gamma-tubulin complex component 2 OS=Homo sapiens GN=TUBGCP2 PE=1 SV=2	0	24.8007	9.09091	6	6	6	1	902	102.469	6.84	13.2958	6
FALSE	High	Master Protein	O43823	A-kinase anchor protein 8 OS=Homo sapiens GN=AKAP8 PE=1 SV=1	0	24.6466	5.0578	4	5	4	1	692	76.061	5.15	13.2399	4
FALSE	High	Master Protein	P33527	Multidrug resistance-associated protein 1 OS=Homo sapiens GN=ABCC1 PE=1 SV=3	0	24.6366	4.50686	6	6	6	1	1531	171.481	7.11	13.2209	6
FALSE	High	Master Protein	Q9BU61	NADH dehydrogenase [ubiquinone] 1 alpha subcomplex assembly factor 3 OS=Homo sapiens GN=NDUFAF3 PE=1 SV=1	0	24.6343	29.8913	5	7	5	1	184	20.337	8.22	17.8403	5
FALSE	High	Master Protein	P62854	40S ribosomal protein S26 OS=Homo sapiens GN=RPS26 PE=1 SV=3	0	24.6043	23.4783	2	9	2	1	115	13.007	11	20.6452	2
FALSE	High	Master Protein	Q9NZJ5	Eukaryotic translation initiation factor 2-alpha kinase 3 OS=Homo sapiens GN=EIF2AK3 PE=1 SV=3	0	24.603	6.09319	7	9	7	1	1116	125.137	5.43	9.30716	7
FALSE	High	Master Protein	Q6WCQ1	Myosin phosphatase Rho-interacting protein OS=Homo sapiens GN=MPRIP PE=1 SV=3	0	24.5624	8.09756	6	6	6	1	1025	116.461	6.21	13.0301	6
FALSE	High	Master Protein	Q6NXE6	Armadillo repeat-containing protein 6 OS=Homo sapiens GN=ARMC6 PE=1 SV=2	0	24.5342	16.5669	6	6	6	1	501	54.107	6.24	15.4681	6
FALSE	High	Master Protein	Q9Y3F4	Serine-threonine kinase receptor-associated protein OS=Homo sapiens GN=STRAP PE=1 SV=1	0	24.521	16.8571	5	5	5	1	350	38.414	5.12	11.3616	5
FALSE	High	Master Protein	Q7Z401	C-myc promoter-binding protein OS=Homo sapiens GN=DENND4A PE=1 SV=2	0	24.5176	4.02576	6	6	6	1	1863	209.111	7.31	9.14341	6
FALSE	High	Master Protein	Q9NX40	OCIA domain-containing protein 1 OS=Homo sapiens GN=OCIAD1 PE=1 SV=1	0	24.5122	20.8163	4	5	4	1	245	27.609	7.49	13.9427	4
FALSE	High	Master Protein	Q8WVB6	Chromosome transmission fidelity protein 18 homolog OS=Homo sapiens GN=CHTF18 PE=1 SV=1	0	24.4734	6.15385	5	7	5	1	975	107.317	7.21	12.8116	5
FALSE	High	Master Protein	Q96AV8	Transcription factor E2F7 OS=Homo sapiens GN=E2F7 PE=1 SV=3	0	24.4329	7.46432	5	6	5	1	911	99.826	8.16	15.2653	5
FALSE	High	Master Protein	P35556	Fibrillin-2 OS=Homo sapiens GN=FBN2 PE=1 SV=3	0	24.3904	3.53709	8	8	8	1	2912	314.558	4.86	13.1186	8
FALSE	High	Master Protein	Q04726	Transducin-like enhancer protein 3 OS=Homo sapiens GN=TLE3 PE=1 SV=2	0	24.3857	10.6218	6	7	4	1	772	83.364	7.2	15.3929	6
FALSE	High	Master Protein	Q9NYV4	Cyclin-dependent kinase 12 OS=Homo sapiens GN=CDK12 PE=1 SV=2	0	24.3603	5.30201	6	6	6	1	1490	164.054	9.44	11.2936	6
FALSE	High	Master Protein	Q8TCS8	Polyribonucleotide nucleotidyltransferase 1, mitochondrial OS=Homo sapiens GN=PNPT1 PE=1 SV=2	0	24.3449	9.32312	6	7	6	1	783	85.897	7.77	14.9559	6
FALSE	High	Master Protein	O75122	CLIP-associating protein 2 OS=Homo sapiens GN=CLASP2 PE=1 SV=2	0	24.343	4.17311	4	5	4	1	1294	141.046	8.47	13.0468	4
FALSE	High	Master Protein	P83731	60S ribosomal protein L24 OS=Homo sapiens GN=RPL24 PE=1 SV=1	0	24.3062	29.2994	5	6	5	1	157	17.768	11.25	16.8793	5
FALSE	High	Master Protein	O00767	Acyl-CoA desaturase OS=Homo sapiens GN=SCD PE=1 SV=2	0	24.3015	10.585	4	5	4	1	359	41.496	9	14.9148	4
FALSE	High	Master Protein	P61962	DDB1- and CUL4-associated factor 7 OS=Homo sapiens GN=DCAF7 PE=1 SV=1	0	24.284	11.1111	3	4	3	1	342	38.901	5.52	10.9457	3
FALSE	High	Master Protein	Q13444	Disintegrin and metalloproteinase domain-containing protein 15 OS=Homo sapiens GN=ADAM15 PE=1 SV=4	0	24.2442	7.87949	5	5	5	1	863	92.899	6.73	14.3656	5
FALSE	High	Master Protein	Q9Y5L0	Transportin-3 OS=Homo sapiens GN=TNPO3 PE=1 SV=3	0	24.2319	9.85915	7	7	7	1	923	104.136	5.57	17.1631	7
FALSE	High	Master Protein	P48047	ATP synthase subunit O, mitochondrial OS=Homo sapiens GN=ATP5O PE=1 SV=1	0	24.1877	24.8826	5	6	5	1	213	23.263	9.96	14.553	5
FALSE	High	Master Protein	O15321	Transmembrane 9 superfamily member 1 OS=Homo sapiens GN=TM9SF1 PE=2 SV=2	0	24.1535	13.0363	6	6	6	1	606	68.816	7.17	16.1499	6
FALSE	High	Master Protein	Q6P3W7	SCY1-like protein 2 OS=Homo sapiens GN=SCYL2 PE=1 SV=1	0	24.1436	9.25727	5	5	5	1	929	103.642	8.22	15.8575	5
FALSE	High	Master Protein	P39019	40S ribosomal protein S19 OS=Homo sapiens GN=RPS19 PE=1 SV=2	0	24.1039	28.9655	6	6	6	1	145	16.051	10.32	16.5926	6
FALSE	High	Master Protein	O15357	Phosphatidylinositol 3,4,5-trisphosphate 5-phosphatase 2 OS=Homo sapiens GN=INPPL1 PE=1 SV=2	0	24.0746	4.76948	5	5	5	1	1258	138.513	6.54	7.80405	5
FALSE	High	Master Protein	P46777	60S ribosomal protein L5 OS=Homo sapiens GN=RPL5 PE=1 SV=3	0	24.0712	15.8249	4	4	4	1	297	34.341	9.72	11.3023	4
FALSE	High	Master Protein	P53634	Dipeptidyl peptidase 1 OS=Homo sapiens GN=CTSC PE=1 SV=2	0	24.0369	12.527	6	8	6	1	463	51.82	6.99	22.7953	6
FALSE	High	Master Protein	Q96BY7	Autophagy-related protein 2 homolog B OS=Homo sapiens GN=ATG2B PE=1 SV=5	0	24.0174	2.88739	5	6	5	1	2078	232.616	5.76	9.84359	5
FALSE	High	Master Protein	P14324	Farnesyl pyrophosphate synthase OS=Homo sapiens GN=FDPS PE=1 SV=4	0	24.0155	10.9785	4	6	4	1	419	48.245	6.15	17.7234	4
FALSE	High	Master Protein	Q9NW64	Pre-mRNA-splicing factor RBM22 OS=Homo sapiens GN=RBM22 PE=1 SV=1	0	23.9554	11.1905	4	6	4	1	420	46.865	8.54	14.6469	4
FALSE	High	Master Protein	Q9ULF5	Zinc transporter ZIP10 OS=Homo sapiens GN=SLC39A10 PE=1 SV=2	0	23.9147	7.22022	4	5	4	1	831	94.073	6.76	11.9867	4
FALSE	High	Master Protein	Q9BT22	Chitobiosyldiphosphodolichol beta-mannosyltransferase OS=Homo sapiens GN=ALG1 PE=1 SV=2	0	23.9108	10.7759	4	9	4	1	464	52.484	7.23	21.3985	4
FALSE	High	Master Protein	Q8IVT5	Kinase suppressor of Ras 1 OS=Homo sapiens GN=KSR1 PE=1 SV=3	0	23.9082	5.95883	5	6	5	1	923	102.096	8.66	12.9413	5
FALSE	High	Master Protein	P62917	60S ribosomal protein L8 OS=Homo sapiens GN=RPL8 PE=1 SV=2	0	23.8556	26.8482	5	6	5	1	257	28.007	11.03	14.5175	5
FALSE	High	Master Protein	P40763	Signal transducer and activator of transcription 3 OS=Homo sapiens GN=STAT3 PE=1 SV=2	0	23.8427	8.31169	4	4	4	1	770	88.011	6.3	13.1059	4
FALSE	High	Master Protein	Q8WZA1	Protein O-linked-mannose beta-1,2-N-acetylglucosaminyltransferase 1 OS=Homo sapiens GN=POMGNT1 PE=1 SV=2	0	23.8295	10.4545	5	6	5	1	660	75.204	6.83	16.3822	5
FALSE	High	Master Protein	P62424	60S ribosomal protein L7a OS=Homo sapiens GN=RPL7A PE=1 SV=2	0	23.7918	25.5639	6	7	6	1	266	29.977	10.61	14.2618	6
FALSE	High	Master Protein	P12004	Proliferating cell nuclear antigen OS=Homo sapiens GN=PCNA PE=1 SV=1	0	23.7833	30.2682	8	9	8	1	261	28.75	4.69	14.5573	8
FALSE	High	Master Protein	Q15393	Splicing factor 3B subunit 3 OS=Homo sapiens GN=SF3B3 PE=1 SV=4	0	23.751	5.01233	4	4	4	1	1217	135.492	5.26	13.811	4
FALSE	High	Master Protein	Q68E01	Integrator complex subunit 3 OS=Homo sapiens GN=INTS3 PE=1 SV=1	0	23.7284	5.75264	4	4	4	1	1043	117.994	5.8	15.9802	4
FALSE	High	Master Protein	Q86Y07	Serine/threonine-protein kinase VRK2 OS=Homo sapiens GN=VRK2 PE=1 SV=3	0	23.6823	11.811	5	5	5	1	508	58.104	8.84	12.3024	5
FALSE	High	Master Protein	Q9H0U3	Magnesium transporter protein 1 OS=Homo sapiens GN=MAGT1 PE=1 SV=1	0	23.6683	12.5373	5	7	5	1	335	38.011	9.63	17.9168	5
FALSE	High	Master Protein	P08574	Cytochrome c1, heme protein, mitochondrial OS=Homo sapiens GN=CYC1 PE=1 SV=3	0	23.6388	11.0769	4	8	4	1	325	35.399	9	14.9635	4
FALSE	High	Master Protein	Q86VK4	Zinc finger protein 410 OS=Homo sapiens GN=ZNF410 PE=1 SV=2	0	23.6374	10.251	4	5	4	1	478	52.081	6.29	11.0274	4
FALSE	High	Master Protein	O43772	Mitochondrial carnitine/acylcarnitine carrier protein OS=Homo sapiens GN=SLC25A20 PE=1 SV=1	0	23.6311	12.2924	6	8	6	1	301	32.922	9.41	16.856	6
FALSE	High	Master Protein	O95639	Cleavage and polyadenylation specificity factor subunit 4 OS=Homo sapiens GN=CPSF4 PE=1 SV=1	0	23.594	17.8439	3	4	3	1	269	30.235	8.31	12.2889	3
FALSE	High	Master Protein	O94776	Metastasis-associated protein MTA2 OS=Homo sapiens GN=MTA2 PE=1 SV=1	0	23.5764	9.28144	5	6	2	1	668	74.976	9.66	17.7229	5
FALSE	High	Master Protein	Q6P9B9	Integrator complex subunit 5 OS=Homo sapiens GN=INTS5 PE=1 SV=1	0	23.5248	6.18253	4	4	4	1	1019	107.927	7.05	13.6064	4
FALSE	High	Master Protein	Q8IWC1	MAP7 domain-containing protein 3 OS=Homo sapiens GN=MAP7D3 PE=1 SV=2	0	23.438	7.19178	5	5	5	1	876	98.368	9.32	14.9605	5
FALSE	High	Master Protein	Q56VL3	OCIA domain-containing protein 2 OS=Homo sapiens GN=OCIAD2 PE=1 SV=1	0	23.4102	49.3506	8	9	8	1	154	16.943	9.03	16.7827	8
FALSE	High	Master Protein	Q9NX07	tRNA selenocysteine 1-associated protein 1 OS=Homo sapiens GN=TRNAU1AP PE=1 SV=1	0	23.4057	11.8467	3	4	3	1	287	32.477	4.74	11.2828	3
FALSE	High	Master Protein	Q9P2C4	Transmembrane protein 181 OS=Homo sapiens GN=TMEM181 PE=1 SV=2	0	23.3924	6.37255	4	5	4	1	612	69.28	8.92	10.3794	4
FALSE	High	Master Protein	P30050	60S ribosomal protein L12 OS=Homo sapiens GN=RPL12 PE=1 SV=1	0	23.3637	28.4848	3	3	3	1	165	17.808	9.42	10.7135	3
FALSE	High	Master Protein	P08865	40S ribosomal protein SA OS=Homo sapiens GN=RPSA PE=1 SV=4	0	23.3588	23.0508	5	5	5	1	295	32.833	4.87	14.9153	5
FALSE	High	Master Protein	O60841	Eukaryotic translation initiation factor 5B OS=Homo sapiens GN=EIF5B PE=1 SV=4	0	23.3375	3.85246	4	4	4	1	1220	138.742	5.49	10.5114	4
FALSE	High	Master Protein	Q58EX7	Puratrophin-1 OS=Homo sapiens GN=PLEKHG4 PE=1 SV=1	0	23.3132	6.38119	5	5	4	1	1191	130.72	5.64	14.0511	5
FALSE	High	Master Protein	Q8IVL6	Prolyl 3-hydroxylase 3 OS=Homo sapiens GN=P3H3 PE=1 SV=1	0	23.3068	9.78261	4	4	4	1	736	81.786	6.32	11.5784	4
FALSE	High	Master Protein	P35612	Beta-adducin OS=Homo sapiens GN=ADD2 PE=1 SV=3	0	23.3005	9.77961	5	5	4	1	726	80.803	5.92	9.34026	5
FALSE	High	Master Protein	P43686	26S protease regulatory subunit 6B OS=Homo sapiens GN=PSMC4 PE=1 SV=2	0	23.2915	17.7033	4	6	4	1	418	47.337	5.21	13.0666	4
FALSE	High	Master Protein	Q9UIA9	Exportin-7 OS=Homo sapiens GN=XPO7 PE=1 SV=3	0	23.274	5.33579	5	7	5	1	1087	123.828	6.32	15.0923	5
FALSE	High	Master Protein	Q9H845	Acyl-CoA dehydrogenase family member 9, mitochondrial OS=Homo sapiens GN=ACAD9 PE=1 SV=1	0	23.2354	12.0773	7	7	7	1	621	68.717	7.96	12.2579	7
FALSE	High	Master Protein	P18621	60S ribosomal protein L17 OS=Homo sapiens GN=RPL17 PE=1 SV=3	0	23.2179	14.6739	3	6	3	1	184	21.383	10.17	13.7507	3
FALSE	High	Master Protein	O14732	Inositol monophosphatase 2 OS=Homo sapiens GN=IMPA2 PE=1 SV=1	0	23.2093	18.4028	4	4	4	1	288	31.301	6.61	10.1099	4
FALSE	High	Master Protein	Q96D09	G-protein coupled receptor-associated sorting protein 2 OS=Homo sapiens GN=GPRASP2 PE=1 SV=1	0	23.196	5.48926	3	5	3	1	838	93.715	5.01	16.0895	3
FALSE	High	Master Protein	P11177	Pyruvate dehydrogenase E1 component subunit beta, mitochondrial OS=Homo sapiens GN=PDHB PE=1 SV=3	0	23.0964	20.6128	6	6	6	1	359	39.208	6.65	14.9294	6
FALSE	High	Master Protein	Q9Y305	Acyl-coenzyme A thioesterase 9, mitochondrial OS=Homo sapiens GN=ACOT9 PE=1 SV=2	0	23.0696	13.8952	6	8	6	1	439	49.87	8.6	14.027	6
FALSE	High	Master Protein	Q6PJG6	BRCA1-associated ATM activator 1 OS=Homo sapiens GN=BRAT1 PE=1 SV=2	0	23.049	7.30816	4	6	4	1	821	88.063	5.27	11.7045	4
FALSE	High	Master Protein	P37268	Squalene synthase OS=Homo sapiens GN=FDFT1 PE=1 SV=1	0	22.9511	9.59233	3	4	3	1	417	48.084	6.54	13.1728	3
FALSE	High	Master Protein	O00124	UBX domain-containing protein 8 OS=Homo sapiens GN=UBXN8 PE=1 SV=2	0	22.947	8.51852	2	4	2	1	270	30.522	7.78	11.6084	2
FALSE	High	Master Protein	P62753	40S ribosomal protein S6 OS=Homo sapiens GN=RPS6 PE=1 SV=1	0	22.8435	17.2691	4	4	4	1	249	28.663	10.84	10.014	4
FALSE	High	Master Protein	Q9HA92	Radical S-adenosyl methionine domain-containing protein 1, mitochondrial OS=Homo sapiens GN=RSAD1 PE=2 SV=2	0	22.8416	12.2172	5	8	5	1	442	48.683	7.78	12.7808	5
FALSE	High	Master Protein	Q6UWP8	Suprabasin OS=Homo sapiens GN=SBSN PE=1 SV=2	0	22.8074	15.2542	2	3	2	1	590	60.505	7.01	11.5509	2
FALSE	High	Master Protein	Q9Y5S2	Serine/threonine-protein kinase MRCK beta OS=Homo sapiens GN=CDC42BPB PE=1 SV=2	0	22.784	3.56517	5	5	2	1	1711	194.193	6.37	9.36713	5
FALSE	High	Master Protein	P54098	DNA polymerase subunit gamma-1 OS=Homo sapiens GN=POLG PE=1 SV=1	0	22.7557	5.4883	6	6	6	1	1239	139.473	6.9	13.7337	6
FALSE	High	Master Protein	P10589	COUP transcription factor 1 OS=Homo sapiens GN=NR2F1 PE=1 SV=1	0	22.7111	13.948	6	7	1	1	423	46.126	8.25	14.8794	6
FALSE	High	Master Protein	Q16718	NADH dehydrogenase [ubiquinone] 1 alpha subcomplex subunit 5 OS=Homo sapiens GN=NDUFA5 PE=1 SV=3	0	22.6811	46.5517	5	7	5	1	116	13.45	5.99	19.2992	5
FALSE	High	Master Protein	O95168	NADH dehydrogenase [ubiquinone] 1 beta subcomplex subunit 4 OS=Homo sapiens GN=NDUFB4 PE=1 SV=3	0	22.6708	48.062	5	7	5	1	129	15.199	9.85	14.5461	5
FALSE	High	Master Protein	Q9P2E5	Chondroitin sulfate glucuronyltransferase OS=Homo sapiens GN=CHPF2 PE=2 SV=2	0	22.6526	11.5285	7	8	7	1	772	85.894	7.83	12.324	7
FALSE	High	Master Protein	P62805	Histone H4 OS=Homo sapiens GN=HIST1H4A PE=1 SV=2	0	22.6086	33.9806	3	4	3	1	103	11.36	11.36	12.754	3
FALSE	High	Master Protein	Q02878	60S ribosomal protein L6 OS=Homo sapiens GN=RPL6 PE=1 SV=3	0	22.5888	21.1806	5	5	5	1	288	32.708	10.58	10.7984	5
FALSE	High	Master Protein	Q9UID3	Vacuolar protein sorting-associated protein 51 homolog OS=Homo sapiens GN=VPS51 PE=1 SV=2	0	22.5202	8.05627	5	5	5	1	782	85.988	6.47	9.24025	5
FALSE	High	Master Protein	Q8TCT9	Minor histocompatibility antigen H13 OS=Homo sapiens GN=HM13 PE=1 SV=1	0	22.509	11.9363	4	4	4	1	377	41.462	6.43	9.8391	4
FALSE	High	Master Protein	P63010	AP-2 complex subunit beta OS=Homo sapiens GN=AP2B1 PE=1 SV=1	0	22.5044	6.29669	5	6	2	1	937	104.486	5.38	13.9345	5
FALSE	High	Master Protein	Q05823	2-5A-dependent ribonuclease OS=Homo sapiens GN=RNASEL PE=1 SV=2	0	22.4974	8.63698	7	9	7	1	741	83.481	6.65	8.29474	7
FALSE	High	Master Protein	O96000	NADH dehydrogenase [ubiquinone] 1 beta subcomplex subunit 10 OS=Homo sapiens GN=NDUFB10 PE=1 SV=3	0	22.485	26.1628	4	6	4	1	172	20.763	8.48	11.5269	4
FALSE	High	Master Protein	O00203	AP-3 complex subunit beta-1 OS=Homo sapiens GN=AP3B1 PE=1 SV=3	0	22.4821	6.21572	5	5	5	1	1094	121.244	6.04	13.6845	5
FALSE	High	Master Protein	Q8NDZ2	SUMO-interacting motif-containing protein 1 OS=Homo sapiens GN=SIMC1 PE=1 SV=3	0	22.4189	7.45413	4	5	4	1	872	96.777	6.57	11.6278	4
FALSE	High	Master Protein	O95159	Zinc finger protein-like 1 OS=Homo sapiens GN=ZFPL1 PE=1 SV=2	0	22.4083	16.4516	5	5	5	1	310	34.092	8.07	14.9185	5
FALSE	High	Master Protein	P12074	Cytochrome c oxidase subunit 6A1, mitochondrial OS=Homo sapiens GN=COX6A1 PE=1 SV=4	0	22.3973	43.1193	2	5	2	1	109	12.147	9.32	13.3185	2
FALSE	High	Master Protein	Q8N163	Cell cycle and apoptosis regulator protein 2 OS=Homo sapiens GN=CCAR2 PE=1 SV=2	0	22.3966	8.01733	6	6	6	1	923	102.838	5.22	14.0797	6
FALSE	High	Master Protein	Q6UB35	Monofunctional C1-tetrahydrofolate synthase, mitochondrial OS=Homo sapiens GN=MTHFD1L PE=1 SV=1	0	22.3669	5.01022	4	5	4	1	978	105.724	8.06	14.4198	4
FALSE	High	Master Protein	Q68EM7	Rho GTPase-activating protein 17 OS=Homo sapiens GN=ARHGAP17 PE=1 SV=1	0	22.3529	7.94552	4	5	4	1	881	95.377	7.62	12.4157	4
FALSE	High	Master Protein	Q9ULK4	Mediator of RNA polymerase II transcription subunit 23 OS=Homo sapiens GN=MED23 PE=1 SV=2	0	22.3427	4.97076	6	6	6	1	1368	156.372	7.4	10.5026	6
FALSE	High	Master Protein	P24468	COUP transcription factor 2 OS=Homo sapiens GN=NR2F2 PE=1 SV=1	0	22.3273	14.2512	6	8	1	1	414	45.542	8.28	13.2468	6
FALSE	High	Master Protein	Q12923	Tyrosine-protein phosphatase non-receptor type 13 OS=Homo sapiens GN=PTPN13 PE=1 SV=2	0	22.2851	2.17304	4	4	4	1	2485	276.733	6.42	9.81559	4
FALSE	High	Master Protein	O75380	NADH dehydrogenase [ubiquinone] iron-sulfur protein 6, mitochondrial OS=Homo sapiens GN=NDUFS6 PE=1 SV=1	0	22.2611	29.8387	3	5	3	1	124	13.703	8.28	11.2673	3
FALSE	High	Master Protein	Q5VT52	Regulation of nuclear pre-mRNA domain-containing protein 2 OS=Homo sapiens GN=RPRD2 PE=1 SV=1	0	22.2573	5.81793	5	5	5	1	1461	155.924	7.42	11.2297	5
FALSE	High	Master Protein	Q96CQ1	Solute carrier family 25 member 36 OS=Homo sapiens GN=SLC25A36 PE=1 SV=1	0	22.2506	18.9711	4	6	3	1	311	34.261	8.57	17.5015	4
FALSE	High	Master Protein	Q96A46	Mitoferrin-2 OS=Homo sapiens GN=SLC25A28 PE=2 SV=1	0	22.2101	17.5824	5	6	5	1	364	39.247	8.59	16.0305	5
FALSE	High	Master Protein	Q96CW5	Gamma-tubulin complex component 3 OS=Homo sapiens GN=TUBGCP3 PE=1 SV=2	0	22.1727	5.40243	4	4	4	1	907	103.506	8.12	10.4971	4
FALSE	High	Master Protein	P04150	Glucocorticoid receptor OS=Homo sapiens GN=NR3C1 PE=1 SV=1	0	22.0536	8.75161	4	4	4	1	777	85.605	6.38	11.4365	4
FALSE	High	Master Protein	Q96KP1	Exocyst complex component 2 OS=Homo sapiens GN=EXOC2 PE=1 SV=1	0	22.0238	7.79221	5	5	5	1	924	104	6.9	11.6642	5
FALSE	High	Master Protein	Q9P0S3	ORM1-like protein 1 OS=Homo sapiens GN=ORMDL1 PE=1 SV=1	0	22.0227	19.6078	3	5	2	1	153	17.36	9.64	14.62	3
FALSE	High	Master Protein	Q7L311	Armadillo repeat-containing X-linked protein 2 OS=Homo sapiens GN=ARMCX2 PE=2 SV=1	0	22.0058	8.38608	4	4	4	1	632	65.643	8.53	12.4122	4
FALSE	High	Master Protein	Q9UIW2	Plexin-A1 OS=Homo sapiens GN=PLXNA1 PE=1 SV=3	0	21.9813	3.74473	7	8	3	1	1896	210.933	6.92	15.1946	7
FALSE	High	Master Protein	P35221	Catenin alpha-1 OS=Homo sapiens GN=CTNNA1 PE=1 SV=1	0	21.9027	5.51876	5	6	5	1	906	100.009	6.29	12.511	5
FALSE	High	Master Protein	P62906	60S ribosomal protein L10a OS=Homo sapiens GN=RPL10A PE=1 SV=2	0	21.8602	17.9724	3	4	3	1	217	24.816	9.94	8.59892	3
FALSE	High	Master Protein	Q15345	Leucine-rich repeat-containing protein 41 OS=Homo sapiens GN=LRRC41 PE=1 SV=3	0	21.8464	5.78818	5	6	5	1	812	88.594	8.38	12.7889	5
FALSE	High	Master Protein	Q643R3	Lysophospholipid acyltransferase LPCAT4 OS=Homo sapiens GN=LPCAT4 PE=1 SV=1	0	21.8359	6.87023	3	3	3	1	524	57.183	8.97	11.8136	3
FALSE	High	Master Protein	Q9UJX3	Anaphase-promoting complex subunit 7 OS=Homo sapiens GN=ANAPC7 PE=1 SV=4	0	21.8356	7.67947	3	4	3	1	599	66.813	5.64	12.1619	3
FALSE	High	Master Protein	P57721	Poly(rC)-binding protein 3 OS=Homo sapiens GN=PCBP3 PE=2 SV=2	0	21.7955	15.3639	4	4	1	1	371	39.44	8.07	11.0956	4
FALSE	High	Master Protein	O00213	Amyloid beta A4 precursor protein-binding family B member 1 OS=Homo sapiens GN=APBB1 PE=1 SV=2	0	21.7695	7.04225	4	5	4	1	710	77.196	5.06	15.1762	4
FALSE	High	Master Protein	Q96K37	Solute carrier family 35 member E1 OS=Homo sapiens GN=SLC35E1 PE=1 SV=2	0	21.7508	12.439	3	7	3	1	410	44.744	9.79	18.642	3
FALSE	High	Master Protein	O95232	Luc7-like protein 3 OS=Homo sapiens GN=LUC7L3 PE=1 SV=2	0	21.7475	11.1111	3	3	3	1	432	51.435	9.79	11.2567	3
FALSE	High	Master Protein	Q9Y5X1	Sorting nexin-9 OS=Homo sapiens GN=SNX9 PE=1 SV=1	0	21.7092	5.88235	2	3	2	1	595	66.55	5.58	10.5645	2
FALSE	High	Master Protein	Q9Y2D5	A-kinase anchor protein 2 OS=Homo sapiens GN=AKAP2 PE=1 SV=3	0	21.7049	7.33411	3	3	3	1	859	94.603	5.11	10.3996	3
FALSE	High	Master Protein	Q9NYZ1	Golgi apparatus membrane protein TVP23 homolog B OS=Homo sapiens GN=TVP23B PE=1 SV=2	0	21.6772	9.26829	3	4	3	1	205	23.561	8.35	8.79454	3
FALSE	High	Master Protein	Q5VW38	Protein GPR107 OS=Homo sapiens GN=GPR107 PE=1 SV=1	0	21.6704	6	5	6	5	1	600	66.948	7.24	13.6064	5
FALSE	High	Master Protein	P51570	Galactokinase OS=Homo sapiens GN=GALK1 PE=1 SV=1	0	21.6654	13.7755	5	5	5	1	392	42.246	6.46	14.632	5
FALSE	High	Master Protein	Q9NS69	Mitochondrial import receptor subunit TOM22 homolog OS=Homo sapiens GN=TOMM22 PE=1 SV=3	0	21.5673	33.8028	3	4	3	1	142	15.512	4.34	11.841	3
FALSE	High	Master Protein	Q6UN15	Pre-mRNA 3'-end-processing factor FIP1 OS=Homo sapiens GN=FIP1L1 PE=1 SV=1	0	21.5644	9.25926	4	4	4	1	594	66.487	5.59	11.3775	4
FALSE	High	Master Protein	P09884	DNA polymerase alpha catalytic subunit OS=Homo sapiens GN=POLA1 PE=1 SV=2	0	21.5613	4.92476	6	6	6	1	1462	165.807	5.85	9.12306	6
FALSE	High	Master Protein	Q13310	Polyadenylate-binding protein 4 OS=Homo sapiens GN=PABPC4 PE=1 SV=1	0	21.5557	12.4224	7	7	4	1	644	70.738	9.26	9.97986	7
FALSE	High	Master Protein	P24928	DNA-directed RNA polymerase II subunit RPB1 OS=Homo sapiens GN=POLR2A PE=1 SV=2	0	21.5016	3.35025	4	5	4	1	1970	217.039	7.37	11.8387	4
FALSE	High	Master Protein	Q9H019	Mitochondrial fission regulator 1-like OS=Homo sapiens GN=MTFR1L PE=1 SV=2	0	21.489	19.1781	5	7	5	1	292	31.937	6.1	16.5466	5
FALSE	High	Master Protein	P0C0S8	Histone H2A type 1 OS=Homo sapiens GN=HIST1H2AG PE=1 SV=2	0	21.4654	43.0769	4	5	1	1	130	14.083	10.9	15.6807	4
FALSE	High	Master Protein	P60228	Eukaryotic translation initiation factor 3 subunit E OS=Homo sapiens GN=EIF3E PE=1 SV=1	0	21.4626	13.7079	5	5	5	1	445	52.187	6.04	8.25602	5
FALSE	High	Master Protein	Q9Y619	Mitochondrial ornithine transporter 1 OS=Homo sapiens GN=SLC25A15 PE=1 SV=1	0	21.447	18.2724	5	5	5	1	301	32.715	9.13	10.9123	5
FALSE	High	Master Protein	Q9NYF3	Protein FAM53C OS=Homo sapiens GN=FAM53C PE=1 SV=1	0	21.4212	12.2449	5	6	5	1	392	43.064	8.65	11.9047	5
FALSE	High	Master Protein	Q9P0L0	Vesicle-associated membrane protein-associated protein A OS=Homo sapiens GN=VAPA PE=1 SV=3	0	21.3539	11.6466	3	4	3	1	249	27.875	8.62	11.8224	3
FALSE	High	Master Protein	P29966	Myristoylated alanine-rich C-kinase substrate OS=Homo sapiens GN=MARCKS PE=1 SV=4	0	21.348	9.33735	3	6	3	1	332	31.536	4.45	11.5856	3
FALSE	High	Master Protein	O15120	1-acyl-sn-glycerol-3-phosphate acyltransferase beta OS=Homo sapiens GN=AGPAT2 PE=1 SV=1	0	21.3469	14.7482	5	7	5	1	278	30.894	9.01	14.7418	5
FALSE	High	Master Protein	Q5BJF2	Transmembrane protein 97 OS=Homo sapiens GN=TMEM97 PE=1 SV=1	0	21.2867	24.4318	2	3	2	1	176	20.834	9.38	12.8461	2
FALSE	High	Master Protein	P61221	ATP-binding cassette sub-family E member 1 OS=Homo sapiens GN=ABCE1 PE=1 SV=1	0	21.2842	12.5209	6	6	6	1	599	67.271	8.34	12.2599	6
FALSE	High	Master Protein	Q92542	Nicastrin OS=Homo sapiens GN=NCSTN PE=1 SV=2	0	21.1449	9.59097	5	6	5	1	709	78.362	5.99	16.7297	5
FALSE	High	Master Protein	Q96NT5	Proton-coupled folate transporter OS=Homo sapiens GN=SLC46A1 PE=1 SV=1	0	21.0582	12.854	4	5	4	1	459	49.738	8.81	13.6168	4
FALSE	High	Master Protein	Q6XUX3	Dual serine/threonine and tyrosine protein kinase OS=Homo sapiens GN=DSTYK PE=1 SV=2	0	21.0515	2.79871	2	3	2	1	929	105.139	6.74	10.5612	2
FALSE	High	Master Protein	Q2KHR3	Glutamine and serine-rich protein 1 OS=Homo sapiens GN=QSER1 PE=1 SV=3	0	21.0046	4.09222	7	7	7	1	1735	189.856	7.08	8.40158	7
FALSE	High	Master Protein	P25205	DNA replication licensing factor MCM3 OS=Homo sapiens GN=MCM3 PE=1 SV=3	0	20.8334	9.15842	7	8	7	1	808	90.924	5.77	12.3605	7
FALSE	High	Master Protein	P04637	Cellular tumor antigen p53 OS=Homo sapiens GN=TP53 PE=1 SV=4	0	20.8311	14.5038	6	7	6	1	393	43.625	6.79	12.828	6
FALSE	High	Master Protein	Q92604	Acyl-CoA:lysophosphatidylglycerol acyltransferase 1 OS=Homo sapiens GN=LPGAT1 PE=1 SV=1	0	20.8234	15.9459	4	4	4	1	370	43.061	8.92	12.1866	4
FALSE	High	Master Protein	P78318	Immunoglobulin-binding protein 1 OS=Homo sapiens GN=IGBP1 PE=1 SV=1	0	20.7637	19.469	5	5	5	1	339	39.198	5.38	10.7839	5
FALSE	High	Master Protein	Q8TBE7	Solute carrier family 35 member G2 OS=Homo sapiens GN=SLC35G2 PE=1 SV=3	0	20.7438	5.82524	2	4	2	1	412	46.391	7.34	13.0009	2
FALSE	High	Master Protein	Q9H792	Pseudopodium-enriched atypical kinase 1 OS=Homo sapiens GN=PEAK1 PE=1 SV=4	0	20.7181	3.78007	5	5	5	1	1746	192.986	6.89	10.1646	5
FALSE	High	Master Protein	Q14766	Latent-transforming growth factor beta-binding protein 1 OS=Homo sapiens GN=LTBP1 PE=1 SV=4	0	20.6837	2.20802	2	2	2	1	1721	186.673	5.96	10.1154	2
FALSE	High	Master Protein	P23246	Splicing factor, proline- and glutamine-rich OS=Homo sapiens GN=SFPQ PE=1 SV=2	0	20.6765	8.48656	4	5	4	1	707	76.102	9.44	14.4569	4
FALSE	High	Master Protein	Q96T76	MMS19 nucleotide excision repair protein homolog OS=Homo sapiens GN=MMS19 PE=1 SV=2	0	20.6591	5.14563	4	4	4	1	1030	113.217	6.35	12.4777	4
FALSE	High	Master Protein	Q13257	Mitotic spindle assembly checkpoint protein MAD2A OS=Homo sapiens GN=MAD2L1 PE=1 SV=1	0	20.6309	31.2195	5	6	5	1	205	23.495	5.08	13.9532	5
FALSE	High	Master Protein	Q07820	Induced myeloid leukemia cell differentiation protein Mcl-1 OS=Homo sapiens GN=MCL1 PE=1 SV=3	0	20.618	14.8571	5	6	5	1	350	37.314	5.66	13.0264	5
FALSE	High	Master Protein	Q9BXB4	Oxysterol-binding protein-related protein 11 OS=Homo sapiens GN=OSBPL11 PE=1 SV=2	0	20.5953	5.35475	3	4	3	1	747	83.591	7.06	9.55731	3
FALSE	High	Master Protein	P49593	Protein phosphatase 1F OS=Homo sapiens GN=PPM1F PE=1 SV=3	0	20.5771	7.70925	4	6	4	1	454	49.8	5.1	12.2879	4
FALSE	High	Master Protein	Q8WY54	Protein phosphatase 1E OS=Homo sapiens GN=PPM1E PE=1 SV=2	0	20.5443	7.06806	4	5	4	1	764	84.948	5.03	11.6693	4
FALSE	High	Master Protein	Q9BSF4	Uncharacterized protein C19orf52 OS=Homo sapiens GN=C19orf52 PE=1 SV=2	0	20.5244	18.4615	3	4	3	1	260	29.215	8.09	12.8933	3
FALSE	High	Master Protein	Q4G148	Glucoside xylosyltransferase 1 OS=Homo sapiens GN=GXYLT1 PE=1 SV=2	0	20.5054	16.8182	7	8	7	1	440	50.534	8.65	14.0663	7
FALSE	High	Master Protein	P23258	Tubulin gamma-1 chain OS=Homo sapiens GN=TUBG1 PE=1 SV=2	0	20.4267	9.53437	3	4	3	1	451	51.138	6.14	10.8287	3
FALSE	High	Master Protein	Q8NI27	THO complex subunit 2 OS=Homo sapiens GN=THOC2 PE=1 SV=2	0	20.4257	3.01318	5	6	5	1	1593	182.659	8.44	8.59633	5
FALSE	High	Master Protein	P61313	60S ribosomal protein L15 OS=Homo sapiens GN=RPL15 PE=1 SV=2	0	20.3716	18.1373	3	5	3	1	204	24.131	11.62	12.0947	3
FALSE	High	Master Protein	Q9BZX2	Uridine-cytidine kinase 2 OS=Homo sapiens GN=UCK2 PE=1 SV=1	0	20.3611	13.41	3	4	3	1	261	29.281	6.7	10.831	3
FALSE	High	Master Protein	Q2NKX8	DNA excision repair protein ERCC-6-like OS=Homo sapiens GN=ERCC6L PE=1 SV=1	0	20.339	5.44	4	4	4	1	1250	141.015	5.31	9.14096	4
FALSE	High	Master Protein	Q92626	Peroxidasin homolog OS=Homo sapiens GN=PXDN PE=1 SV=2	0	20.3021	3.17782	5	7	5	1	1479	165.17	7.17	14.2196	5
FALSE	High	Master Protein	Q13283	Ras GTPase-activating protein-binding protein 1 OS=Homo sapiens GN=G3BP1 PE=1 SV=1	0	20.2999	12.8755	4	4	4	1	466	52.132	5.52	13.7476	4
FALSE	High	Master Protein	Q8TBP6	Solute carrier family 25 member 40 OS=Homo sapiens GN=SLC25A40 PE=1 SV=1	0	20.2667	11.8343	4	5	4	1	338	38.1	9.35	9.612	4
FALSE	High	Master Protein	O94964	Protein SOGA1 OS=Homo sapiens GN=SOGA1 PE=1 SV=2	0	20.1856	3.16233	3	4	3	1	1423	159.661	6.46	10.7917	3
FALSE	High	Master Protein	O75396	Vesicle-trafficking protein SEC22b OS=Homo sapiens GN=SEC22B PE=1 SV=4	0	20.1826	16.2791	3	3	3	1	215	24.578	6.92	10.1235	3
FALSE	High	Master Protein	P13987	CD59 glycoprotein OS=Homo sapiens GN=CD59 PE=1 SV=1	0	20.1797	25	3	4	3	1	128	14.168	6.48	12.1507	3
FALSE	High	Master Protein	Q86UA1	Pre-mRNA-processing factor 39 OS=Homo sapiens GN=PRPF39 PE=1 SV=3	0	20.1579	8.52018	5	5	5	1	669	78.381	5.4	9.9711	5
FALSE	High	Master Protein	O60610	Protein diaphanous homolog 1 OS=Homo sapiens GN=DIAPH1 PE=1 SV=2	0	20.1482	4.16667	3	3	3	1	1272	141.258	5.41	6.63038	3
FALSE	High	Master Protein	Q96DF8	Protein DGCR14 OS=Homo sapiens GN=DGCR14 PE=1 SV=1	0	20.1275	9.66387	3	3	3	1	476	52.536	7.56	10.1178	3
FALSE	High	Master Protein	Q8NAV1	Pre-mRNA-splicing factor 38A OS=Homo sapiens GN=PRPF38A PE=1 SV=1	0	20.117	16.9872	5	5	5	1	312	37.453	9.96	12.0074	5
FALSE	High	Master Protein	Q10469	Alpha-1,6-mannosyl-glycoprotein 2-beta-N-acetylglucosaminyltransferase OS=Homo sapiens GN=MGAT2 PE=1 SV=1	0	20.1081	13.4228	5	6	5	1	447	51.517	8.76	13.4469	5
FALSE	High	Master Protein	Q9NVW2	E3 ubiquitin-protein ligase RLIM OS=Homo sapiens GN=RLIM PE=1 SV=3	0	20.1023	9.77564	4	4	4	1	624	68.508	7.56	7.81442	4
FALSE	High	Master Protein	P55084	Trifunctional enzyme subunit beta, mitochondrial OS=Homo sapiens GN=HADHB PE=1 SV=3	0	20.0947	11.8143	5	5	5	1	474	51.262	9.41	9.83866	5
FALSE	High	Master Protein	Q03519	Antigen peptide transporter 2 OS=Homo sapiens GN=TAP2 PE=1 SV=1	0	20.0946	6.70554	4	7	3	1	686	75.616	8.02	14.9167	4
FALSE	High	Master Protein	O96005	Cleft lip and palate transmembrane protein 1 OS=Homo sapiens GN=CLPTM1 PE=1 SV=1	0	20.0863	6.87593	4	4	4	1	669	76.048	6.3	11.9724	4
FALSE	High	Master Protein	O95573	Long-chain-fatty-acid--CoA ligase 3 OS=Homo sapiens GN=ACSL3 PE=1 SV=3	0	20.0816	8.33333	5	6	5	1	720	80.368	8.38	9.9788	5
FALSE	High	Master Protein	Q92643	GPI-anchor transamidase OS=Homo sapiens GN=PIGK PE=1 SV=2	0	20.0656	13.1646	5	6	5	1	395	45.223	6.16	13.2998	5
FALSE	High	Master Protein	Q6P2E9	Enhancer of mRNA-decapping protein 4 OS=Homo sapiens GN=EDC4 PE=1 SV=1	0	20.0341	4.42541	5	5	5	1	1401	151.567	5.86	7.23795	5
FALSE	High	Master Protein	P52948	Nuclear pore complex protein Nup98-Nup96 OS=Homo sapiens GN=NUP98 PE=1 SV=4	0	19.9861	2.42157	4	4	4	1	1817	197.457	6.4	11.2199	4
FALSE	High	Master Protein	Q86XL3	Ankyrin repeat and LEM domain-containing protein 2 OS=Homo sapiens GN=ANKLE2 PE=1 SV=4	0	19.9825	6.28998	5	7	5	1	938	104.05	7.09	12.1463	5
FALSE	High	Master Protein	P23381	Tryptophan--tRNA ligase, cytoplasmic OS=Homo sapiens GN=WARS PE=1 SV=2	0	19.9505	10.1911	4	5	4	1	471	53.132	6.23	11.8476	4
FALSE	High	Master Protein	Q10567	AP-1 complex subunit beta-1 OS=Homo sapiens GN=AP1B1 PE=1 SV=2	0	19.9252	5.05796	4	5	1	1	949	104.57	5.06	11.7509	4
FALSE	High	Master Protein	Q9BQT8	Mitochondrial 2-oxodicarboxylate carrier OS=Homo sapiens GN=SLC25A21 PE=1 SV=1	0	19.9232	17.7258	5	7	5	1	299	33.282	9.51	11.0495	5
FALSE	High	Master Protein	Q13200	26S proteasome non-ATPase regulatory subunit 2 OS=Homo sapiens GN=PSMD2 PE=1 SV=3	0	19.9195	6.38767	4	6	4	1	908	100.136	5.2	15.18	4
FALSE	High	Master Protein	Q9Y3D7	Mitochondrial import inner membrane translocase subunit TIM16 OS=Homo sapiens GN=PAM16 PE=1 SV=2	0	19.905	40.8	4	7	4	1	125	13.816	9.7	13.1219	4
FALSE	High	Master Protein	P63151	Serine/threonine-protein phosphatase 2A 55 kDa regulatory subunit B alpha isoform OS=Homo sapiens GN=PPP2R2A PE=1 SV=1	0	19.899	11.8568	4	4	4	1	447	51.659	6.2	10.8307	4
FALSE	High	Master Protein	Q9BQA9	Uncharacterized protein C17orf62 OS=Homo sapiens GN=C17orf62 PE=1 SV=1	0	19.8942	21.3904	3	4	3	1	187	20.761	6.8	11.1323	3
FALSE	High	Master Protein	Q3V6T2	Girdin OS=Homo sapiens GN=CCDC88A PE=1 SV=2	0	19.8803	3.20684	4	5	4	1	1871	215.909	6.21	12.5011	4
FALSE	High	Master Protein	Q06481	Amyloid-like protein 2 OS=Homo sapiens GN=APLP2 PE=1 SV=2	0	19.8433	8.91219	5	5	4	1	763	86.9	4.79	11.43	5
FALSE	High	Master Protein	Q9UM00	Transmembrane and coiled-coil domain-containing protein 1 OS=Homo sapiens GN=TMCO1 PE=1 SV=1	0	19.7014	22.8723	4	7	4	1	188	21.161	9.74	24.1889	4
FALSE	High	Master Protein	Q29RF7	Sister chromatid cohesion protein PDS5 homolog A OS=Homo sapiens GN=PDS5A PE=1 SV=1	0	19.6778	5.01122	4	4	3	1	1337	150.734	7.91	11.502	4
FALSE	High	Master Protein	Q15750	TGF-beta-activated kinase 1 and MAP3K7-binding protein 1 OS=Homo sapiens GN=TAB1 PE=1 SV=1	0	19.6332	15.4762	6	7	6	1	504	54.61	5.52	9.76168	6
FALSE	High	Master Protein	Q8N0X7	Spartin OS=Homo sapiens GN=SPG20 PE=1 SV=1	0	19.6145	7.65766	4	5	4	1	666	72.788	5.91	8.3325	4
FALSE	High	Master Protein	Q9BXW7	Cat eye syndrome critical region protein 5 OS=Homo sapiens GN=CECR5 PE=1 SV=1	0	19.5816	9.92908	5	6	5	1	423	46.292	8.13	9.17304	5
FALSE	High	Master Protein	Q5VT25	Serine/threonine-protein kinase MRCK alpha OS=Homo sapiens GN=CDC42BPA PE=1 SV=1	0	19.572	4.33025	6	6	3	1	1732	197.182	6.58	9.64334	6
FALSE	High	Master Protein	Q8WWI1	LIM domain only protein 7 OS=Homo sapiens GN=LMO7 PE=1 SV=3	0	19.5642	3.20856	4	4	4	1	1683	192.576	8.09	8.46891	4
FALSE	High	Master Protein	B5ME19	Eukaryotic translation initiation factor 3 subunit C-like protein OS=Homo sapiens GN=EIF3CL PE=3 SV=1	0	19.5578	2.62582	3	4	3	1	914	105.407	5.64	11.8537	3
FALSE	High	Master Protein	P62136	Serine/threonine-protein phosphatase PP1-alpha catalytic subunit OS=Homo sapiens GN=PPP1CA PE=1 SV=1	0	19.5131	9.69697	3	4	1	1	330	37.488	6.33	8.70799	3
FALSE	High	Master Protein	P15735	Phosphorylase b kinase gamma catalytic chain, liver/testis isoform OS=Homo sapiens GN=PHKG2 PE=1 SV=1	0	19.4995	14.0394	5	5	5	1	406	46.413	6.38	12.3287	5
FALSE	High	Master Protein	Q86VZ4	Low-density lipoprotein receptor-related protein 11 OS=Homo sapiens GN=LRP11 PE=2 SV=2	0	19.429	13.2	5	5	5	1	500	53.278	6.47	10.3073	5
FALSE	High	Master Protein	O75717	WD repeat and HMG-box DNA-binding protein 1 OS=Homo sapiens GN=WDHD1 PE=1 SV=1	0	19.419	5.40301	5	5	5	1	1129	125.888	5.62	5.68333	5
FALSE	High	Master Protein	Q13123	Protein Red OS=Homo sapiens GN=IK PE=1 SV=3	0	19.3747	8.79713	4	5	4	1	557	65.562	6.64	7.59446	4
FALSE	High	Master Protein	P48735	Isocitrate dehydrogenase [NADP], mitochondrial OS=Homo sapiens GN=IDH2 PE=1 SV=2	0	19.374	14.6018	5	6	5	1	452	50.877	8.69	10.0589	5
FALSE	High	Master Protein	Q04637	Eukaryotic translation initiation factor 4 gamma 1 OS=Homo sapiens GN=EIF4G1 PE=1 SV=4	0	19.372	4.3152	5	5	5	1	1599	175.382	5.33	11.385	5
FALSE	High	Master Protein	Q15773	Myeloid leukemia factor 2 OS=Homo sapiens GN=MLF2 PE=1 SV=1	0	19.3471	18.9516	4	4	4	1	248	28.129	6.9	11.5216	4
FALSE	High	Master Protein	Q14315	Filamin-C OS=Homo sapiens GN=FLNC PE=1 SV=3	0	19.3253	2.86239	6	7	4	1	2725	290.841	5.97	13.2938	6
FALSE	High	Master Protein	P25787	Proteasome subunit alpha type-2 OS=Homo sapiens GN=PSMA2 PE=1 SV=2	0	19.2785	15.3846	2	3	2	1	234	25.882	7.43	11.5388	2
FALSE	High	Master Protein	Q9Y2H2	Phosphatidylinositide phosphatase SAC2 OS=Homo sapiens GN=INPP5F PE=1 SV=3	0	19.2721	5.74205	5	5	5	1	1132	128.326	7.02	6.80263	5
FALSE	High	Master Protein	Q8NFH3	Nucleoporin Nup43 OS=Homo sapiens GN=NUP43 PE=1 SV=1	0	19.2048	4.47368	1	2	1	1	380	42.124	5.63	7.37659	1
FALSE	High	Master Protein	O95391	Pre-mRNA-splicing factor SLU7 OS=Homo sapiens GN=SLU7 PE=1 SV=2	0	19.2	10.0683	3	3	3	1	586	68.344	7.14	10.2396	3
FALSE	High	Master Protein	P38435	Vitamin K-dependent gamma-carboxylase OS=Homo sapiens GN=GGCX PE=1 SV=2	0	19.1942	6.20053	5	6	5	1	758	87.505	8.02	13.9094	5
FALSE	High	Master Protein	P34896	Serine hydroxymethyltransferase, cytosolic OS=Homo sapiens GN=SHMT1 PE=1 SV=1	0	19.1597	12.2153	5	5	5	1	483	53.049	7.71	11.8036	5
FALSE	High	Master Protein	Q5BJD5	Transmembrane protein 41B OS=Homo sapiens GN=TMEM41B PE=1 SV=1	0	19.1574	6.52921	1	3	1	1	291	32.492	9.58	10.1352	1
FALSE	High	Master Protein	Q7KZ85	Transcription elongation factor SPT6 OS=Homo sapiens GN=SUPT6H PE=1 SV=2	0	19.1394	3.01275	5	5	5	1	1726	198.949	4.91	10.7216	5
FALSE	High	Master Protein	O43808	Peroxisomal membrane protein PMP34 OS=Homo sapiens GN=SLC25A17 PE=1 SV=1	0	19.1336	11.4007	3	5	3	1	307	34.545	10.08	10.4204	3
FALSE	High	Master Protein	Q9UKT7	F-box/LRR-repeat protein 3 OS=Homo sapiens GN=FBXL3 PE=1 SV=1	0	19.081	8.8785	3	4	3	1	428	48.676	6.89	8.55113	3
FALSE	High	Master Protein	Q9BSK2	Solute carrier family 25 member 33 OS=Homo sapiens GN=SLC25A33 PE=1 SV=1	0	19.072	19.3146	6	7	5	1	321	35.352	9.6	17.4814	6
FALSE	High	Master Protein	Q13501	Sequestosome-1 OS=Homo sapiens GN=SQSTM1 PE=1 SV=1	0	19.071	11.1364	3	3	3	1	440	47.657	5.22	10.6091	3
FALSE	High	Master Protein	Q8TD22	Sideroflexin-5 OS=Homo sapiens GN=SFXN5 PE=1 SV=1	0	19.0625	21.1765	6	6	6	1	340	37.101	9.33	10.9674	6
FALSE	High	Master Protein	O94927	HAUS augmin-like complex subunit 5 OS=Homo sapiens GN=HAUS5 PE=1 SV=2	0	19.0468	10.2686	4	4	4	1	633	71.638	8.51	11.3466	4
FALSE	High	Master Protein	O75431	Metaxin-2 OS=Homo sapiens GN=MTX2 PE=1 SV=1	0	19.0394	18.251	4	4	4	1	263	29.744	6.29	11.9622	4
FALSE	High	Master Protein	Q96T17	MAP7 domain-containing protein 2 OS=Homo sapiens GN=MAP7D2 PE=1 SV=2	0	18.9875	7.78689	4	5	4	1	732	81.915	8.84	8.97962	4
FALSE	High	Master Protein	P36507	Dual specificity mitogen-activated protein kinase kinase 2 OS=Homo sapiens GN=MAP2K2 PE=1 SV=1	0	18.9416	13	5	7	3	1	400	44.396	6.55	11.6767	5
FALSE	High	Master Protein	Q10713	Mitochondrial-processing peptidase subunit alpha OS=Homo sapiens GN=PMPCA PE=1 SV=2	0	18.9375	5.33333	2	3	2	1	525	58.216	6.92	9.21751	2
FALSE	High	Master Protein	O60716	Catenin delta-1 OS=Homo sapiens GN=CTNND1 PE=1 SV=1	0	18.9332	5.47521	5	5	5	1	968	108.103	6.23	11.5083	5
FALSE	High	Master Protein	Q96MH7	Uncharacterized protein C5orf34 OS=Homo sapiens GN=C5orf34 PE=2 SV=2	0	18.9238	8.46395	6	6	6	1	638	72.852	7.93	10.876	6
FALSE	High	Master Protein	Q96JJ7	Protein disulfide-isomerase TMX3 OS=Homo sapiens GN=TMX3 PE=1 SV=2	0	18.8773	11.0132	5	7	5	1	454	51.839	4.91	10.0351	5
FALSE	High	Master Protein	Q8WXI9	Transcriptional repressor p66-beta OS=Homo sapiens GN=GATAD2B PE=1 SV=1	0	18.8711	12.3103	5	5	5	1	593	65.22	9.7	9.85611	5
FALSE	High	Master Protein	Q13188	Serine/threonine-protein kinase 3 OS=Homo sapiens GN=STK3 PE=1 SV=2	0	18.8487	9.16497	4	4	4	1	491	56.265	5.24	10.2343	4
FALSE	High	Master Protein	P42224	Signal transducer and activator of transcription 1-alpha/beta OS=Homo sapiens GN=STAT1 PE=1 SV=2	0	18.8318	5.46667	3	3	3	1	750	87.28	6.05	9.35984	3
FALSE	High	Master Protein	Q7Z589	Protein EMSY OS=Homo sapiens GN=EMSY PE=1 SV=2	0	18.825	5.67322	5	5	5	1	1322	141.381	9.33	5.30847	5
FALSE	High	Master Protein	Q12770	Sterol regulatory element-binding protein cleavage-activating protein OS=Homo sapiens GN=SCAP PE=1 SV=4	0	18.7873	3.12744	3	4	3	1	1279	139.64	6.86	8.23335	3
FALSE	High	Master Protein	Q9Y2W6	Tudor and KH domain-containing protein OS=Homo sapiens GN=TDRKH PE=1 SV=2	0	18.7445	8.55615	3	3	3	1	561	62.007	5.02	9.23278	3
FALSE	High	Master Protein	Q9H992	E3 ubiquitin-protein ligase MARCH7 OS=Homo sapiens GN=MARCH7 PE=1 SV=1	0	18.7108	11.6477	4	5	4	1	704	78.003	6.77	10.3046	4
FALSE	High	Master Protein	Q07020	60S ribosomal protein L18 OS=Homo sapiens GN=RPL18 PE=1 SV=2	0	18.6724	27.1277	4	5	4	1	188	21.621	11.72	11.6623	4
FALSE	High	Master Protein	P39210	Protein Mpv17 OS=Homo sapiens GN=MPV17 PE=1 SV=1	0	18.6238	13.0682	1	2	1	1	176	19.72	9.47	4.77222	1
FALSE	High	Master Protein	Q6PML9	Zinc transporter 9 OS=Homo sapiens GN=SLC30A9 PE=1 SV=1	0	18.5569	10.5634	6	6	6	1	568	63.475	8.32	10.9107	6
FALSE	High	Master Protein	O00411	DNA-directed RNA polymerase, mitochondrial OS=Homo sapiens GN=POLRMT PE=1 SV=2	0	18.5041	4.63415	4	5	4	1	1230	138.532	8.98	11.3492	4
FALSE	High	Master Protein	Q8N4L2	Type 2 phosphatidylinositol 4,5-bisphosphate 4-phosphatase OS=Homo sapiens GN=TMEM55A PE=1 SV=1	0	18.4863	18.2879	3	3	2	1	257	28.062	8.68	9.64094	3
FALSE	High	Master Protein	P98172	Ephrin-B1 OS=Homo sapiens GN=EFNB1 PE=1 SV=1	0	18.4718	15.896	4	4	4	1	346	37.982	8.94	9.28406	4
FALSE	High	Master Protein	Q15758	Neutral amino acid transporter B(0) OS=Homo sapiens GN=SLC1A5 PE=1 SV=2	0	18.3778	5.36044	2	4	2	1	541	56.562	5.48	11.9737	2
FALSE	High	Master Protein	Q13620	Cullin-4B OS=Homo sapiens GN=CUL4B PE=1 SV=4	0	18.3706	6.35268	5	5	5	1	913	103.916	7.37	11.472	5
FALSE	High	Master Protein	P0CG08	Golgi pH regulator B OS=Homo sapiens GN=GPR89B PE=1 SV=1	0	18.3619	5.93407	2	3	2	1	455	52.882	9.28	10.9763	2
FALSE	High	Master Protein	P53814	Smoothelin OS=Homo sapiens GN=SMTN PE=1 SV=7	0	18.3504	7.08833	4	5	4	1	917	98.998	9.07	10.0333	4
FALSE	High	Master Protein	Q5BJH7	Protein YIF1B OS=Homo sapiens GN=YIF1B PE=1 SV=1	0	18.3414	12.7389	2	2	2	1	314	34.413	9.16	7.19422	2
FALSE	High	Master Protein	Q96AG4	Leucine-rich repeat-containing protein 59 OS=Homo sapiens GN=LRRC59 PE=1 SV=1	0	18.3331	8.14332	2	3	2	1	307	34.909	9.57	11.2743	2
FALSE	High	Master Protein	P06748	Nucleophosmin OS=Homo sapiens GN=NPM1 PE=1 SV=2	0	18.2866	11.5646	3	4	3	1	294	32.555	4.78	10.5218	3
FALSE	High	Master Protein	Q8WVC6	Dephospho-CoA kinase domain-containing protein OS=Homo sapiens GN=DCAKD PE=1 SV=1	0	18.2352	15.1515	3	3	3	1	231	26.533	9.58	11.4086	3
FALSE	High	Master Protein	P09669	Cytochrome c oxidase subunit 6C OS=Homo sapiens GN=COX6C PE=1 SV=2	0	18.2344	37.3333	3	4	3	1	75	8.776	10.39	11.2709	3
FALSE	High	Master Protein	Q5JWF2	Guanine nucleotide-binding protein G(s) subunit alpha isoforms XLas OS=Homo sapiens GN=GNAS PE=1 SV=2	0	18.2336	6.94311	6	6	5	1	1037	110.956	5.03	9.91501	6
FALSE	High	Master Protein	Q9NTI5	Sister chromatid cohesion protein PDS5 homolog B OS=Homo sapiens GN=PDS5B PE=1 SV=1	0	18.2202	1.5895	2	3	1	1	1447	164.563	8.47	10.6726	2
FALSE	High	Master Protein	Q8NEW0	Zinc transporter 7 OS=Homo sapiens GN=SLC30A7 PE=2 SV=1	0	18.1941	13.0319	5	5	5	1	376	41.599	6.95	7.80146	5
FALSE	High	Master Protein	Q9NWB1	RNA binding protein fox-1 homolog 1 OS=Homo sapiens GN=RBFOX1 PE=1 SV=2	0	18.0274	10.5793	4	8	4	1	397	42.758	6.86	18.8786	4
FALSE	High	Master Protein	Q86VV8	Rotatin OS=Homo sapiens GN=RTTN PE=1 SV=3	0	18.0011	2.69542	4	4	4	1	2226	248.47	6.7	8.92947	4
FALSE	High	Master Protein	Q9UQ53	Alpha-1,3-mannosyl-glycoprotein 4-beta-N-acetylglucosaminyltransferase B OS=Homo sapiens GN=MGAT4B PE=1 SV=1	0	17.9742	6.75182	2	3	2	1	548	63.159	7.87	10.0662	2
FALSE	High	Master Protein	Q969Y2	tRNA modification GTPase GTPBP3, mitochondrial OS=Homo sapiens GN=GTPBP3 PE=1 SV=2	0	17.9629	10.3659	5	5	5	1	492	52.026	6.48	11.0347	5
FALSE	High	Master Protein	Q9NZJ4	Sacsin OS=Homo sapiens GN=SACS PE=1 SV=2	0	17.9473	1.48504	6	6	6	1	4579	520.795	7.05	13.4754	6
FALSE	High	Master Protein	P28066	Proteasome subunit alpha type-5 OS=Homo sapiens GN=PSMA5 PE=1 SV=3	0	17.9175	13.278	2	3	2	1	241	26.394	4.79	8.59194	2
FALSE	High	Master Protein	Q08431	Lactadherin OS=Homo sapiens GN=MFGE8 PE=1 SV=2	0	17.8507	5.94315	2	4	2	1	387	43.095	8.15	7.28089	2
FALSE	High	Master Protein	P63096	Guanine nucleotide-binding protein G(i) subunit alpha-1 OS=Homo sapiens GN=GNAI1 PE=1 SV=2	0	17.7609	11.0169	3	3	1	1	354	40.335	5.97	7.20754	3
FALSE	High	Master Protein	O95757	Heat shock 70 kDa protein 4L OS=Homo sapiens GN=HSPA4L PE=1 SV=3	0	17.6267	4.41001	3	4	1	1	839	94.453	5.88	10.0646	3
FALSE	High	Master Protein	O95394	Phosphoacetylglucosamine mutase OS=Homo sapiens GN=PGM3 PE=1 SV=1	0	17.6155	9.40959	5	6	5	1	542	59.814	6.25	14.2897	5
FALSE	High	Master Protein	Q86UE8	Serine/threonine-protein kinase tousled-like 2 OS=Homo sapiens GN=TLK2 PE=1 SV=2	0	17.6111	7.77202	5	6	4	1	772	87.606	8.41	12.6978	5
FALSE	High	Master Protein	Q9HC35	Echinoderm microtubule-associated protein-like 4 OS=Homo sapiens GN=EML4 PE=1 SV=3	0	17.5932	3.77166	2	3	2	1	981	108.848	6.4	9.26948	2
FALSE	High	Master Protein	Q8N4T8	Carbonyl reductase family member 4 OS=Homo sapiens GN=CBR4 PE=1 SV=3	0	17.5792	18.1435	4	4	4	1	237	25.285	9.33	10.9672	4
FALSE	High	Master Protein	Q6P1Q0	LETM1 domain-containing protein 1 OS=Homo sapiens GN=LETMD1 PE=1 SV=1	0	17.5779	8.88889	3	4	3	1	360	41.763	10.32	10.6587	3
FALSE	High	Master Protein	Q9UKY4	Protein O-mannosyl-transferase 2 OS=Homo sapiens GN=POMT2 PE=1 SV=2	0	17.5623	3.06667	2	3	2	1	750	84.16	9.16	9.65247	2
FALSE	High	Master Protein	P15311	Ezrin OS=Homo sapiens GN=EZR PE=1 SV=4	0	17.517	7.50853	5	6	5	1	586	69.37	6.27	3.4307	5
FALSE	High	Master Protein	P49736	DNA replication licensing factor MCM2 OS=Homo sapiens GN=MCM2 PE=1 SV=4	0	17.498	4.97788	4	4	4	1	904	101.832	5.52	6.39134	4
FALSE	High	Master Protein	Q86VM9	Zinc finger CCCH domain-containing protein 18 OS=Homo sapiens GN=ZC3H18 PE=1 SV=2	0	17.3605	5.66632	4	4	4	1	953	106.315	8.32	8.30497	4
FALSE	High	Master Protein	Q9Y6J9	TAF6-like RNA polymerase II p300/CBP-associated factor-associated factor 65 kDa subunit 6L OS=Homo sapiens GN=TAF6L PE=1 SV=1	0	17.3465	11.8971	5	6	5	1	622	67.772	8.97	10.9182	5
FALSE	High	Master Protein	Q9UGJ1	Gamma-tubulin complex component 4 OS=Homo sapiens GN=TUBGCP4 PE=1 SV=1	0	17.2748	6.89655	4	4	4	1	667	76.041	6.65	7.4495	4
FALSE	High	Master Protein	Q8IWS0	PHD finger protein 6 OS=Homo sapiens GN=PHF6 PE=1 SV=1	0	17.2502	10.6849	3	4	3	1	365	41.264	8.68	10.2357	3
FALSE	High	Master Protein	Q2T9J0	Peroxisomal leader peptide-processing protease OS=Homo sapiens GN=TYSND1 PE=1 SV=3	0	17.2369	7.24382	3	5	3	1	566	59.271	6.2	9.74269	3
FALSE	High	Master Protein	Q9Y2G8	DnaJ homolog subfamily C member 16 OS=Homo sapiens GN=DNAJC16 PE=2 SV=3	0	17.2321	5.24297	4	6	4	1	782	90.534	7.12	9.00762	4
FALSE	High	Master Protein	Q99081	Transcription factor 12 OS=Homo sapiens GN=TCF12 PE=1 SV=1	0	17.1718	9.53079	4	5	4	1	682	72.92	7.02	10.717	4
FALSE	High	Master Protein	Q92547	DNA topoisomerase 2-binding protein 1 OS=Homo sapiens GN=TOPBP1 PE=1 SV=3	0	17.1622	4.00788	6	7	6	1	1522	170.571	6.96	8.83431	6
FALSE	High	Master Protein	Q96RL7	Vacuolar protein sorting-associated protein 13A OS=Homo sapiens GN=VPS13A PE=1 SV=2	0	17.1108	1.76434	5	5	5	1	3174	360.047	6.33	8.02099	5
FALSE	High	Master Protein	P60953	Cell division control protein 42 homolog OS=Homo sapiens GN=CDC42 PE=1 SV=2	0	17.0699	10.9948	2	4	2	1	191	21.245	6.55	9.22059	2
FALSE	High	Master Protein	Q9UPY3	Endoribonuclease Dicer OS=Homo sapiens GN=DICER1 PE=1 SV=3	0	17.0695	2.4974	4	5	4	1	1922	218.542	5.68	10.3352	4
FALSE	High	Master Protein	P14678	Small nuclear ribonucleoprotein-associated proteins B and B' OS=Homo sapiens GN=SNRPB PE=1 SV=2	0	17.0153	15.8333	4	5	4	1	240	24.594	11.19	8.50177	4
FALSE	High	Master Protein	Q9C0B5	Palmitoyltransferase ZDHHC5 OS=Homo sapiens GN=ZDHHC5 PE=1 SV=2	0	17.0071	6.43357	3	3	3	1	715	77.496	9.01	9.39748	3
FALSE	High	Master Protein	Q9NZB2	Constitutive coactivator of PPAR-gamma-like protein 1 OS=Homo sapiens GN=FAM120A PE=1 SV=2	0	16.9859	2.05725	2	3	2	1	1118	121.811	8.88	5.97158	2
FALSE	High	Master Protein	Q9BT25	HAUS augmin-like complex subunit 8 OS=Homo sapiens GN=HAUS8 PE=1 SV=3	0	16.9754	10	4	5	4	1	410	44.83	7.06	9.44929	4
FALSE	High	Master Protein	Q9UBU9	Nuclear RNA export factor 1 OS=Homo sapiens GN=NXF1 PE=1 SV=1	0	16.959	7.10824	4	4	4	1	619	70.139	8.51	8.93626	4
FALSE	High	Master Protein	P35916	Vascular endothelial growth factor receptor 3 OS=Homo sapiens GN=FLT4 PE=1 SV=3	0	16.886	4.69552	5	5	5	1	1363	152.66	6.3	12.3472	5
FALSE	High	Master Protein	O00217	NADH dehydrogenase [ubiquinone] iron-sulfur protein 8, mitochondrial OS=Homo sapiens GN=NDUFS8 PE=1 SV=1	0	16.8308	20.4762	4	5	4	1	210	23.69	6.34	13.3144	4
FALSE	High	Master Protein	Q12769	Nuclear pore complex protein Nup160 OS=Homo sapiens GN=NUP160 PE=1 SV=3	0	16.816	3.83008	5	5	5	1	1436	162.017	5.5	8.32666	5
FALSE	High	Master Protein	Q12797	Aspartyl/asparaginyl beta-hydroxylase OS=Homo sapiens GN=ASPH PE=1 SV=3	0	16.8012	5.27704	4	7	4	1	758	85.809	5.01	14.1391	4
FALSE	High	Master Protein	P80723	Brain acid soluble protein 1 OS=Homo sapiens GN=BASP1 PE=1 SV=2	0	16.7903	32.5991	3	3	3	1	227	22.68	4.63	7.10782	3
FALSE	High	Master Protein	Q96K12	Fatty acyl-CoA reductase 2 OS=Homo sapiens GN=FAR2 PE=2 SV=1	0	16.7795	9.51456	4	5	4	1	515	59.4	9.38	10.375	4
FALSE	High	Master Protein	Q9Y639	Neuroplastin OS=Homo sapiens GN=NPTN PE=1 SV=2	0	16.758	10.0503	3	3	3	1	398	44.36	7.99	8.34947	3
FALSE	High	Master Protein	P34897	Serine hydroxymethyltransferase, mitochondrial OS=Homo sapiens GN=SHMT2 PE=1 SV=3	0	16.6581	6.94444	3	3	3	1	504	55.958	8.53	10.197	3
FALSE	High	Master Protein	O14641	Segment polarity protein dishevelled homolog DVL-2 OS=Homo sapiens GN=DVL2 PE=1 SV=1	0	16.6209	5.70652	3	3	3	1	736	78.899	6.02	7.48077	3
FALSE	High	Master Protein	P18075	Bone morphogenetic protein 7 OS=Homo sapiens GN=BMP7 PE=1 SV=1	0	16.51	14.1531	5	5	5	1	431	49.282	7.85	9.03189	5
FALSE	High	Master Protein	Q8IX12	Cell division cycle and apoptosis regulator protein 1 OS=Homo sapiens GN=CCAR1 PE=1 SV=2	0	16.4775	6.34783	5	5	5	1	1150	132.739	5.76	9.12089	5
FALSE	High	Master Protein	P08621	U1 small nuclear ribonucleoprotein 70 kDa OS=Homo sapiens GN=SNRNP70 PE=1 SV=2	0	16.4741	8.69565	4	5	4	1	437	51.526	9.94	12.3981	4
FALSE	High	Master Protein	P0C7P4	Putative cytochrome b-c1 complex subunit Rieske-like protein 1 OS=Homo sapiens GN=UQCRFS1P1 PE=5 SV=1	0	16.4501	13.4276	3	3	3	1	283	30.796	8.87	10.3736	3
FALSE	High	Master Protein	Q93009	Ubiquitin carboxyl-terminal hydrolase 7 OS=Homo sapiens GN=USP7 PE=1 SV=2	0	16.3908	4.80944	6	6	6	1	1102	128.22	5.55	9.08508	6
FALSE	High	Master Protein	Q9HCD6	Protein TANC2 OS=Homo sapiens GN=TANC2 PE=1 SV=3	0	16.3873	3.26633	5	5	5	1	1990	219.512	8.07	8.83392	5
FALSE	High	Master Protein	Q8NA42	Zinc finger protein 383 OS=Homo sapiens GN=ZNF383 PE=2 SV=1	0	16.3584	11.7895	3	5	1	1	475	54.577	7.9	5.42729	3
FALSE	High	Master Protein	Q9BRY0	Zinc transporter ZIP3 OS=Homo sapiens GN=SLC39A3 PE=1 SV=2	0	16.2909	7.00637	1	2	1	1	314	33.579	6.87	8.02156	1
FALSE	High	Master Protein	Q92609	TBC1 domain family member 5 OS=Homo sapiens GN=TBC1D5 PE=1 SV=1	0	16.267	2.26415	1	2	1	1	795	88.949	6.54	7.98213	1
FALSE	High	Master Protein	P35670	Copper-transporting ATPase 2 OS=Homo sapiens GN=ATP7B PE=1 SV=4	0	16.2527	3.13993	4	4	4	1	1465	157.162	6.7	9.16705	4
FALSE	High	Master Protein	O14773	Tripeptidyl-peptidase 1 OS=Homo sapiens GN=TPP1 PE=1 SV=2	0	16.2384	4.97336	2	3	2	1	563	61.21	6.48	9.37728	2
FALSE	High	Master Protein	Q9H9P8	L-2-hydroxyglutarate dehydrogenase, mitochondrial OS=Homo sapiens GN=L2HGDH PE=1 SV=3	0	16.2295	8.20734	3	3	3	1	463	50.284	8.15	9.43775	3
FALSE	High	Master Protein	Q99755	Phosphatidylinositol 4-phosphate 5-kinase type-1 alpha OS=Homo sapiens GN=PIP5K1A PE=1 SV=1	0	16.2024	3.55872	1	2	1	1	562	62.594	8.21	8.13885	1
FALSE	High	Master Protein	P19021	Peptidyl-glycine alpha-amidating monooxygenase OS=Homo sapiens GN=PAM PE=1 SV=2	0	16.1718	4.5221	4	5	4	1	973	108.263	6.42	9.39499	4
FALSE	High	Master Protein	P20618	Proteasome subunit beta type-1 OS=Homo sapiens GN=PSMB1 PE=1 SV=2	0	16.1712	16.1826	3	3	3	1	241	26.472	8.13	9.11345	3
FALSE	High	Master Protein	P03928	ATP synthase protein 8 OS=Homo sapiens GN=MT-ATP8 PE=1 SV=1	0	16.1687	39.7059	3	4	3	1	68	7.986	9.91	9.73342	3
FALSE	High	Master Protein	Q9UEY8	Gamma-adducin OS=Homo sapiens GN=ADD3 PE=1 SV=1	0	16.1628	6.94051	4	5	3	1	706	79.105	6.32	7.44876	4
FALSE	High	Master Protein	Q9NUE0	Palmitoyltransferase ZDHHC18 OS=Homo sapiens GN=ZDHHC18 PE=2 SV=2	0	16.1394	15.9794	3	3	3	1	388	42.003	9.04	5.43464	3
FALSE	High	Master Protein	O75821	Eukaryotic translation initiation factor 3 subunit G OS=Homo sapiens GN=EIF3G PE=1 SV=2	0	16.1264	18.125	4	4	4	1	320	35.589	6.13	6.52822	4
FALSE	High	Master Protein	Q9BZF1	Oxysterol-binding protein-related protein 8 OS=Homo sapiens GN=OSBPL8 PE=1 SV=3	0	16.0485	3.93701	3	5	3	1	889	101.132	6.96	11.2766	3
FALSE	High	Master Protein	Q8IYI6	Exocyst complex component 8 OS=Homo sapiens GN=EXOC8 PE=1 SV=2	0	16.022	5.37931	3	3	3	1	725	81.747	5.49	7.66587	3
FALSE	High	Master Protein	Q92925	SWI/SNF-related matrix-associated actin-dependent regulator of chromatin subfamily D member 2 OS=Homo sapiens GN=SMARCD2 PE=1 SV=3	0	16.0085	6.40301	4	5	3	1	531	58.884	9.64	9.60001	4
FALSE	High	Master Protein	O60814	Histone H2B type 1-K OS=Homo sapiens GN=HIST1H2BK PE=1 SV=3	0	15.9877	26.9841	3	4	1	1	126	13.882	10.32	10.4046	3
FALSE	High	Master Protein	Q9BW72	HIG1 domain family member 2A, mitochondrial OS=Homo sapiens GN=HIGD2A PE=1 SV=1	0	15.9861	19.8113	1	2	1	1	106	11.521	10.2	8.7525	1
FALSE	High	Master Protein	Q96AE7	Tetratricopeptide repeat protein 17 OS=Homo sapiens GN=TTC17 PE=1 SV=1	0	15.9833	3.59334	3	3	3	1	1141	129.477	6.58	9.09603	3
FALSE	High	Master Protein	Q9BXW9	Fanconi anemia group D2 protein OS=Homo sapiens GN=FANCD2 PE=1 SV=2	0	15.9586	3.23915	5	5	5	1	1451	164.025	5.88	7.99462	5
FALSE	High	Master Protein	O14974	Protein phosphatase 1 regulatory subunit 12A OS=Homo sapiens GN=PPP1R12A PE=1 SV=1	0	15.9258	2.71845	2	3	2	1	1030	115.211	5.4	7.73736	2
FALSE	High	Master Protein	Q9ULD2	Microtubule-associated tumor suppressor 1 OS=Homo sapiens GN=MTUS1 PE=1 SV=2	0	15.9183	3.14961	3	3	3	1	1270	141.309	7.5	5.74895	3
FALSE	High	Master Protein	O00400	Acetyl-coenzyme A transporter 1 OS=Homo sapiens GN=SLC33A1 PE=1 SV=1	0	15.9146	6.37523	4	5	4	1	549	60.87	7.33	10.8369	4
FALSE	High	Master Protein	P46736	Lys-63-specific deubiquitinase BRCC36 OS=Homo sapiens GN=BRCC3 PE=1 SV=2	0	15.8876	21.2025	6	7	6	1	316	36.049	5.92	5.29368	6
FALSE	High	Master Protein	Q99538	Legumain OS=Homo sapiens GN=LGMN PE=1 SV=1	0	15.8597	5.08083	2	3	2	1	433	49.379	6.55	10.3026	2
FALSE	High	Master Protein	Q9Y2X9	Zinc finger protein 281 OS=Homo sapiens GN=ZNF281 PE=1 SV=1	0	15.8479	7.93296	3	3	3	1	895	96.855	8.48	9.94067	3
FALSE	High	Master Protein	Q8TAG9	Exocyst complex component 6 OS=Homo sapiens GN=EXOC6 PE=1 SV=3	0	15.8474	6.21891	4	5	4	1	804	93.663	6.2	8.06289	4
FALSE	High	Master Protein	Q8N726	Tumor suppressor ARF OS=Homo sapiens GN=CDKN2A PE=1 SV=2	0	15.8415	37.8788	4	4	4	1	132	13.895	12.41	7.97005	4
FALSE	High	Master Protein	O60341	Lysine-specific histone demethylase 1A OS=Homo sapiens GN=KDM1A PE=1 SV=2	0	15.7947	5.98592	4	4	4	1	852	92.845	6.52	8.39156	4
FALSE	High	Master Protein	Q5SQN1	Synaptosomal-associated protein 47 OS=Homo sapiens GN=SNAP47 PE=1 SV=3	0	15.7779	5.17241	2	3	2	1	464	52.529	8.69	7.80389	2
FALSE	High	Master Protein	Q9Y312	Protein AAR2 homolog OS=Homo sapiens GN=AAR2 PE=1 SV=2	0	15.7696	11.7188	4	5	4	1	384	43.444	5.96	8.59346	4
FALSE	High	Master Protein	Q8N720	Zinc finger protein 655 OS=Homo sapiens GN=ZNF655 PE=1 SV=3	0	15.7428	8.9613	4	4	4	1	491	57.371	7.14	6.03051	4
FALSE	High	Master Protein	Q6P1M0	Long-chain fatty acid transport protein 4 OS=Homo sapiens GN=SLC27A4 PE=1 SV=1	0	15.7166	7.30949	4	6	4	1	643	72.018	8.47	9.65234	4
FALSE	High	Master Protein	Q86SK9	Stearoyl-CoA desaturase 5 OS=Homo sapiens GN=SCD5 PE=1 SV=2	0	15.6919	13.0303	3	3	3	1	330	37.586	9.61	9.30096	3
FALSE	High	Master Protein	P0C0S5	Histone H2A.Z OS=Homo sapiens GN=H2AFZ PE=1 SV=2	0	15.6718	23.4375	3	5	1	1	128	13.545	10.58	11.8047	3
FALSE	High	Master Protein	P08754	Guanine nucleotide-binding protein G(k) subunit alpha OS=Homo sapiens GN=GNAI3 PE=1 SV=3	0	15.6717	11.0169	3	3	1	1	354	40.506	5.69	7.72201	3
FALSE	High	Master Protein	Q9BYW2	Histone-lysine N-methyltransferase SETD2 OS=Homo sapiens GN=SETD2 PE=1 SV=3	0	15.6268	1.71607	4	5	4	1	2564	287.418	6.14	6.72673	4
FALSE	High	Master Protein	Q9NUJ3	T-complex protein 11-like protein 1 OS=Homo sapiens GN=TCP11L1 PE=1 SV=1	0	15.6185	7.66208	3	4	3	1	509	56.999	5.59	10.2387	3
FALSE	High	Master Protein	P62750	60S ribosomal protein L23a OS=Homo sapiens GN=RPL23A PE=1 SV=1	0	15.6082	22.4359	3	5	3	1	156	17.684	10.45	7.42644	3
FALSE	High	Master Protein	P85037	Forkhead box protein K1 OS=Homo sapiens GN=FOXK1 PE=1 SV=1	0	15.5715	6.68486	5	5	5	1	733	75.411	9.32	5.79701	5
FALSE	High	Master Protein	Q6UX07	Dehydrogenase/reductase SDR family member 13 OS=Homo sapiens GN=DHRS13 PE=2 SV=1	0	15.5658	11.1406	4	4	4	1	377	40.823	7.69	7.65616	4
FALSE	High	Master Protein	Q8IYU8	Calcium uptake protein 2, mitochondrial OS=Homo sapiens GN=MICU2 PE=1 SV=2	0	15.5057	8.06452	2	2	2	1	434	49.634	9.09	6.29516	2
FALSE	High	Master Protein	O14949	Cytochrome b-c1 complex subunit 8 OS=Homo sapiens GN=UQCRQ PE=1 SV=4	0	15.4819	42.6829	4	6	4	1	82	9.9	10.08	8.60979	4
FALSE	High	Master Protein	A2RRP1	Neuroblastoma-amplified sequence OS=Homo sapiens GN=NBAS PE=1 SV=2	0	15.4459	2.06664	4	4	4	1	2371	268.401	5.96	9.23701	4
FALSE	High	Master Protein	Q9NPH2	Inositol-3-phosphate synthase 1 OS=Homo sapiens GN=ISYNA1 PE=1 SV=1	0	15.413	5.91398	3	4	3	1	558	61.029	5.76	7.91154	3
FALSE	High	Master Protein	P04792	Heat shock protein beta-1 OS=Homo sapiens GN=HSPB1 PE=1 SV=2	0	15.4053	23.9024	4	4	4	1	205	22.768	6.4	13.3951	4
FALSE	High	Master Protein	Q9NRK6	ATP-binding cassette sub-family B member 10, mitochondrial OS=Homo sapiens GN=ABCB10 PE=1 SV=2	0	15.3996	4.60705	3	4	2	1	738	79.098	9.85	8.82291	3
FALSE	High	Master Protein	Q5H8A4	GPI ethanolamine phosphate transferase 2 OS=Homo sapiens GN=PIGG PE=1 SV=1	0	15.3725	3.56053	3	4	3	1	983	108.103	7.15	11.6923	3
FALSE	High	Master Protein	Q7L0J3	Synaptic vesicle glycoprotein 2A OS=Homo sapiens GN=SV2A PE=1 SV=1	0	15.3311	6.60377	4	5	4	1	742	82.642	5.57	11.7152	4
FALSE	High	Master Protein	O00159	Unconventional myosin-Ic OS=Homo sapiens GN=MYO1C PE=1 SV=4	0	15.3137	4.2333	4	4	4	1	1063	121.606	9.41	6.39109	4
FALSE	High	Master Protein	Q5T1M5	FK506-binding protein 15 OS=Homo sapiens GN=FKBP15 PE=1 SV=2	0	15.2962	3.11731	2	2	2	1	1219	133.547	5.2	8.93724	2
FALSE	High	Master Protein	Q3YEC7	Rab-like protein 6 OS=Homo sapiens GN=RABL6 PE=1 SV=2	0	15.2906	5.62414	4	5	4	1	729	79.5	5.22	9.81467	4
FALSE	High	Master Protein	P68400	Casein kinase II subunit alpha OS=Homo sapiens GN=CSNK2A1 PE=1 SV=1	0	15.2837	6.64962	2	4	2	1	391	45.115	7.74	5.08339	2
FALSE	High	Master Protein	Q93008	Probable ubiquitin carboxyl-terminal hydrolase FAF-X OS=Homo sapiens GN=USP9X PE=1 SV=3	0	15.275	1.59533	4	4	4	1	2570	292.094	5.8	8.40778	4
FALSE	High	Master Protein	O94906	Pre-mRNA-processing factor 6 OS=Homo sapiens GN=PRPF6 PE=1 SV=1	0	15.2548	4.56961	4	5	4	1	941	106.858	8.25	9.41008	4
FALSE	High	Master Protein	O14617	AP-3 complex subunit delta-1 OS=Homo sapiens GN=AP3D1 PE=1 SV=1	0	15.2267	3.55594	3	3	3	1	1153	130.076	8.48	8.18813	3
FALSE	High	Master Protein	Q7LBC6	Lysine-specific demethylase 3B OS=Homo sapiens GN=KDM3B PE=1 SV=2	0	15.2089	3.35037	4	5	4	1	1761	191.461	7.18	8.2621	4
FALSE	High	Master Protein	P40926	Malate dehydrogenase, mitochondrial OS=Homo sapiens GN=MDH2 PE=1 SV=3	0	15.2089	11.2426	3	3	3	1	338	35.481	8.68	8.64826	3
FALSE	High	Master Protein	P36897	TGF-beta receptor type-1 OS=Homo sapiens GN=TGFBR1 PE=1 SV=1	0	15.2012	7.75348	3	3	3	1	503	55.923	7.55	8.42868	3
FALSE	High	Master Protein	Q9UL03	Integrator complex subunit 6 OS=Homo sapiens GN=INTS6 PE=1 SV=1	0	15.2007	4.05862	4	5	4	1	887	100.326	8.62	9.50265	4
FALSE	High	Master Protein	Q9H9T3	Elongator complex protein 3 OS=Homo sapiens GN=ELP3 PE=1 SV=2	0	15.1996	10.0548	6	7	6	1	547	62.219	8.88	9.25075	6
FALSE	High	Master Protein	Q5T4D3	Transmembrane and TPR repeat-containing protein 4 OS=Homo sapiens GN=TMTC4 PE=2 SV=2	0	15.1823	7.1525	5	5	5	1	741	82.938	8.94	9.44643	5
FALSE	High	Master Protein	Q8NFD5	AT-rich interactive domain-containing protein 1B OS=Homo sapiens GN=ARID1B PE=1 SV=2	0	15.1687	2.68336	4	4	4	1	2236	235.974	6.73	9.60632	4
FALSE	High	Master Protein	Q99832	T-complex protein 1 subunit eta OS=Homo sapiens GN=CCT7 PE=1 SV=2	0	15.1408	11.2339	6	6	6	1	543	59.329	7.65	9.95255	6
FALSE	High	Master Protein	P04899	Guanine nucleotide-binding protein G(i) subunit alpha-2 OS=Homo sapiens GN=GNAI2 PE=1 SV=3	0	15.1237	10.9859	3	4	1	1	355	40.425	5.54	8.32189	3
FALSE	High	Master Protein	Q9H2M9	Rab3 GTPase-activating protein non-catalytic subunit OS=Homo sapiens GN=RAB3GAP2 PE=1 SV=1	0	15.103	1.00503	1	2	1	1	1393	155.886	5.62	4.74498	1
FALSE	High	Master Protein	Q9UKF6	Cleavage and polyadenylation specificity factor subunit 3 OS=Homo sapiens GN=CPSF3 PE=1 SV=1	0	15.0666	5.26316	3	4	3	1	684	77.436	5.6	12.4364	3
FALSE	High	Master Protein	P13073	Cytochrome c oxidase subunit 4 isoform 1, mitochondrial OS=Homo sapiens GN=COX4I1 PE=1 SV=1	0	15.0583	7.10059	2	4	2	1	169	19.564	9.51	8.85985	2
FALSE	High	Master Protein	P49810	Presenilin-2 OS=Homo sapiens GN=PSEN2 PE=1 SV=1	0	15.0261	8.03571	3	3	3	1	448	50.107	4.59	8.99953	3
FALSE	High	Master Protein	Q12789	General transcription factor 3C polypeptide 1 OS=Homo sapiens GN=GTF3C1 PE=1 SV=4	0	15.0243	2.56046	4	4	4	1	2109	238.725	7.3	10.0109	4
FALSE	High	Master Protein	Q6P444	Mitochondrial fission regulator 2 OS=Homo sapiens GN=MTFR2 PE=1 SV=2	0	15.0125	12.987	4	4	4	1	385	43.357	7.01	10.8078	4
FALSE	High	Master Protein	P13498	Cytochrome b-245 light chain OS=Homo sapiens GN=CYBA PE=1 SV=3	0	14.9992	12.8205	3	5	3	1	195	20.999	9.54	12.0736	3
FALSE	High	Master Protein	P14923	Junction plakoglobin OS=Homo sapiens GN=JUP PE=1 SV=3	0	14.9899	6.57718	4	4	3	1	745	81.693	6.14	9.83642	4
FALSE	High	Master Protein	Q6Y7W6	PERQ amino acid-rich with GYF domain-containing protein 2 OS=Homo sapiens GN=GIGYF2 PE=1 SV=1	0	14.9882	3.15627	3	3	3	1	1299	149.978	5.54	10.4172	3
FALSE	High	Master Protein	P51530	DNA replication ATP-dependent helicase/nuclease DNA2 OS=Homo sapiens GN=DNA2 PE=1 SV=3	0	14.9782	3.77358	5	6	3	1	1060	120.337	7.74	10.6663	5
FALSE	High	Master Protein	P46781	40S ribosomal protein S9 OS=Homo sapiens GN=RPS9 PE=1 SV=3	0	14.9759	17.5258	4	5	4	1	194	22.578	10.65	8.97374	4
FALSE	High	Master Protein	Q92522	Histone H1x OS=Homo sapiens GN=H1FX PE=1 SV=1	0	14.9372	13.1455	3	3	3	1	213	22.474	10.76	8.38061	3
FALSE	High	Master Protein	P40429	60S ribosomal protein L13a OS=Homo sapiens GN=RPL13A PE=1 SV=2	0	14.9283	11.8227	3	4	3	1	203	23.562	10.93	9.28623	3
FALSE	High	Master Protein	P60602	Reactive oxygen species modulator 1 OS=Homo sapiens GN=ROMO1 PE=1 SV=1	0	14.9057	43.038	2	3	2	1	79	8.177	9.33	10.8947	2
FALSE	High	Master Protein	Q9HCM7	Fibrosin-1-like protein OS=Homo sapiens GN=FBRSL1 PE=1 SV=4	0	14.8835	4.49761	3	4	3	1	1045	110.839	9.67	8.55704	3
FALSE	High	Master Protein	Q969G3	SWI/SNF-related matrix-associated actin-dependent regulator of chromatin subfamily E member 1 OS=Homo sapiens GN=SMARCE1 PE=1 SV=2	0	14.8728	12.1655	3	3	3	1	411	46.621	4.88	9.27789	3
FALSE	High	Master Protein	P60660	Myosin light polypeptide 6 OS=Homo sapiens GN=MYL6 PE=1 SV=2	0	14.86	26.4901	3	3	3	1	151	16.919	4.65	7.04146	3
FALSE	High	Master Protein	Q9H0E3	Histone deacetylase complex subunit SAP130 OS=Homo sapiens GN=SAP130 PE=1 SV=1	0	14.8398	3.24427	3	4	3	1	1048	110.255	9.83	7.64004	3
FALSE	High	Master Protein	O60244	Mediator of RNA polymerase II transcription subunit 14 OS=Homo sapiens GN=MED14 PE=1 SV=2	0	14.8347	4.12655	4	4	4	1	1454	160.504	8.73	8.03572	4
FALSE	High	Master Protein	Q03923	Zinc finger protein 85 OS=Homo sapiens GN=ZNF85 PE=1 SV=3	0	14.8233	5.21008	2	4	2	1	595	68.691	9.32	3.03134	2
FALSE	High	Master Protein	O95835	Serine/threonine-protein kinase LATS1 OS=Homo sapiens GN=LATS1 PE=1 SV=1	0	14.8181	3.45133	2	3	2	1	1130	126.79	8.7	9.705	2
FALSE	High	Master Protein	Q9H5K3	Protein O-mannose kinase OS=Homo sapiens GN=POMK PE=1 SV=1	0	14.8071	10.5714	3	3	3	1	350	40.024	6.1	8.5689	3
FALSE	High	Master Protein	Q08945	FACT complex subunit SSRP1 OS=Homo sapiens GN=SSRP1 PE=1 SV=1	0	14.7876	5.92384	4	4	4	1	709	81.024	6.87	8.17376	4
FALSE	High	Master Protein	P62191	26S protease regulatory subunit 4 OS=Homo sapiens GN=PSMC1 PE=1 SV=1	0	14.7642	10.4545	4	5	3	1	440	49.154	6.21	12.9124	4
FALSE	High	Master Protein	Q8NEY8	Periphilin-1 OS=Homo sapiens GN=PPHLN1 PE=1 SV=2	0	14.7439	6.33188	4	4	4	1	458	52.705	9.11	8.1733	4
FALSE	High	Master Protein	Q9NWR8	Calcium uniporter regulatory subunit MCUb, mitochondrial OS=Homo sapiens GN=CCDC109B PE=1 SV=2	0	14.7413	11.6071	3	4	3	1	336	39.057	9.16	6.99469	3
FALSE	High	Master Protein	Q9Y3D6	Mitochondrial fission 1 protein OS=Homo sapiens GN=FIS1 PE=1 SV=2	0	14.7292	23.0263	2	2	2	1	152	16.927	8.79	7.86444	2
FALSE	High	Master Protein	Q9H3P7	Golgi resident protein GCP60 OS=Homo sapiens GN=ACBD3 PE=1 SV=4	0	14.6436	6.06061	2	2	2	1	528	60.556	5.06	6.15737	2
FALSE	High	Master Protein	Q6ZWE6	Pleckstrin homology domain-containing family M member 3 OS=Homo sapiens GN=PLEKHM3 PE=2 SV=2	0	14.6394	3.94218	2	2	2	1	761	87.111	7.09	8.56027	2
FALSE	High	Master Protein	Q8WXE1	ATR-interacting protein OS=Homo sapiens GN=ATRIP PE=1 SV=1	0	14.6199	8.21745	4	5	4	1	791	85.783	6.32	12.5884	4
FALSE	High	Master Protein	Q8TBR7	Protein FAM57A OS=Homo sapiens GN=FAM57A PE=1 SV=2	0	14.597	13.2296	5	7	4	1	257	29.363	9.41	12.1444	5
FALSE	High	Master Protein	Q04837	Single-stranded DNA-binding protein, mitochondrial OS=Homo sapiens GN=SSBP1 PE=1 SV=1	0	14.5957	14.8649	2	3	2	1	148	17.249	9.6	8.64433	2
FALSE	High	Master Protein	P46776	60S ribosomal protein L27a OS=Homo sapiens GN=RPL27A PE=1 SV=2	0	14.5864	17.5676	4	5	4	1	148	16.551	11	9.16389	4
FALSE	High	Master Protein	P11172	Uridine 5'-monophosphate synthase OS=Homo sapiens GN=UMPS PE=1 SV=1	0	14.5727	10.625	5	5	5	1	480	52.189	7.24	10.8839	5
FALSE	High	Master Protein	Q96B77	Transmembrane protein 186 OS=Homo sapiens GN=TMEM186 PE=2 SV=1	0	14.5604	10.3286	2	3	2	1	213	24.877	9.86	8.7027	2
FALSE	High	Master Protein	Q15031	Probable leucine--tRNA ligase, mitochondrial OS=Homo sapiens GN=LARS2 PE=1 SV=2	0	14.5577	5.20487	5	5	5	1	903	101.911	8.22	8.1497	5
FALSE	High	Master Protein	Q96S55	ATPase WRNIP1 OS=Homo sapiens GN=WRNIP1 PE=1 SV=2	0	14.5492	6.61654	4	4	4	1	665	72.088	6.1	6.69935	4
FALSE	High	Master Protein	Q15370	Transcription elongation factor B polypeptide 2 OS=Homo sapiens GN=TCEB2 PE=1 SV=1	0	14.5431	42.3729	4	5	4	1	118	13.125	4.88	11.7835	4
FALSE	High	Master Protein	Q86T24	Transcriptional regulator Kaiso OS=Homo sapiens GN=ZBTB33 PE=1 SV=2	0	14.5421	3.86905	2	4	2	1	672	74.438	5.12	8.34534	2
FALSE	High	Master Protein	Q6ZMG9	Ceramide synthase 6 OS=Homo sapiens GN=CERS6 PE=1 SV=1	0	14.54	3.125	1	3	1	1	384	44.861	7.65	8.53359	1
FALSE	High	Master Protein	P22061	Protein-L-isoaspartate(D-aspartate) O-methyltransferase OS=Homo sapiens GN=PCMT1 PE=1 SV=4	0	14.5263	14.0969	3	3	3	1	227	24.621	7.21	10.4699	3
FALSE	High	Master Protein	Q16656	Nuclear respiratory factor 1 OS=Homo sapiens GN=NRF1 PE=1 SV=1	0	14.5251	8.3499	3	3	3	1	503	53.508	5.05	7.95747	3
FALSE	High	Master Protein	O75446	Histone deacetylase complex subunit SAP30 OS=Homo sapiens GN=SAP30 PE=1 SV=1	0	14.5093	9.54545	2	3	2	1	220	23.292	9.17	8.81063	2
FALSE	High	Master Protein	Q9H300	Presenilins-associated rhomboid-like protein, mitochondrial OS=Homo sapiens GN=PARL PE=1 SV=2	0	14.4695	13.4565	6	6	6	1	379	42.163	9.79	8.99455	6
FALSE	High	Master Protein	Q9Y3R5	Protein dopey-2 OS=Homo sapiens GN=DOPEY2 PE=1 SV=5	0	14.4648	2.4369	5	5	5	1	2298	258.068	6.29	7.25849	5
FALSE	High	Master Protein	P25788	Proteasome subunit alpha type-3 OS=Homo sapiens GN=PSMA3 PE=1 SV=2	0	14.4278	21.9608	5	5	5	1	255	28.415	5.33	10.0032	5
FALSE	High	Master Protein	Q9NR12	PDZ and LIM domain protein 7 OS=Homo sapiens GN=PDLIM7 PE=1 SV=1	0	14.4221	12.9103	4	6	4	1	457	49.813	8.41	13.6208	4
FALSE	High	Master Protein	Q70EL1	Inactive ubiquitin carboxyl-terminal hydrolase 54 OS=Homo sapiens GN=USP54 PE=1 SV=4	0	14.4013	2.07838	3	4	3	1	1684	187.271	7.28	7.64223	3
FALSE	High	Master Protein	Q9C0E2	Exportin-4 OS=Homo sapiens GN=XPO4 PE=1 SV=2	0	14.3971	3.30148	3	3	3	1	1151	130.056	5.05	7.62279	3
FALSE	High	Master Protein	Q7L9B9	Endonuclease/exonuclease/phosphatase family domain-containing protein 1 OS=Homo sapiens GN=EEPD1 PE=1 SV=2	0	14.3785	8.08436	3	4	3	1	569	62.364	8.41	10.6097	3
FALSE	High	Master Protein	P62195	26S protease regulatory subunit 8 OS=Homo sapiens GN=PSMC5 PE=1 SV=1	0	14.3745	11.33	4	6	3	1	406	45.597	7.55	10.3847	4
FALSE	High	Master Protein	P00533	Epidermal growth factor receptor OS=Homo sapiens GN=EGFR PE=1 SV=2	0	14.374	3.47107	4	4	4	1	1210	134.19	6.68	9.90218	4
FALSE	High	Master Protein	Q86V85	Integral membrane protein GPR180 OS=Homo sapiens GN=GPR180 PE=2 SV=1	0	14.3685	9.31818	3	3	3	1	440	49.363	7.39	8.78112	3
FALSE	High	Master Protein	Q12904	Aminoacyl tRNA synthase complex-interacting multifunctional protein 1 OS=Homo sapiens GN=AIMP1 PE=1 SV=2	0	14.3669	13.141	3	4	3	1	312	34.331	8.43	8.01533	3
FALSE	High	Master Protein	P04183	Thymidine kinase, cytosolic OS=Homo sapiens GN=TK1 PE=1 SV=2	0	14.3155	13.6752	3	4	3	1	234	25.452	8.51	8.80227	3
FALSE	High	Master Protein	P10599	Thioredoxin OS=Homo sapiens GN=TXN PE=1 SV=3	0	14.3122	11.4286	1	3	1	1	105	11.73	4.92	6.50466	1
FALSE	High	Master Protein	Q99570	Phosphoinositide 3-kinase regulatory subunit 4 OS=Homo sapiens GN=PIK3R4 PE=1 SV=3	0	14.3091	2.06186	2	4	2	1	1358	153.007	7.17	3.42743	2
FALSE	High	Master Protein	Q53ET0	CREB-regulated transcription coactivator 2 OS=Homo sapiens GN=CRTC2 PE=1 SV=2	0	14.2899	7.07071	3	3	3	1	693	73.256	7.11	8.18111	3
FALSE	High	Master Protein	P49915	GMP synthase [glutamine-hydrolyzing] OS=Homo sapiens GN=GMPS PE=1 SV=1	0	14.2735	6.63781	3	3	3	1	693	76.667	6.87	10.9949	3
FALSE	High	Master Protein	Q9H6Y7	E3 ubiquitin-protein ligase RNF167 OS=Homo sapiens GN=RNF167 PE=1 SV=1	0	14.2721	3.14286	1	3	1	1	350	38.274	5.63	4.87325	1
FALSE	High	Master Protein	Q9UPT9	Ubiquitin carboxyl-terminal hydrolase 22 OS=Homo sapiens GN=USP22 PE=1 SV=2	0	14.2499	6.28571	3	3	3	1	525	59.921	8.05	8.44977	3
FALSE	High	Master Protein	Q9UEG4	Zinc finger protein 629 OS=Homo sapiens GN=ZNF629 PE=1 SV=2	0	14.2427	7.59494	5	5	5	1	869	96.559	7.93	5.09743	5
FALSE	High	Master Protein	Q16585	Beta-sarcoglycan OS=Homo sapiens GN=SGCB PE=1 SV=1	0	14.2311	11.6352	2	2	2	1	318	34.755	8.62	6.43806	2
FALSE	High	Master Protein	Q8N138	ORM1-like protein 3 OS=Homo sapiens GN=ORMDL3 PE=1 SV=1	0	14.1727	19.6078	3	3	2	1	153	17.483	9.64	8.24527	3
FALSE	High	Master Protein	P31350	Ribonucleoside-diphosphate reductase subunit M2 OS=Homo sapiens GN=RRM2 PE=1 SV=1	0	14.1583	7.19794	2	3	2	1	389	44.849	5.38	8.93471	2
FALSE	High	Master Protein	P51805	Plexin-A3 OS=Homo sapiens GN=PLXNA3 PE=1 SV=2	0	14.1538	2.99305	6	6	2	1	1871	207.57	7.31	8.39093	6
FALSE	High	Master Protein	Q6YN16	Hydroxysteroid dehydrogenase-like protein 2 OS=Homo sapiens GN=HSDL2 PE=1 SV=1	0	14.1494	11.7225	3	3	3	1	418	45.366	7.99	10.1094	3
FALSE	High	Master Protein	Q12955	Ankyrin-3 OS=Homo sapiens GN=ANK3 PE=1 SV=3	0	14.1239	1.55358	6	6	6	1	4377	480.113	6.49	6.84635	6
FALSE	High	Master Protein	Q6FI13	Histone H2A type 2-A OS=Homo sapiens GN=HIST2H2AA3 PE=1 SV=3	0	14.1067	43.0769	4	5	1	1	130	14.087	10.9	13.9869	4
FALSE	High	Master Protein	Q92667	A-kinase anchor protein 1, mitochondrial OS=Homo sapiens GN=AKAP1 PE=1 SV=1	0	14.1003	5.20487	2	2	2	1	903	97.281	4.94	8.51536	2
FALSE	High	Master Protein	O94916	Nuclear factor of activated T-cells 5 OS=Homo sapiens GN=NFAT5 PE=1 SV=1	0	14.0975	3.59242	5	5	5	1	1531	165.66	5.24	3.22292	5
FALSE	High	Master Protein	Q96CB8	Integrator complex subunit 12 OS=Homo sapiens GN=INTS12 PE=1 SV=1	0	14.0913	9.30736	2	4	2	1	462	48.777	9.69	11.6907	2
FALSE	High	Master Protein	P62266	40S ribosomal protein S23 OS=Homo sapiens GN=RPS23 PE=1 SV=3	0	14.0745	16.0839	2	3	2	1	143	15.798	10.49	9.31427	2
FALSE	High	Master Protein	P56270	Myc-associated zinc finger protein OS=Homo sapiens GN=MAZ PE=1 SV=1	0	14.0743	11.3208	4	4	4	1	477	48.576	8.95	3.58044	4
FALSE	High	Master Protein	Q5T4S7	E3 ubiquitin-protein ligase UBR4 OS=Homo sapiens GN=UBR4 PE=1 SV=1	0	14.0662	0.75246	4	4	4	1	5183	573.476	6.04	8.45333	4
FALSE	High	Master Protein	Q9UGP8	Translocation protein SEC63 homolog OS=Homo sapiens GN=SEC63 PE=1 SV=2	0	14.0616	6.71053	4	4	4	1	760	87.942	5.31	5.77858	4
FALSE	High	Master Protein	Q9Y385	Ubiquitin-conjugating enzyme E2 J1 OS=Homo sapiens GN=UBE2J1 PE=1 SV=2	0	14.0451	4.40252	1	2	1	1	318	35.177	6.74	5.92912	1
FALSE	High	Master Protein	P25789	Proteasome subunit alpha type-4 OS=Homo sapiens GN=PSMA4 PE=1 SV=1	0	14.0328	11.1111	2	2	2	1	261	29.465	7.72	4.86855	2
FALSE	High	Master Protein	Q9Y4C2	TRPM8 channel-associated factor 1 OS=Homo sapiens GN=TCAF1 PE=1 SV=3	0	14.0282	5.21173	3	4	3	1	921	102.061	6.54	6.98064	3
FALSE	High	Master Protein	Q58EX2	Protein sidekick-2 OS=Homo sapiens GN=SDK2 PE=1 SV=3	0	14.0262	1.84162	3	3	3	1	2172	239.248	7.06	7.97485	3
FALSE	High	Master Protein	Q8IWF2	FAD-dependent oxidoreductase domain-containing protein 2 OS=Homo sapiens GN=FOXRED2 PE=1 SV=1	0	14.0158	7.74854	4	4	4	1	684	77.743	7.72	3.86758	4
FALSE	High	Master Protein	Q96RR4	Calcium/calmodulin-dependent protein kinase kinase 2 OS=Homo sapiens GN=CAMKK2 PE=1 SV=2	0	14.0145	4.93197	3	3	3	1	588	64.705	6.68	9.42764	3
FALSE	High	Master Protein	Q8IZ02	Leucine-rich repeat-containing protein 34 OS=Homo sapiens GN=LRRC34 PE=2 SV=2	0	14.0036	6.44391	2	2	2	1	419	46.354	6.52	5.87614	2
FALSE	High	Master Protein	Q8TCU4	Alstrom syndrome protein 1 OS=Homo sapiens GN=ALMS1 PE=1 SV=3	0	14.0018	0.815935	2	2	2	1	4167	460.683	6.28	5.94876	2
FALSE	High	Master Protein	Q9Y399	28S ribosomal protein S2, mitochondrial OS=Homo sapiens GN=MRPS2 PE=1 SV=1	0	13.9982	16.5541	4	5	4	1	296	33.228	9.26	11.8423	4
FALSE	High	Master Protein	Q6IBW4	Condensin-2 complex subunit H2 OS=Homo sapiens GN=NCAPH2 PE=1 SV=1	0	13.9847	3.80165	2	3	2	1	605	68.184	4.74	7.99982	2
FALSE	High	Master Protein	Q9BXJ8	Transmembrane protein 120A OS=Homo sapiens GN=TMEM120A PE=1 SV=1	0	13.9483	8.45481	3	4	3	1	343	40.584	8.98	7.68033	3
FALSE	High	Master Protein	O75340	Programmed cell death protein 6 OS=Homo sapiens GN=PDCD6 PE=1 SV=1	0	13.9205	15.1832	4	4	4	1	191	21.855	5.4	7.69558	4
FALSE	High	Master Protein	Q92569	Phosphatidylinositol 3-kinase regulatory subunit gamma OS=Homo sapiens GN=PIK3R3 PE=1 SV=2	0	13.8232	12.3644	4	5	3	1	461	54.414	6.02	9.99705	4
FALSE	High	Master Protein	Q9NWZ5	Uridine-cytidine kinase-like 1 OS=Homo sapiens GN=UCKL1 PE=1 SV=2	0	13.6858	2.55474	1	4	1	1	548	61.103	7.36	13.9978	1
FALSE	High	Master Protein	Q9NV70	Exocyst complex component 1 OS=Homo sapiens GN=EXOC1 PE=1 SV=4	0	13.6712	4.80984	5	6	5	1	894	101.917	6.61	11.9243	5
FALSE	High	Master Protein	Q14165	Malectin OS=Homo sapiens GN=MLEC PE=1 SV=1	0	13.6693	10.9589	3	3	3	1	292	32.214	5.41	5.67108	3
FALSE	High	Master Protein	P23458	Tyrosine-protein kinase JAK1 OS=Homo sapiens GN=JAK1 PE=1 SV=2	0	13.6468	3.98614	4	5	3	1	1154	133.191	7.55	6.54018	4
FALSE	High	Master Protein	Q14118	Dystroglycan OS=Homo sapiens GN=DAG1 PE=1 SV=2	0	13.6466	3.12849	2	3	2	1	895	97.381	8.56	9.08548	2
FALSE	High	Master Protein	P01033	Metalloproteinase inhibitor 1 OS=Homo sapiens GN=TIMP1 PE=1 SV=1	0	13.6464	13.5266	2	2	2	1	207	23.156	8.1	7.66767	2
FALSE	High	Master Protein	A2VDJ0	Transmembrane protein 131-like OS=Homo sapiens GN=KIAA0922 PE=1 SV=2	0	13.6077	2.42387	4	4	4	1	1609	179.225	6.86	11.1901	4
FALSE	High	Master Protein	Q9BVQ7	Spermatogenesis-associated protein 5-like protein 1 OS=Homo sapiens GN=SPATA5L1 PE=1 SV=2	0	13.5997	5.57769	4	4	4	1	753	80.66	8.09	7.61179	4
FALSE	High	Master Protein	P21108	Ribose-phosphate pyrophosphokinase 3 OS=Homo sapiens GN=PRPS1L1 PE=1 SV=2	0	13.5897	10.0629	3	3	3	1	318	34.817	6.35	7.80902	3
FALSE	High	Master Protein	Q7Z3C6	Autophagy-related protein 9A OS=Homo sapiens GN=ATG9A PE=1 SV=3	0	13.5688	5.24434	3	3	3	1	839	94.387	6.67	6.7232	3
FALSE	High	Master Protein	O60830	Mitochondrial import inner membrane translocase subunit Tim17-B OS=Homo sapiens GN=TIMM17B PE=1 SV=1	0	13.5222	30.2326	2	2	2	1	172	18.261	9.03	6.59031	2
FALSE	High	Master Protein	Q9BQ70	Transcription factor 25 OS=Homo sapiens GN=TCF25 PE=1 SV=1	0	13.522	10.2071	5	5	5	1	676	76.619	6.35	5.41155	5
FALSE	High	Master Protein	O00268	Transcription initiation factor TFIID subunit 4 OS=Homo sapiens GN=TAF4 PE=1 SV=2	0	13.5218	3.5023	2	2	2	1	1085	110.047	9.94	5.86887	2
FALSE	High	Master Protein	Q9UFN0	Protein NipSnap homolog 3A OS=Homo sapiens GN=NIPSNAP3A PE=1 SV=2	0	13.5111	10.5263	2	2	2	1	247	28.449	9.16	6.34426	2
FALSE	High	Master Protein	Q9BV68	E3 ubiquitin-protein ligase RNF126 OS=Homo sapiens GN=RNF126 PE=1 SV=1	0	13.4788	3.98773	1	2	1	1	326	35.562	5.72	6.36016	1
FALSE	High	Master Protein	Q9H0U9	Testis-specific Y-encoded-like protein 1 OS=Homo sapiens GN=TSPYL1 PE=1 SV=3	0	13.4608	8.00915	4	4	4	1	437	49.162	5.45	6.93222	4
FALSE	High	Master Protein	P62318	Small nuclear ribonucleoprotein Sm D3 OS=Homo sapiens GN=SNRPD3 PE=1 SV=1	0	13.4547	31.746	3	3	3	1	126	13.907	10.32	8.82963	3
FALSE	High	Master Protein	P98153	Integral membrane protein DGCR2/IDD OS=Homo sapiens GN=DGCR2 PE=2 SV=1	0	13.4526	5.63636	2	2	2	1	550	60.772	5.3	7.46223	2
FALSE	High	Master Protein	O43815	Striatin OS=Homo sapiens GN=STRN PE=1 SV=4	0	13.4396	3.46154	2	2	1	1	780	86.079	5.27	7.04633	2
FALSE	High	Master Protein	O75792	Ribonuclease H2 subunit A OS=Homo sapiens GN=RNASEH2A PE=1 SV=2	0	13.4374	12.709	3	5	3	1	299	33.374	5.25	8.91008	3
FALSE	High	Master Protein	Q15008	26S proteasome non-ATPase regulatory subunit 6 OS=Homo sapiens GN=PSMD6 PE=1 SV=1	0	13.4267	10.2828	3	3	3	1	389	45.502	5.62	9.14556	3
FALSE	High	Master Protein	Q8WWM7	Ataxin-2-like protein OS=Homo sapiens GN=ATXN2L PE=1 SV=2	0	13.3832	5.2093	3	3	3	1	1075	113.304	8.59	8.93678	3
FALSE	High	Master Protein	P62316	Small nuclear ribonucleoprotein Sm D2 OS=Homo sapiens GN=SNRPD2 PE=1 SV=1	0	13.3773	16.9492	2	3	2	1	118	13.518	9.91	5.92981	2
FALSE	High	Master Protein	Q9BQ52	Zinc phosphodiesterase ELAC protein 2 OS=Homo sapiens GN=ELAC2 PE=1 SV=2	0	13.35	6.90073	5	5	5	1	826	92.16	7.9	10.3443	5
FALSE	High	Master Protein	Q9H4I9	Essential MCU regulator, mitochondrial OS=Homo sapiens GN=SMDT1 PE=1 SV=1	0	13.3415	31.7757	3	4	3	1	107	11.434	7.27	8.65454	3
FALSE	High	Master Protein	Q9UFC0	Leucine-rich repeat and WD repeat-containing protein 1 OS=Homo sapiens GN=LRWD1 PE=1 SV=2	0	13.3162	4.32767	2	3	2	1	647	70.816	7.21	5.79217	2
FALSE	High	Master Protein	Q02750	Dual specificity mitogen-activated protein kinase kinase 1 OS=Homo sapiens GN=MAP2K1 PE=1 SV=2	0	13.3116	10.9415	4	4	2	1	393	43.411	6.62	8.18989	4
FALSE	High	Master Protein	P62241	40S ribosomal protein S8 OS=Homo sapiens GN=RPS8 PE=1 SV=2	0	13.3098	12.9808	3	6	3	1	208	24.19	10.32	6.67665	3
FALSE	High	Master Protein	P22087	rRNA 2'-O-methyltransferase fibrillarin OS=Homo sapiens GN=FBL PE=1 SV=2	0	13.2957	8.41121	2	3	2	1	321	33.763	10.18	7.53026	2
FALSE	High	Master Protein	O14874	[3-methyl-2-oxobutanoate dehydrogenase [lipoamide]] kinase, mitochondrial OS=Homo sapiens GN=BCKDK PE=1 SV=2	0	13.2067	8.25243	3	3	3	1	412	46.331	8.82	8.23022	3
FALSE	High	Master Protein	Q5JVF3	PCI domain-containing protein 2 OS=Homo sapiens GN=PCID2 PE=1 SV=2	0	13.1833	6.01504	3	3	3	1	399	46	8.53	6.09771	3
FALSE	High	Master Protein	Q9NV96	Cell cycle control protein 50A OS=Homo sapiens GN=TMEM30A PE=1 SV=1	0	13.1738	9.14127	3	4	3	1	361	40.658	8.59	11.4556	3
FALSE	High	Master Protein	O00567	Nucleolar protein 56 OS=Homo sapiens GN=NOP56 PE=1 SV=4	0	13.1677	6.90236	4	4	4	1	594	66.009	9.19	7.42274	4
FALSE	High	Master Protein	Q6IA86	Elongator complex protein 2 OS=Homo sapiens GN=ELP2 PE=1 SV=2	0	13.1401	3.26877	3	3	3	1	826	92.441	5.96	6.8065	3
FALSE	High	Master Protein	O43684	Mitotic checkpoint protein BUB3 OS=Homo sapiens GN=BUB3 PE=1 SV=1	0	13.1284	12.5	4	4	4	1	328	37.131	6.84	8.42871	4
FALSE	High	Master Protein	Q149N8	E3 ubiquitin-protein ligase SHPRH OS=Homo sapiens GN=SHPRH PE=1 SV=2	0	13.117	1.78253	3	4	3	1	1683	192.957	7.47	4.96935	3
FALSE	High	Master Protein	P98173	Protein FAM3A OS=Homo sapiens GN=FAM3A PE=1 SV=2	0	13.102	14.7826	2	2	2	1	230	25.136	8.68	6.43921	2
FALSE	High	Master Protein	Q01968	Inositol polyphosphate 5-phosphatase OCRL-1 OS=Homo sapiens GN=OCRL PE=1 SV=3	0	12.9845	2.44173	3	4	3	1	901	104.138	6.55	4.52426	3
FALSE	High	Master Protein	Q8NCH0	Carbohydrate sulfotransferase 14 OS=Homo sapiens GN=CHST14 PE=1 SV=2	0	12.9778	10.9043	3	4	3	1	376	42.969	9.48	8.65402	3
FALSE	High	Master Protein	Q9C0B7	Transport and Golgi organization protein 6 homolog OS=Homo sapiens GN=TANGO6 PE=1 SV=2	0	12.9654	2.65082	2	2	2	1	1094	120.671	6.11	6.83318	2
FALSE	High	Master Protein	Q01826	DNA-binding protein SATB1 OS=Homo sapiens GN=SATB1 PE=1 SV=1	0	12.9401	7.20839	3	3	3	1	763	85.903	6.54	8.8611	3
FALSE	High	Master Protein	P23634	Plasma membrane calcium-transporting ATPase 4 OS=Homo sapiens GN=ATP2B4 PE=1 SV=2	0	12.9003	3.46495	5	5	1	1	1241	137.833	6.6	8.71232	5
FALSE	High	Master Protein	Q8IUW5	RELT-like protein 1 OS=Homo sapiens GN=RELL1 PE=1 SV=1	0	12.8949	10.3321	2	3	2	1	271	29.322	8.34	8.96113	2
FALSE	High	Master Protein	Q86TI0	TBC1 domain family member 1 OS=Homo sapiens GN=TBC1D1 PE=1 SV=2	0	12.8725	1.88356	2	3	1	1	1168	133	6.96	5.15679	2
FALSE	High	Master Protein	Q96FC9	Probable ATP-dependent RNA helicase DDX11 OS=Homo sapiens GN=DDX11 PE=1 SV=1	0	12.8662	3.91753	2	2	1	1	970	108.244	7.31	5.52447	2
FALSE	High	Master Protein	Q9BST9	Rhotekin OS=Homo sapiens GN=RTKN PE=1 SV=2	0	12.8501	7.46004	3	3	3	1	563	62.628	7.44	2.87648	3
FALSE	High	Master Protein	Q8WXG6	MAP kinase-activating death domain protein OS=Homo sapiens GN=MADD PE=1 SV=2	0	12.8393	2.24651	4	4	4	1	1647	183.188	6.04	9.04835	4
FALSE	High	Master Protein	Q8IVW6	AT-rich interactive domain-containing protein 3B OS=Homo sapiens GN=ARID3B PE=1 SV=2	0	12.8315	6.95187	4	4	4	1	561	60.6	7.52	6.86408	4
FALSE	High	Master Protein	O43306	Adenylate cyclase type 6 OS=Homo sapiens GN=ADCY6 PE=1 SV=2	0	12.8245	3.08219	3	4	3	1	1168	130.531	8.22	7.42745	3
FALSE	High	Master Protein	Q96ME1	F-box/LRR-repeat protein 18 OS=Homo sapiens GN=FBXL18 PE=1 SV=2	0	12.8095	2.1118	1	2	1	1	805	88.284	8.32	5.12802	1
FALSE	High	Master Protein	P11166	Solute carrier family 2, facilitated glucose transporter member 1 OS=Homo sapiens GN=SLC2A1 PE=1 SV=2	0	12.8014	5.0813	2	2	2	1	492	54.049	8.72	7.65789	2
FALSE	High	Master Protein	Q5T4B2	Probable inactive glycosyltransferase 25 family member 3 OS=Homo sapiens GN=CERCAM PE=2 SV=1	0	12.7934	6.55462	3	3	3	1	595	67.549	6.06	7.93938	3
FALSE	High	Master Protein	Q8N4Q1	Mitochondrial intermembrane space import and assembly protein 40 OS=Homo sapiens GN=CHCHD4 PE=1 SV=1	0	12.7926	20.4225	2	2	2	1	142	15.986	4.31	4.1151	2
FALSE	High	Master Protein	Q9H2C2	Protein ARV1 OS=Homo sapiens GN=ARV1 PE=2 SV=1	0	12.7892	11.8081	2	3	2	1	271	31.032	8.28	5.58726	2
FALSE	High	Master Protein	Q969M3	Protein YIPF5 OS=Homo sapiens GN=YIPF5 PE=1 SV=1	0	12.7831	8.17121	2	3	2	1	257	27.971	4.36	6.98201	2
FALSE	High	Master Protein	P63220	40S ribosomal protein S21 OS=Homo sapiens GN=RPS21 PE=1 SV=1	0	12.7766	32.5301	2	2	2	1	83	9.106	8.5	5.24518	2
FALSE	High	Master Protein	Q7Z3K3	Pogo transposable element with ZNF domain OS=Homo sapiens GN=POGZ PE=1 SV=2	0	12.7682	2.12766	3	4	3	1	1410	155.245	7.4	5.22677	3
FALSE	High	Master Protein	Q7L099	Protein RUFY3 OS=Homo sapiens GN=RUFY3 PE=1 SV=1	0	12.7671	5.54371	2	2	2	1	469	52.931	5.49	5.85456	2
FALSE	High	Master Protein	Q6ZRI6	Uncharacterized protein C15orf39 OS=Homo sapiens GN=C15orf39 PE=1 SV=3	0	12.7623	2.38777	2	4	2	1	1047	110.603	7.64	8.87466	2
FALSE	High	Master Protein	Q96J01	THO complex subunit 3 OS=Homo sapiens GN=THOC3 PE=1 SV=1	0	12.747	6.55271	3	4	3	1	351	38.747	6.09	7.37338	3
FALSE	High	Master Protein	P42694	Probable helicase with zinc finger domain OS=Homo sapiens GN=HELZ PE=1 SV=2	0	12.6909	1.64779	2	2	2	1	1942	218.833	7.42	7.29653	2
FALSE	High	Master Protein	Q6NSJ2	Pleckstrin homology-like domain family B member 3 OS=Homo sapiens GN=PHLDB3 PE=2 SV=3	0	12.6784	3.28125	2	3	2	1	640	71.867	6.57	4.96337	2
FALSE	High	Master Protein	Q9UBV7	Beta-1,4-galactosyltransferase 7 OS=Homo sapiens GN=B4GALT7 PE=1 SV=1	0	12.6679	8.25688	3	3	3	1	327	37.382	8.98	7.51488	3
FALSE	High	Master Protein	Q99720	Sigma non-opioid intracellular receptor 1 OS=Homo sapiens GN=SIGMAR1 PE=1 SV=1	0	12.6129	5.8296	1	2	1	1	223	25.112	5.96	7.02199	1
FALSE	High	Master Protein	Q07866	Kinesin light chain 1 OS=Homo sapiens GN=KLC1 PE=1 SV=2	0	12.5831	7.15532	4	4	4	1	573	65.269	6.2	6.53856	4
FALSE	High	Master Protein	Q9NP58	ATP-binding cassette sub-family B member 6, mitochondrial OS=Homo sapiens GN=ABCB6 PE=1 SV=1	0	12.5787	4.3943	3	3	3	1	842	93.826	8.48	8.28861	3
FALSE	High	Master Protein	Q9NVC6	Mediator of RNA polymerase II transcription subunit 17 OS=Homo sapiens GN=MED17 PE=1 SV=2	0	12.5502	5.06912	3	3	3	1	651	72.845	7.44	5.53328	3
FALSE	High	Master Protein	Q15468	SCL-interrupting locus protein OS=Homo sapiens GN=STIL PE=1 SV=2	0	12.5449	2.5641	3	3	3	1	1287	142.864	6.46	7.37115	3
FALSE	High	Master Protein	Q13617	Cullin-2 OS=Homo sapiens GN=CUL2 PE=1 SV=2	0	12.538	4.96644	4	5	3	1	745	86.927	6.92	7.64426	4
FALSE	High	Master Protein	O43707	Alpha-actinin-4 OS=Homo sapiens GN=ACTN4 PE=1 SV=2	0	12.5266	2.41493	2	3	2	1	911	104.788	5.44	9.43949	2
FALSE	High	Master Protein	Q12860	Contactin-1 OS=Homo sapiens GN=CNTN1 PE=1 SV=1	0	12.5252	5.40275	4	4	4	1	1018	113.249	5.9	4.91759	4
FALSE	High	Master Protein	O15111	Inhibitor of nuclear factor kappa-B kinase subunit alpha OS=Homo sapiens GN=CHUK PE=1 SV=2	0	12.5161	6.04027	3	3	3	1	745	84.585	6.73	8.74863	3
FALSE	High	Master Protein	Q9UL01	Dermatan-sulfate epimerase OS=Homo sapiens GN=DSE PE=1 SV=1	0	12.5157	3.44468	3	3	3	1	958	109.703	8.09	5.99061	3
FALSE	High	Master Protein	O15455	Toll-like receptor 3 OS=Homo sapiens GN=TLR3 PE=1 SV=1	0	12.5114	2.87611	3	4	3	1	904	103.763	7.18	8.40182	3
FALSE	High	Master Protein	Q6PCD5	E3 ubiquitin-protein ligase RFWD3 OS=Homo sapiens GN=RFWD3 PE=1 SV=3	0	12.4842	4.78036	3	4	3	1	774	85.04	6.46	5.36902	3
FALSE	High	Master Protein	P40937	Replication factor C subunit 5 OS=Homo sapiens GN=RFC5 PE=1 SV=1	0	12.4821	11.4706	3	3	3	1	340	38.472	7.2	8.33923	3
FALSE	High	Master Protein	Q13435	Splicing factor 3B subunit 2 OS=Homo sapiens GN=SF3B2 PE=1 SV=2	0	12.4744	3.68715	2	2	2	1	895	100.165	5.67	6.6716	2
FALSE	High	Master Protein	Q9NVU0	DNA-directed RNA polymerase III subunit RPC5 OS=Homo sapiens GN=POLR3E PE=1 SV=1	0	12.4463	4.23729	2	2	2	1	708	79.847	6.47	5.40428	2
FALSE	High	Master Protein	P56385	ATP synthase subunit e, mitochondrial OS=Homo sapiens GN=ATP5I PE=1 SV=2	0	12.428	47.8261	3	4	3	1	69	7.928	9.35	8.75327	3
FALSE	High	Master Protein	O95140	Mitofusin-2 OS=Homo sapiens GN=MFN2 PE=1 SV=3	0	12.3981	5.15192	4	4	4	1	757	86.347	6.98	5.38218	4
FALSE	High	Master Protein	Q8IZL8	Proline-, glutamic acid- and leucine-rich protein 1 OS=Homo sapiens GN=PELP1 PE=1 SV=2	0	12.3902	3.62832	4	5	4	1	1130	119.624	4.34	8.14065	4
FALSE	High	Master Protein	P06899	Histone H2B type 1-J OS=Homo sapiens GN=HIST1H2BJ PE=1 SV=3	0	12.3716	26.1905	3	4	1	1	126	13.896	10.32	7.91942	3
FALSE	High	Master Protein	Q9Y2I7	1-phosphatidylinositol 3-phosphate 5-kinase OS=Homo sapiens GN=PIKFYVE PE=1 SV=3	0	12.3549	1.76358	4	4	4	1	2098	236.986	6.7	5.01475	4
FALSE	High	Master Protein	Q9C0D5	Protein TANC1 OS=Homo sapiens GN=TANC1 PE=1 SV=3	0	12.2999	3.65395	5	5	5	1	1861	202.093	8.32	8.38195	5
FALSE	High	Master Protein	Q9UHD1	Cysteine and histidine-rich domain-containing protein 1 OS=Homo sapiens GN=CHORDC1 PE=1 SV=2	0	12.2862	5.12048	1	2	1	1	332	37.466	7.87	8.2172	1
FALSE	High	Master Protein	Q8N7H5	RNA polymerase II-associated factor 1 homolog OS=Homo sapiens GN=PAF1 PE=1 SV=2	0	12.2859	7.72128	4	4	4	1	531	59.939	4.63	6.82036	4
FALSE	High	Master Protein	O43502	DNA repair protein RAD51 homolog 3 OS=Homo sapiens GN=RAD51C PE=1 SV=1	0	12.2852	7.97872	3	3	3	1	376	42.163	6.74	5.1633	3
FALSE	High	Master Protein	Q16629	Serine/arginine-rich splicing factor 7 OS=Homo sapiens GN=SRSF7 PE=1 SV=1	0	12.2734	14.2857	3	3	3	1	238	27.35	11.82	5.88432	3
FALSE	High	Master Protein	P27986	Phosphatidylinositol 3-kinase regulatory subunit alpha OS=Homo sapiens GN=PIK3R1 PE=1 SV=2	0	12.2325	4.83425	4	5	2	1	724	83.547	6.16	9.19886	4
FALSE	High	Master Protein	Q96GM5	SWI/SNF-related matrix-associated actin-dependent regulator of chromatin subfamily D member 1 OS=Homo sapiens GN=SMARCD1 PE=1 SV=2	0	12.2195	4.85437	2	2	1	1	515	58.196	9.25	6.49996	2
FALSE	High	Master Protein	O43683	Mitotic checkpoint serine/threonine-protein kinase BUB1 OS=Homo sapiens GN=BUB1 PE=1 SV=1	0	12.1907	3.31797	2	2	2	1	1085	122.297	6.47	6.46242	2
FALSE	High	Master Protein	O14733	Dual specificity mitogen-activated protein kinase kinase 7 OS=Homo sapiens GN=MAP2K7 PE=1 SV=2	0	12.1823	9.54654	3	3	3	1	419	47.455	9.16	6.04345	3
FALSE	High	Master Protein	Q13573	SNW domain-containing protein 1 OS=Homo sapiens GN=SNW1 PE=1 SV=1	0	12.1657	8.20896	4	5	4	1	536	61.456	9.52	10.9101	4
FALSE	High	Master Protein	Q8WWK9	Cytoskeleton-associated protein 2 OS=Homo sapiens GN=CKAP2 PE=1 SV=1	0	12.1639	4.09956	2	2	2	1	683	76.939	9.41	4.62538	2
FALSE	High	Master Protein	P84098	60S ribosomal protein L19 OS=Homo sapiens GN=RPL19 PE=1 SV=1	0	12.1579	17.8571	3	4	3	1	196	23.451	11.47	8.53638	3
FALSE	High	Master Protein	Q9NUQ2	1-acyl-sn-glycerol-3-phosphate acyltransferase epsilon OS=Homo sapiens GN=AGPAT5 PE=1 SV=3	0	12.0985	8.24176	3	4	3	1	364	42.045	9.1	9.49073	3
FALSE	High	Master Protein	P62847	40S ribosomal protein S24 OS=Homo sapiens GN=RPS24 PE=1 SV=1	0	12.0862	17.2932	2	3	2	1	133	15.413	10.78	6.74488	2
FALSE	High	Master Protein	P52907	F-actin-capping protein subunit alpha-1 OS=Homo sapiens GN=CAPZA1 PE=1 SV=3	0	12.0838	11.5385	2	2	2	1	286	32.902	5.69	7.21068	2
FALSE	High	Master Protein	Q15058	Kinesin-like protein KIF14 OS=Homo sapiens GN=KIF14 PE=1 SV=1	0	12.0827	1.63835	2	3	2	1	1648	186.375	7.91	9.79973	2
FALSE	High	Master Protein	P30307	M-phase inducer phosphatase 3 OS=Homo sapiens GN=CDC25C PE=1 SV=2	0	12.0795	7.39958	5	5	5	1	473	53.331	6.79	6.65307	5
FALSE	High	Master Protein	P46939	Utrophin OS=Homo sapiens GN=UTRN PE=1 SV=2	0	12.0729	1.1069	3	3	3	1	3433	394.22	5.33	7.01724	3
FALSE	High	Master Protein	Q9H6R7	WD repeat and coiled-coil-containing protein C2orf44 OS=Homo sapiens GN=C2orf44 PE=1 SV=1	0	12.0486	3.32871	2	3	2	1	721	79.086	6.7	7.0888	2
FALSE	High	Master Protein	Q86Y46	Keratin, type II cytoskeletal 73 OS=Homo sapiens GN=KRT73 PE=1 SV=1	0	12.0131	3.88889	3	7	1	1	540	58.887	7.23	16.424	3
FALSE	High	Master Protein	A8MXV4	Nucleoside diphosphate-linked moiety X motif 19, mitochondrial OS=Homo sapiens GN=NUDT19 PE=1 SV=1	0	12.0081	10.9333	3	3	2	1	375	42.207	7.64	7.56022	3
FALSE	High	Master Protein	P22830	Ferrochelatase, mitochondrial OS=Homo sapiens GN=FECH PE=1 SV=2	0	11.9921	10.4019	4	4	4	1	423	47.832	8.73	6.1392	4
FALSE	High	Master Protein	Q53S58	Transmembrane protein 177 OS=Homo sapiens GN=TMEM177 PE=2 SV=1	0	11.969	9.32476	3	6	3	1	311	33.739	9.61	13.2429	3
FALSE	High	Master Protein	Q06830	Peroxiredoxin-1 OS=Homo sapiens GN=PRDX1 PE=1 SV=1	0	11.9492	19.598	4	4	2	1	199	22.096	8.13	10.8019	4
FALSE	High	Master Protein	Q9H939	Proline-serine-threonine phosphatase-interacting protein 2 OS=Homo sapiens GN=PSTPIP2 PE=1 SV=4	0	11.9481	4.19162	1	2	1	1	334	38.834	8.48	5.51735	1
FALSE	High	Master Protein	Q92610	Zinc finger protein 592 OS=Homo sapiens GN=ZNF592 PE=1 SV=2	0	11.947	2.13102	2	2	2	1	1267	137.441	7.84	7.6949	2
FALSE	High	Master Protein	Q15208	Serine/threonine-protein kinase 38 OS=Homo sapiens GN=STK38 PE=1 SV=1	0	11.9418	7.31183	3	3	3	1	465	54.155	7.15	6.78271	3
FALSE	High	Master Protein	Q9UMZ2	Synergin gamma OS=Homo sapiens GN=SYNRG PE=1 SV=2	0	11.9385	2.66362	2	2	2	1	1314	140.566	5.03	5.43471	2
FALSE	High	Master Protein	Q99758	ATP-binding cassette sub-family A member 3 OS=Homo sapiens GN=ABCA3 PE=1 SV=2	0	11.9257	2.99296	4	4	4	1	1704	191.239	7.62	7.58021	4
FALSE	High	Master Protein	O94832	Unconventional myosin-Id OS=Homo sapiens GN=MYO1D PE=1 SV=2	0	11.9129	2.7833	2	2	2	1	1006	116.129	9.39	7.62638	2
FALSE	High	Master Protein	Q9UQ90	Paraplegin OS=Homo sapiens GN=SPG7 PE=1 SV=2	0	11.9046	4.5283	3	3	3	1	795	88.179	8.69	8.53502	3
FALSE	High	Master Protein	Q5VZ89	DENN domain-containing protein 4C OS=Homo sapiens GN=DENND4C PE=1 SV=2	0	11.8933	2.09205	3	3	3	1	1673	186.739	6.86	8.4154	3
FALSE	High	Master Protein	P29692	Elongation factor 1-delta OS=Homo sapiens GN=EEF1D PE=1 SV=5	0	11.8919	8.8968	2	3	2	1	281	31.103	5.01	5.94944	2
FALSE	High	Master Protein	Q9Y375	Complex I intermediate-associated protein 30, mitochondrial OS=Homo sapiens GN=NDUFAF1 PE=1 SV=2	0	11.8905	14.6789	3	4	3	1	327	37.74	7.64	5.523	3
FALSE	High	Master Protein	Q8IWF6	Protein DENND6A OS=Homo sapiens GN=DENND6A PE=1 SV=1	0	11.8879	3.61842	2	3	2	1	608	69.53	8.27	2.23902	2
FALSE	High	Master Protein	Q92974	Rho guanine nucleotide exchange factor 2 OS=Homo sapiens GN=ARHGEF2 PE=1 SV=4	0	11.8565	3.95538	5	5	5	1	986	111.473	7.27	6.60952	5
FALSE	High	Master Protein	Q86V48	Leucine zipper protein 1 OS=Homo sapiens GN=LUZP1 PE=1 SV=2	0	11.8418	4.27509	3	3	3	1	1076	120.202	8.5	6.2432	3
FALSE	High	Master Protein	Q7Z417	Nuclear fragile X mental retardation-interacting protein 2 OS=Homo sapiens GN=NUFIP2 PE=1 SV=1	0	11.8355	6.33094	3	3	3	1	695	76.075	8.7	6.13908	3
FALSE	High	Master Protein	Q9UH62	Armadillo repeat-containing X-linked protein 3 OS=Homo sapiens GN=ARMCX3 PE=1 SV=1	0	11.8064	11.3456	4	4	4	1	379	42.474	8.37	8.0225	4
FALSE	High	Master Protein	Q9HAV4	Exportin-5 OS=Homo sapiens GN=XPO5 PE=1 SV=1	0	11.8063	3.73754	4	4	4	1	1204	136.222	5.8	3.09417	4
FALSE	High	Master Protein	Q96A26	Protein FAM162A OS=Homo sapiens GN=FAM162A PE=1 SV=2	0	11.8043	14.2857	2	3	2	1	154	17.331	9.77	8.45688	2
FALSE	High	Master Protein	Q86WB0	Nuclear-interacting partner of ALK OS=Homo sapiens GN=ZC3HC1 PE=1 SV=1	0	11.8018	9.96016	3	3	3	1	502	55.226	5.62	5.84639	3
FALSE	High	Master Protein	Q7Z3B4	Nucleoporin p54 OS=Homo sapiens GN=NUP54 PE=1 SV=2	0	11.7818	4.73373	2	2	2	1	507	55.401	7.02	5.16249	2
FALSE	High	Master Protein	Q9NZN5	Rho guanine nucleotide exchange factor 12 OS=Homo sapiens GN=ARHGEF12 PE=1 SV=1	0	11.7815	2.52591	5	5	5	1	1544	173.125	5.74	9.01006	5
FALSE	High	Master Protein	P52789	Hexokinase-2 OS=Homo sapiens GN=HK2 PE=1 SV=2	0	11.7682	4.58015	4	5	3	1	917	102.313	6.05	9.15444	4
FALSE	High	Master Protein	Q9H6S0	Probable ATP-dependent RNA helicase YTHDC2 OS=Homo sapiens GN=YTHDC2 PE=1 SV=2	0	11.7416	2.16783	3	4	3	1	1430	160.147	8.4	4.83646	3
FALSE	High	Master Protein	O43674	NADH dehydrogenase [ubiquinone] 1 beta subcomplex subunit 5, mitochondrial OS=Homo sapiens GN=NDUFB5 PE=1 SV=1	0	11.7385	12.6984	2	3	2	1	189	21.737	9.63	6.70496	2
FALSE	High	Master Protein	Q8TEQ8	GPI ethanolamine phosphate transferase 3 OS=Homo sapiens GN=PIGO PE=1 SV=3	0	11.7217	1.46924	2	3	2	1	1089	118.623	8.12	5.11693	2
FALSE	High	Master Protein	Q6PKG0	La-related protein 1 OS=Homo sapiens GN=LARP1 PE=1 SV=2	0	11.6562	3.92336	3	4	3	1	1096	123.434	8.82	7.43127	3
FALSE	High	Master Protein	P57729	Ras-related protein Rab-38 OS=Homo sapiens GN=RAB38 PE=1 SV=1	0	11.6356	10.4265	2	3	2	1	211	23.697	7.77	7.12125	2
FALSE	High	Master Protein	P29401	Transketolase OS=Homo sapiens GN=TKT PE=1 SV=3	0	11.5784	7.70465	3	3	3	1	623	67.835	7.66	6.32665	3
FALSE	High	Master Protein	Q8IUX1	Complex I assembly factor TMEM126B, mitochondrial OS=Homo sapiens GN=TMEM126B PE=1 SV=2	0	11.5719	15.2174	4	4	4	1	230	25.926	8.81	4.74192	4
FALSE	High	Master Protein	Q9HBG6	Intraflagellar transport protein 122 homolog OS=Homo sapiens GN=IFT122 PE=1 SV=2	0	11.5708	3.06205	3	3	3	1	1241	141.735	6.49	6.50445	3
FALSE	High	Master Protein	Q99567	Nuclear pore complex protein Nup88 OS=Homo sapiens GN=NUP88 PE=1 SV=2	0	11.5541	4.58839	3	3	3	1	741	83.489	5.69	7.06985	3
FALSE	High	Master Protein	Q96GC9	Vacuole membrane protein 1 OS=Homo sapiens GN=VMP1 PE=1 SV=1	0	11.5537	9.1133	2	2	2	1	406	46.208	6.95	6.04394	2
FALSE	High	Master Protein	Q9P2E7	Protocadherin-10 OS=Homo sapiens GN=PCDH10 PE=2 SV=2	0	11.5481	3.07692	3	3	3	1	1040	112.866	4.87	6.65585	3
FALSE	High	Master Protein	Q7LGC8	Carbohydrate sulfotransferase 3 OS=Homo sapiens GN=CHST3 PE=1 SV=3	0	11.5371	5.01044	2	3	2	1	479	54.671	8.59	6.15495	2
FALSE	High	Master Protein	Q10570	Cleavage and polyadenylation specificity factor subunit 1 OS=Homo sapiens GN=CPSF1 PE=1 SV=2	0	11.5252	2.3562	3	3	3	1	1443	160.782	6.4	4.51627	3
FALSE	High	Master Protein	O60313	Dynamin-like 120 kDa protein, mitochondrial OS=Homo sapiens GN=OPA1 PE=1 SV=3	0	11.5251	2.08333	2	3	2	1	960	111.561	7.87	3.98586	2
FALSE	High	Master Protein	Q9NRR3	CDC42 small effector protein 2 OS=Homo sapiens GN=CDC42SE2 PE=1 SV=1	0	11.5041	22.619	1	2	1	1	84	9.217	8.35	6.35348	1
FALSE	High	Master Protein	Q92994	Transcription factor IIIB 90 kDa subunit OS=Homo sapiens GN=BRF1 PE=1 SV=1	0	11.4929	7.38552	3	3	3	1	677	73.794	5.43	5.6299	3
FALSE	High	Master Protein	Q9P0J7	E3 ubiquitin-protein ligase KCMF1 OS=Homo sapiens GN=KCMF1 PE=1 SV=2	0	11.4749	6.29921	2	3	2	1	381	41.919	5.66	5.04554	2
FALSE	High	Master Protein	Q8N8R3	Mitochondrial basic amino acids transporter OS=Homo sapiens GN=SLC25A29 PE=1 SV=2	0	11.4315	11.2211	3	3	3	1	303	32.042	8.75	4.61854	3
FALSE	High	Master Protein	Q13438	Protein OS-9 OS=Homo sapiens GN=OS9 PE=1 SV=1	0	11.4295	3.5982	2	2	2	1	667	75.515	4.87	6.18713	2
FALSE	High	Master Protein	P43307	Translocon-associated protein subunit alpha OS=Homo sapiens GN=SSR1 PE=1 SV=3	0	11.4252	11.8881	3	4	3	1	286	32.215	4.49	9.26111	3
FALSE	High	Master Protein	Q86VD7	Mitochondrial coenzyme A transporter SLC25A42 OS=Homo sapiens GN=SLC25A42 PE=2 SV=2	0	11.4188	11.6352	3	3	3	1	318	35.387	10.07	6.41455	3
FALSE	High	Master Protein	Q5K4L6	Long-chain fatty acid transport protein 3 OS=Homo sapiens GN=SLC27A3 PE=2 SV=3	0	11.3788	3.69863	3	4	3	1	730	78.594	7.49	5.81379	3
FALSE	High	Master Protein	Q96GX5	Serine/threonine-protein kinase greatwall OS=Homo sapiens GN=MASTL PE=1 SV=1	0	11.3695	4.43686	3	3	2	1	879	97.257	5.99	4.84098	3
FALSE	High	Master Protein	Q9BYI3	Hyccin OS=Homo sapiens GN=FAM126A PE=1 SV=2	0	11.3655	5.37428	3	5	3	1	521	57.589	8.16	12.8962	3
FALSE	High	Master Protein	Q8IYD1	Eukaryotic peptide chain release factor GTP-binding subunit ERF3B OS=Homo sapiens GN=GSPT2 PE=1 SV=2	0	11.3624	2.70701	2	3	2	1	628	68.84	5.43	5.81266	2
FALSE	High	Master Protein	O43837	Isocitrate dehydrogenase [NAD] subunit beta, mitochondrial OS=Homo sapiens GN=IDH3B PE=1 SV=2	0	11.3458	9.35065	4	8	4	1	385	42.157	8.46	9.22569	4
FALSE	High	Master Protein	Q96DI7	U5 small nuclear ribonucleoprotein 40 kDa protein OS=Homo sapiens GN=SNRNP40 PE=1 SV=1	0	11.3447	10.084	3	3	3	1	357	39.286	8.1	7.72996	3
FALSE	High	Master Protein	O00267	Transcription elongation factor SPT5 OS=Homo sapiens GN=SUPT5H PE=1 SV=1	0	11.33	4.69181	4	5	4	1	1087	120.925	5.06	10.0546	4
FALSE	High	Master Protein	O15014	Zinc finger protein 609 OS=Homo sapiens GN=ZNF609 PE=1 SV=2	0	11.3277	2.97661	2	2	2	1	1411	151.098	8.03	7.73589	2
FALSE	High	Master Protein	P19404	NADH dehydrogenase [ubiquinone] flavoprotein 2, mitochondrial OS=Homo sapiens GN=NDUFV2 PE=1 SV=2	0	11.3108	10.0402	2	2	2	1	249	27.374	8.06	5.12138	2
FALSE	High	Master Protein	Q8TAB3	Protocadherin-19 OS=Homo sapiens GN=PCDH19 PE=1 SV=3	0	11.2859	1.56794	2	3	2	1	1148	126.174	5.36	7.41502	2
FALSE	High	Master Protein	Q9NQY0	Bridging integrator 3 OS=Homo sapiens GN=BIN3 PE=1 SV=1	0	11.282	8.3004	3	4	3	1	253	29.646	7.47	4.94276	3
FALSE	High	Master Protein	O00746	Nucleoside diphosphate kinase, mitochondrial OS=Homo sapiens GN=NME4 PE=1 SV=1	0	11.274	19.2513	3	3	3	1	187	20.646	10.29	5.22906	3
FALSE	High	Master Protein	O95182	NADH dehydrogenase [ubiquinone] 1 alpha subcomplex subunit 7 OS=Homo sapiens GN=NDUFA7 PE=1 SV=3	0	11.2233	25.6637	3	3	3	1	113	12.544	10.18	8.87463	3
FALSE	High	Master Protein	Q9NNX1	Tuftelin OS=Homo sapiens GN=TUFT1 PE=1 SV=1	0	11.2184	9.23077	3	3	3	1	390	44.237	6	4.79501	3
FALSE	High	Master Protein	Q8TDJ6	DmX-like protein 2 OS=Homo sapiens GN=DMXL2 PE=1 SV=2	0	11.2163	1.18577	3	3	3	1	3036	339.427	6.38	4.43231	3
FALSE	High	Master Protein	Q93063	Exostosin-2 OS=Homo sapiens GN=EXT2 PE=1 SV=1	0	11.2109	5.43175	3	3	3	1	718	82.202	6.55	6.78021	3
FALSE	High	Master Protein	P54278	Mismatch repair endonuclease PMS2 OS=Homo sapiens GN=PMS2 PE=1 SV=2	0	11.1718	4.06032	2	2	2	1	862	95.736	6.86	4.81943	2
FALSE	High	Master Protein	Q6BDS2	UHRF1-binding protein 1 OS=Homo sapiens GN=UHRF1BP1 PE=1 SV=1	0	11.1512	2.5	2	2	2	1	1440	159.385	6.14	5.98692	2
FALSE	High	Master Protein	Q7Z739	YTH domain-containing family protein 3 OS=Homo sapiens GN=YTHDF3 PE=1 SV=1	0	11.1415	7.69231	4	4	2	1	585	63.822	9.04	3.36651	4
FALSE	High	Master Protein	P06744	Glucose-6-phosphate isomerase OS=Homo sapiens GN=GPI PE=1 SV=4	0	11.1041	3.94265	2	3	2	1	558	63.107	8.32	7.55072	2
FALSE	High	Master Protein	P28300	Protein-lysine 6-oxidase OS=Homo sapiens GN=LOX PE=1 SV=2	0	11.0979	5.7554	2	3	2	1	417	46.915	8.09	7.66794	2
FALSE	High	Master Protein	Q8TAM1	Bardet-Biedl syndrome 10 protein OS=Homo sapiens GN=BBS10 PE=1 SV=2	0	11.0967	4.28769	3	3	3	1	723	80.785	7.77	7.91313	3
FALSE	High	Master Protein	Q9Y6Y8	SEC23-interacting protein OS=Homo sapiens GN=SEC23IP PE=1 SV=1	0	11.0831	4.1	2	2	2	1	1000	111.007	5.54	4.16941	2
FALSE	High	Master Protein	Q5HYI8	Rab-like protein 3 OS=Homo sapiens GN=RABL3 PE=1 SV=1	0	11.0748	12.7119	3	3	3	1	236	26.407	7.11	6.99572	3
FALSE	High	Master Protein	Q5TYW1	Zinc finger protein 658 OS=Homo sapiens GN=ZNF658 PE=2 SV=2	0	11.0419	4.24929	2	3	1	1	1059	122.196	8.28	5.71874	2
FALSE	High	Master Protein	Q96GA3	Protein LTV1 homolog OS=Homo sapiens GN=LTV1 PE=1 SV=1	0	11.0312	6.73684	3	3	3	1	475	54.821	4.91	5.60307	3
FALSE	High	Master Protein	O60333	Kinesin-like protein KIF1B OS=Homo sapiens GN=KIF1B PE=1 SV=5	0	11.019	1.32159	2	2	2	1	1816	204.349	5.6	5.26498	2
FALSE	High	Master Protein	Q9BPZ7	Target of rapamycin complex 2 subunit MAPKAP1 OS=Homo sapiens GN=MAPKAP1 PE=1 SV=2	0	11.0095	5.55556	2	2	2	1	522	59.086	7.55	6.85586	2
FALSE	High	Master Protein	Q9HC98	Serine/threonine-protein kinase Nek6 OS=Homo sapiens GN=NEK6 PE=1 SV=2	0	10.9907	12.4601	2	2	2	1	313	35.691	8.03	5.23851	2
FALSE	High	Master Protein	Q5VT66	Mitochondrial amidoxime-reducing component 1 OS=Homo sapiens GN=MARC1 PE=1 SV=1	0	10.9677	3.26409	1	3	1	1	337	37.476	8.88	5.11953	1
FALSE	High	Master Protein	P26373	60S ribosomal protein L13 OS=Homo sapiens GN=RPL13 PE=1 SV=4	0	10.9669	13.7441	3	4	3	1	211	24.247	11.65	5.3629	3
FALSE	High	Master Protein	P21359	Neurofibromin OS=Homo sapiens GN=NF1 PE=1 SV=2	0	10.9625	1.90208	5	5	5	1	2839	319.168	7.39	6.23408	5
FALSE	High	Master Protein	P29590	Protein PML OS=Homo sapiens GN=PML PE=1 SV=3	0	10.9547	3.62812	3	3	3	1	882	97.489	6.21	7.38558	3
FALSE	High	Master Protein	P51153	Ras-related protein Rab-13 OS=Homo sapiens GN=RAB13 PE=1 SV=1	0	10.9544	18.2266	4	4	1	1	203	22.76	9.19	6.24921	4
FALSE	High	Master Protein	Q8NC56	LEM domain-containing protein 2 OS=Homo sapiens GN=LEMD2 PE=1 SV=1	0	10.9323	7.15706	3	4	3	1	503	56.94	9	10.1008	3
FALSE	High	Master Protein	Q8TE76	MORC family CW-type zinc finger protein 4 OS=Homo sapiens GN=MORC4 PE=1 SV=2	0	10.9141	4.69584	3	3	3	1	937	106.281	7.46	5.65262	3
FALSE	High	Master Protein	Q7Z4L5	Tetratricopeptide repeat protein 21B OS=Homo sapiens GN=TTC21B PE=1 SV=2	0	10.8921	2.88754	3	3	3	1	1316	150.84	6.96	7.39184	3
FALSE	High	Master Protein	Q15390	Mitochondrial fission regulator 1 OS=Homo sapiens GN=MTFR1 PE=1 SV=2	0	10.8686	7.50751	2	2	2	1	333	36.977	9.01	6.58386	2
FALSE	High	Master Protein	P61006	Ras-related protein Rab-8A OS=Homo sapiens GN=RAB8A PE=1 SV=1	0	10.8671	21.256	4	4	1	1	207	23.653	9.07	6.25498	4
FALSE	High	Master Protein	Q86UL3	Glycerol-3-phosphate acyltransferase 4 OS=Homo sapiens GN=AGPAT6 PE=1 SV=1	0	10.8484	5.04386	2	4	1	1	456	52.037	9.19	3.28317	2
FALSE	High	Master Protein	Q14527	Helicase-like transcription factor OS=Homo sapiens GN=HLTF PE=1 SV=2	0	10.834	3.27056	3	3	3	1	1009	113.857	8.6	6.59565	3
FALSE	High	Master Protein	Q9NZJ7	Mitochondrial carrier homolog 1 OS=Homo sapiens GN=MTCH1 PE=1 SV=1	0	10.7917	7.96915	3	3	3	1	389	41.517	9.32	5.82048	3
FALSE	High	Master Protein	Q9NZ08	Endoplasmic reticulum aminopeptidase 1 OS=Homo sapiens GN=ERAP1 PE=1 SV=3	0	10.7901	3.08183	2	3	2	1	941	107.166	6.46	6.43635	2
FALSE	High	Master Protein	Q93100	Phosphorylase b kinase regulatory subunit beta OS=Homo sapiens GN=PHKB PE=1 SV=3	0	10.77	1.92132	2	4	2	1	1093	124.805	6.95	5.35035	2
FALSE	High	Master Protein	Q6ZW49	PAX-interacting protein 1 OS=Homo sapiens GN=PAXIP1 PE=1 SV=2	0	10.7262	4.30309	2	3	2	1	1069	121.265	6.7	7.64502	2
FALSE	High	Master Protein	Q15363	Transmembrane emp24 domain-containing protein 2 OS=Homo sapiens GN=TMED2 PE=1 SV=1	0	10.705	13.4328	3	4	3	1	201	22.746	5.17	4.29952	3
FALSE	High	Master Protein	Q9UIQ6	Leucyl-cystinyl aminopeptidase OS=Homo sapiens GN=LNPEP PE=1 SV=3	0	10.6781	3.60976	3	3	3	1	1025	117.274	5.73	6.34826	3
FALSE	High	Master Protein	Q9HDC9	Adipocyte plasma membrane-associated protein OS=Homo sapiens GN=APMAP PE=1 SV=2	0	10.6764	9.85577	3	3	3	1	416	46.451	6.16	7.43904	3
FALSE	High	Master Protein	Q9ULL1	Pleckstrin homology domain-containing family G member 1 OS=Homo sapiens GN=PLEKHG1 PE=1 SV=2	0	10.6668	2.74368	4	4	4	1	1385	155.343	6.24	4.23705	4
FALSE	High	Master Protein	P18124	60S ribosomal protein L7 OS=Homo sapiens GN=RPL7 PE=1 SV=1	0	10.6532	18.1452	4	5	4	1	248	29.207	10.65	8.93586	4
FALSE	High	Master Protein	Q02218	2-oxoglutarate dehydrogenase, mitochondrial OS=Homo sapiens GN=OGDH PE=1 SV=3	0	10.6364	2.6393	3	4	3	1	1023	115.861	6.86	9.34196	3
FALSE	High	Master Protein	P09622	Dihydrolipoyl dehydrogenase, mitochondrial OS=Homo sapiens GN=DLD PE=1 SV=2	0	10.6242	4.71513	2	2	2	1	509	54.143	7.85	5.33346	2
FALSE	High	Master Protein	P54136	Arginine--tRNA ligase, cytoplasmic OS=Homo sapiens GN=RARS PE=1 SV=2	0	10.6153	5	3	3	3	1	660	75.331	6.68	7.02252	3
FALSE	High	Master Protein	Q5W111	SPRY domain-containing protein 7 OS=Homo sapiens GN=SPRYD7 PE=1 SV=2	0	10.613	11.7347	2	2	2	1	196	21.652	6.7	6.07664	2
FALSE	High	Master Protein	Q92890	Ubiquitin fusion degradation protein 1 homolog OS=Homo sapiens GN=UFD1L PE=1 SV=3	0	10.6085	6.18893	3	3	3	1	307	34.478	6.7	5.59863	3
FALSE	High	Master Protein	P00414	Cytochrome c oxidase subunit 3 OS=Homo sapiens GN=MT-CO3 PE=1 SV=2	0	10.5988	5.36398	1	2	1	1	261	29.931	7.31	6.25218	1
FALSE	High	Master Protein	Q9UPQ3	Arf-GAP with GTPase, ANK repeat and PH domain-containing protein 1 OS=Homo sapiens GN=AGAP1 PE=1 SV=4	0	10.5858	2.91715	2	2	2	1	857	94.411	7.94	5.29872	2
FALSE	High	Master Protein	Q7L2E3	Putative ATP-dependent RNA helicase DHX30 OS=Homo sapiens GN=DHX30 PE=1 SV=1	0	10.5767	1.9263	2	3	2	1	1194	133.855	8.78	4.88485	2
FALSE	High	Master Protein	O94915	Protein furry homolog-like OS=Homo sapiens GN=FRYL PE=1 SV=2	0	10.5545	1.12844	3	3	3	1	3013	339.383	5.58	6.14442	3
FALSE	High	Master Protein	Q69YN2	CWF19-like protein 1 OS=Homo sapiens GN=CWF19L1 PE=1 SV=2	0	10.5484	9.10781	4	4	4	1	538	60.581	7.24	6.55112	4
FALSE	High	Master Protein	Q99942	E3 ubiquitin-protein ligase RNF5 OS=Homo sapiens GN=RNF5 PE=1 SV=1	0	10.5417	14.4444	4	6	4	1	180	19.869	6.65	5.01261	4
FALSE	High	Master Protein	Q8IWV7	E3 ubiquitin-protein ligase UBR1 OS=Homo sapiens GN=UBR1 PE=1 SV=1	0	10.5176	2.00114	3	3	3	1	1749	200.08	6.01	7.31707	3
FALSE	High	Master Protein	Q13425	Beta-2-syntrophin OS=Homo sapiens GN=SNTB2 PE=1 SV=1	0	10.483	2.40741	1	2	1	1	540	57.913	8.82	6.29779	1
FALSE	High	Master Protein	Q16698	2,4-dienoyl-CoA reductase, mitochondrial OS=Homo sapiens GN=DECR1 PE=1 SV=1	0	10.4667	8.95522	3	3	3	1	335	36.045	9.28	4.43363	3
FALSE	High	Master Protein	O75074	Low-density lipoprotein receptor-related protein 3 OS=Homo sapiens GN=LRP3 PE=2 SV=2	0	10.4586	2.85714	2	2	2	1	770	82.831	6.21	5.09743	2
FALSE	High	Master Protein	Q9Y282	Endoplasmic reticulum-Golgi intermediate compartment protein 3 OS=Homo sapiens GN=ERGIC3 PE=1 SV=1	0	10.4314	4.96084	2	3	2	1	383	43.194	6.06	4.25314	2
FALSE	High	Master Protein	Q96ES6	Major facilitator superfamily domain-containing protein 3 OS=Homo sapiens GN=MFSD3 PE=2 SV=1	0	10.3986	12.6214	3	3	3	1	412	42.669	9.17	6.98267	3
FALSE	High	Master Protein	Q9P244	Leucine-rich repeat and fibronectin type III domain-containing protein 1 OS=Homo sapiens GN=LRFN1 PE=1 SV=2	0	10.3588	5.31777	3	3	3	1	771	82.266	7.05	7.2015	3
FALSE	High	Master Protein	Q17RS7	Flap endonuclease GEN homolog 1 OS=Homo sapiens GN=GEN1 PE=1 SV=2	0	10.356	3.96476	3	4	2	1	908	102.819	7.81	8.43957	3
FALSE	High	Master Protein	Q92797	Symplekin OS=Homo sapiens GN=SYMPK PE=1 SV=2	0	10.3523	3.21821	2	2	2	1	1274	141.059	6.13	3.94336	2
FALSE	High	Master Protein	Q9UG01	Intraflagellar transport protein 172 homolog OS=Homo sapiens GN=IFT172 PE=1 SV=2	0	10.3471	1.88679	3	3	3	1	1749	197.451	6.13	6.49442	3
FALSE	High	Master Protein	Q92615	La-related protein 4B OS=Homo sapiens GN=LARP4B PE=1 SV=3	0	10.3259	5.01355	3	3	3	1	738	80.503	6.92	3.72723	3
FALSE	High	Master Protein	Q9HCE1	Putative helicase MOV-10 OS=Homo sapiens GN=MOV10 PE=1 SV=2	0	10.3026	4.48654	5	5	5	1	1003	113.599	8.82	9.18708	5
FALSE	High	Master Protein	O15091	Mitochondrial ribonuclease P protein 3 OS=Homo sapiens GN=KIAA0391 PE=1 SV=2	0	10.2892	5.48885	3	3	3	1	583	67.272	8.78	5.54462	3
FALSE	High	Master Protein	P28799	Granulins OS=Homo sapiens GN=GRN PE=1 SV=2	0	10.2881	2.69815	1	1	1	1	593	63.5	6.83	4.28749	1
FALSE	High	Master Protein	P10253	Lysosomal alpha-glucosidase OS=Homo sapiens GN=GAA PE=1 SV=4	0	10.2847	3.2563	3	3	3	1	952	105.257	6	7.03289	3
FALSE	High	Master Protein	P07919	Cytochrome b-c1 complex subunit 6, mitochondrial OS=Homo sapiens GN=UQCRH PE=1 SV=2	0	10.2688	19.7802	1	1	1	1	91	10.732	4.44	5.03836	1
FALSE	High	Master Protein	Q8TAT6	Nuclear protein localization protein 4 homolog OS=Homo sapiens GN=NPLOC4 PE=1 SV=3	0	10.26	3.94737	2	2	2	1	608	68.077	6.38	6.86982	2
FALSE	High	Master Protein	Q96SZ6	CDK5 regulatory subunit-associated protein 1 OS=Homo sapiens GN=CDK5RAP1 PE=1 SV=2	0	10.2518	5.32446	3	4	3	1	601	67.646	8.21	5.68511	3
FALSE	High	Master Protein	Q9Y2W1	Thyroid hormone receptor-associated protein 3 OS=Homo sapiens GN=THRAP3 PE=1 SV=2	0	10.2489	3.56021	2	2	2	1	955	108.601	10.15	4.11183	2
FALSE	High	Master Protein	Q99707	Methionine synthase OS=Homo sapiens GN=MTR PE=1 SV=2	0	10.2353	3.00395	3	3	3	1	1265	140.437	5.58	4.8338	3
FALSE	High	Master Protein	Q8N9N2	Activating signal cointegrator 1 complex subunit 1 OS=Homo sapiens GN=ASCC1 PE=1 SV=1	0	10.2276	8	3	4	3	1	400	45.481	5.54	9.05773	3
FALSE	High	Master Protein	Q96QU8	Exportin-6 OS=Homo sapiens GN=XPO6 PE=1 SV=1	0	10.2273	2.84444	3	3	3	1	1125	128.801	6.35	5.99878	3
FALSE	High	Master Protein	Q969S3	Zinc finger protein 622 OS=Homo sapiens GN=ZNF622 PE=1 SV=1	0	10.2229	6.07966	2	2	2	1	477	54.237	6.15	5.24307	2
FALSE	High	Master Protein	Q96KR4	Leishmanolysin-like peptidase OS=Homo sapiens GN=LMLN PE=2 SV=2	0	10.1994	3.51145	2	2	2	1	655	73.521	6.93	4.95225	2
FALSE	High	Master Protein	P09001	39S ribosomal protein L3, mitochondrial OS=Homo sapiens GN=MRPL3 PE=1 SV=1	0	10.1538	10.3448	3	3	3	1	348	38.608	9.48	5.77094	3
FALSE	High	Master Protein	Q9H5Z1	Probable ATP-dependent RNA helicase DHX35 OS=Homo sapiens GN=DHX35 PE=1 SV=2	0	10.1473	4.12518	2	2	2	1	703	78.86	8.59	7.04625	2
FALSE	High	Master Protein	O75439	Mitochondrial-processing peptidase subunit beta OS=Homo sapiens GN=PMPCB PE=1 SV=2	0	10.1158	8.38446	4	4	4	1	489	54.331	6.83	4.93631	4
FALSE	High	Master Protein	Q9NYP7	Elongation of very long chain fatty acids protein 5 OS=Homo sapiens GN=ELOVL5 PE=1 SV=1	0	10.1135	4.34783	1	1	1	1	299	35.27	9.42	4.67265	1
FALSE	High	Master Protein	P61026	Ras-related protein Rab-10 OS=Homo sapiens GN=RAB10 PE=1 SV=1	0	10.1072	19.5	4	4	1	1	200	22.527	8.38	6.57777	4
FALSE	High	Master Protein	P62913	60S ribosomal protein L11 OS=Homo sapiens GN=RPL11 PE=1 SV=2	0	10.0937	12.9213	2	2	2	1	178	20.24	9.6	5.73296	2
FALSE	High	Master Protein	Q15054	DNA polymerase delta subunit 3 OS=Homo sapiens GN=POLD3 PE=1 SV=2	0	10.0935	7.51073	3	3	3	1	466	51.368	9.35	4.4264	3
FALSE	High	Master Protein	Q6P2I3	Fumarylacetoacetate hydrolase domain-containing protein 2B OS=Homo sapiens GN=FAHD2B PE=1 SV=1	0	10.0626	6.36943	1	1	1	1	314	34.591	7.75	4.54459	1
FALSE	High	Master Protein	O15155	BET1 homolog OS=Homo sapiens GN=BET1 PE=1 SV=1	0	10.0623	9.32203	1	2	1	1	118	13.281	9.06	5.58066	1
FALSE	High	Master Protein	Q14592	Zinc finger protein 460 OS=Homo sapiens GN=ZNF460 PE=1 SV=2	0	10.0458	5.51601	2	2	2	1	562	63.624	7.01	3.14307	2
FALSE	High	Master Protein	Q9Y6C9	Mitochondrial carrier homolog 2 OS=Homo sapiens GN=MTCH2 PE=1 SV=1	0	10.0448	11.2211	2	2	2	1	303	33.309	7.97	4.76612	2
FALSE	High	Master Protein	Q9Y263	Phospholipase A-2-activating protein OS=Homo sapiens GN=PLAA PE=1 SV=2	0	10.0257	3.39623	2	2	2	1	795	87.101	6.37	3.42968	2
FALSE	High	Master Protein	P49720	Proteasome subunit beta type-3 OS=Homo sapiens GN=PSMB3 PE=1 SV=2	0	10	11.2195	3	3	3	1	205	22.933	6.55	6.02901	3
FALSE	High	Master Protein	Q96EV2	RNA-binding protein 33 OS=Homo sapiens GN=RBM33 PE=1 SV=3	0	9.9987	2.47863	3	4	3	1	1170	129.906	6.93	4.64841	3
FALSE	High	Master Protein	O15360	Fanconi anemia group A protein OS=Homo sapiens GN=FANCA PE=1 SV=2	0	9.98131	1.78694	3	3	3	1	1455	162.671	6.6	6.47383	3
FALSE	High	Master Protein	P32322	Pyrroline-5-carboxylate reductase 1, mitochondrial OS=Homo sapiens GN=PYCR1 PE=1 SV=2	0	9.97005	8.46395	2	2	2	1	319	33.34	7.61	6.10724	2
FALSE	High	Master Protein	Q99797	Mitochondrial intermediate peptidase OS=Homo sapiens GN=MIPEP PE=1 SV=2	0	9.96701	2.80505	2	3	2	1	713	80.589	7.05	6.50143	2
FALSE	High	Master Protein	Q13409	Cytoplasmic dynein 1 intermediate chain 2 OS=Homo sapiens GN=DYNC1I2 PE=1 SV=3	0	9.95944	6.26959	2	2	2	1	638	71.412	5.2	5.80791	2
FALSE	High	Master Protein	Q86U86	Protein polybromo-1 OS=Homo sapiens GN=PBRM1 PE=1 SV=1	0	9.94408	1.89461	3	3	3	1	1689	192.825	6.89	4.17411	3
FALSE	High	Master Protein	Q9NR11	Zinc finger protein 302 OS=Homo sapiens GN=ZNF302 PE=1 SV=1	0	9.93881	2.71967	1	2	1	1	478	54.778	8.91	2.20113	1
FALSE	High	Master Protein	Q8N357	Solute carrier family 35 member F6 OS=Homo sapiens GN=SLC35F6 PE=1 SV=1	0	9.93699	7.00809	2	2	2	1	371	40.188	6.93	6.81873	2
FALSE	High	Master Protein	Q86SF2	N-acetylgalactosaminyltransferase 7 OS=Homo sapiens GN=GALNT7 PE=1 SV=1	0	9.92602	3.04414	1	2	1	1	657	75.341	7.11	3.78703	1
FALSE	High	Master Protein	Q14156	Protein EFR3 homolog A OS=Homo sapiens GN=EFR3A PE=1 SV=2	0	9.92374	3.77588	3	3	3	1	821	92.865	6.7	3.49798	3
FALSE	High	Master Protein	A6ZKI3	Protein FAM127A OS=Homo sapiens GN=FAM127A PE=1 SV=1	0	9.90895	31.8584	4	5	1	1	113	13.163	5.07	10.866	4
FALSE	High	Master Protein	Q13443	Disintegrin and metalloproteinase domain-containing protein 9 OS=Homo sapiens GN=ADAM9 PE=1 SV=1	0	9.90009	4.5177	4	5	4	1	819	90.497	7.52	11.0455	4
FALSE	High	Master Protein	P10619	Lysosomal protective protein OS=Homo sapiens GN=CTSA PE=1 SV=2	0	9.89224	6.45833	3	3	3	1	480	54.431	6.61	3.2457	3
FALSE	High	Master Protein	Q9H4A4	Aminopeptidase B OS=Homo sapiens GN=RNPEP PE=1 SV=2	0	9.88981	3.53846	2	2	2	1	650	72.549	5.74	5.5546	2
FALSE	High	Master Protein	Q9UBW7	Zinc finger MYM-type protein 2 OS=Homo sapiens GN=ZMYM2 PE=1 SV=1	0	9.87898	3.41322	4	4	4	1	1377	154.81	6.34	2.64605	4
FALSE	High	Master Protein	Q9Y2X3	Nucleolar protein 58 OS=Homo sapiens GN=NOP58 PE=1 SV=1	0	9.87772	4.34783	2	2	2	1	529	59.541	8.92	5.27016	2
FALSE	High	Master Protein	Q96ND0	Protein FAM210A OS=Homo sapiens GN=FAM210A PE=1 SV=2	0	9.86664	9.19118	2	2	2	1	272	30.757	9.76	3.95614	2
FALSE	High	Master Protein	Q96RT8	Gamma-tubulin complex component 5 OS=Homo sapiens GN=TUBGCP5 PE=1 SV=1	0	9.82938	3.125	3	4	3	1	1024	118.246	5.9	4.47137	3
FALSE	High	Master Protein	O60573	Eukaryotic translation initiation factor 4E type 2 OS=Homo sapiens GN=EIF4E2 PE=1 SV=1	0	9.82186	15.5102	3	3	3	1	245	28.344	8.88	8.74946	3
FALSE	High	Master Protein	Q96GQ5	RUS1 family protein C16orf58 OS=Homo sapiens GN=C16orf58 PE=1 SV=2	0	9.8153	6.62393	2	2	2	1	468	50.985	6.93	3.33447	2
FALSE	High	Master Protein	Q9H773	dCTP pyrophosphatase 1 OS=Homo sapiens GN=DCTPP1 PE=1 SV=1	0	9.81361	11.7647	1	1	1	1	170	18.669	5.03	4.5966	1
FALSE	High	Master Protein	Q9Y3I0	tRNA-splicing ligase RtcB homolog OS=Homo sapiens GN=RTCB PE=1 SV=1	0	9.80631	6.13861	3	3	3	1	505	55.175	7.23	6.22238	3
FALSE	High	Master Protein	P82930	28S ribosomal protein S34, mitochondrial OS=Homo sapiens GN=MRPS34 PE=1 SV=2	0	9.79528	14.2202	3	4	3	1	218	25.634	9.98	5.36897	3
FALSE	High	Master Protein	O00303	Eukaryotic translation initiation factor 3 subunit F OS=Homo sapiens GN=EIF3F PE=1 SV=1	0	9.79323	8.40336	2	2	2	1	357	37.54	5.45	5.68257	2
FALSE	High	Master Protein	Q8IZV5	Retinol dehydrogenase 10 OS=Homo sapiens GN=RDH10 PE=1 SV=1	0	9.77968	6.74487	2	3	2	1	341	38.062	7.4	7.43149	2
FALSE	High	Master Protein	Q9UNE7	E3 ubiquitin-protein ligase CHIP OS=Homo sapiens GN=STUB1 PE=1 SV=2	0	9.77612	8.91089	2	3	2	1	303	34.834	5.87	4.97987	2
FALSE	High	Master Protein	Q86WJ1	Chromodomain-helicase-DNA-binding protein 1-like OS=Homo sapiens GN=CHD1L PE=1 SV=2	0	9.7756	4.12486	3	3	3	1	897	100.921	6.9	4.26628	3
FALSE	High	Master Protein	P09874	Poly [ADP-ribose] polymerase 1 OS=Homo sapiens GN=PARP1 PE=1 SV=4	0	9.77201	2.36686	2	2	2	1	1014	113.012	8.88	3.0203	2
FALSE	High	Master Protein	P60174	Triosephosphate isomerase OS=Homo sapiens GN=TPI1 PE=1 SV=3	0	9.75153	8.04196	2	2	2	1	286	30.772	5.92	4.45909	2
FALSE	High	Master Protein	Q9NRU3	Metal transporter CNNM1 OS=Homo sapiens GN=CNNM1 PE=2 SV=3	0	9.75038	2.52366	2	2	2	1	951	104.285	6.28	3.69223	2
FALSE	High	Master Protein	Q86V20	Protein FAM35A OS=Homo sapiens GN=FAM35A PE=2 SV=1	0	9.74693	4.07186	3	4	3	1	835	93.646	6.86	6.00903	3
FALSE	High	Master Protein	O75427	Leucine-rich repeat and calponin homology domain-containing protein 4 OS=Homo sapiens GN=LRCH4 PE=1 SV=2	0	9.74154	3.66032	2	2	2	1	683	73.405	8.22	2.39803	2
FALSE	High	Master Protein	Q9NZI8	Insulin-like growth factor 2 mRNA-binding protein 1 OS=Homo sapiens GN=IGF2BP1 PE=1 SV=2	0	9.73701	7.27903	4	4	4	1	577	63.441	9.2	4.78898	4
FALSE	High	Master Protein	Q9UFP1	Protein FAM198A OS=Homo sapiens GN=FAM198A PE=1 SV=3	0	9.7278	5.73913	3	3	3	1	575	63.598	7.46	5.22868	3
FALSE	High	Master Protein	Q9BW60	Elongation of very long chain fatty acids protein 1 OS=Homo sapiens GN=ELOVL1 PE=1 SV=1	0	9.72256	8.96057	2	2	2	1	279	32.641	9.6	4.16652	2
FALSE	High	Master Protein	P46379	Large proline-rich protein BAG6 OS=Homo sapiens GN=BAG6 PE=1 SV=2	0	9.71704	2.0318	2	2	2	1	1132	119.334	5.6	5.38789	2
FALSE	High	Master Protein	Q7L5D6	Golgi to ER traffic protein 4 homolog OS=Homo sapiens GN=GET4 PE=1 SV=1	0	9.70333	4.89297	1	1	1	1	327	36.481	5.41	3.3347	1
FALSE	High	Master Protein	Q8IWZ6	Bardet-Biedl syndrome 7 protein OS=Homo sapiens GN=BBS7 PE=1 SV=2	0	9.6979	3.35664	2	2	2	1	715	80.302	6.05	5.84383	2
FALSE	High	Master Protein	O15379	Histone deacetylase 3 OS=Homo sapiens GN=HDAC3 PE=1 SV=2	0	9.69371	4.43925	2	5	1	1	428	48.816	5.16	5.92121	2
FALSE	High	Master Protein	Q8NHV4	Protein NEDD1 OS=Homo sapiens GN=NEDD1 PE=1 SV=1	0	9.69148	5.90909	2	2	2	1	660	71.921	7.97	3.50932	2
FALSE	High	Master Protein	Q96K62	Zinc finger and BTB domain-containing protein 45 OS=Homo sapiens GN=ZBTB45 PE=2 SV=1	0	9.6829	3.32681	1	2	1	1	511	53.974	6.92	6.69875	1
FALSE	High	Master Protein	Q9HBH5	Retinol dehydrogenase 14 OS=Homo sapiens GN=RDH14 PE=1 SV=1	0	9.68101	8.92857	2	2	2	1	336	36.841	8.79	5.30787	2
FALSE	High	Master Protein	Q9BTC0	Death-inducer obliterator 1 OS=Homo sapiens GN=DIDO1 PE=1 SV=5	0	9.65235	1.96429	3	3	3	1	2240	243.723	7.88	3.96274	3
FALSE	High	Master Protein	Q15436	Protein transport protein Sec23A OS=Homo sapiens GN=SEC23A PE=1 SV=2	0	9.62167	4.57516	3	3	3	1	765	86.105	7.08	5.00987	3
FALSE	High	Master Protein	Q9NXK8	F-box/LRR-repeat protein 12 OS=Homo sapiens GN=FBXL12 PE=1 SV=1	0	9.60767	8.89571	3	3	3	1	326	37.002	8.79	5.31227	3
FALSE	High	Master Protein	Q9H2H8	Peptidyl-prolyl cis-trans isomerase-like 3 OS=Homo sapiens GN=PPIL3 PE=1 SV=1	0	9.58985	19.2547	3	3	3	1	161	18.143	6.79	2.29738	3
FALSE	High	Master Protein	P51003	Poly(A) polymerase alpha OS=Homo sapiens GN=PAPOLA PE=1 SV=4	0	9.5834	5.10067	4	4	4	1	745	82.791	7.37	9.25207	4
FALSE	High	Master Protein	A0PK00	Transmembrane protein 120B OS=Homo sapiens GN=TMEM120B PE=1 SV=1	0	9.56012	10.9145	2	2	2	1	339	40.22	8.9	6.69749	2
FALSE	High	Master Protein	O43920	NADH dehydrogenase [ubiquinone] iron-sulfur protein 5 OS=Homo sapiens GN=NDUFS5 PE=1 SV=3	0	9.53876	20.7547	2	5	2	1	106	12.509	9.14	11.1982	2
FALSE	High	Master Protein	Q15149	Plectin OS=Homo sapiens GN=PLEC PE=1 SV=3	0	9.53872	1.00342	3	3	3	1	4684	531.466	5.96	5.65253	3
FALSE	High	Master Protein	P42785	Lysosomal Pro-X carboxypeptidase OS=Homo sapiens GN=PRCP PE=1 SV=1	0	9.53772	7.25806	4	4	4	1	496	55.764	7.21	4.49538	4
FALSE	High	Master Protein	Q16513	Serine/threonine-protein kinase N2 OS=Homo sapiens GN=PKN2 PE=1 SV=1	0	9.53653	1.42276	1	2	1	1	984	111.964	6.3	5.78088	1
FALSE	High	Master Protein	Q4G176	Acyl-CoA synthetase family member 3, mitochondrial OS=Homo sapiens GN=ACSF3 PE=1 SV=3	0	9.53261	4.51389	2	2	2	1	576	64.089	8.37	5.36196	2
FALSE	High	Master Protein	Q9UM54	Unconventional myosin-VI OS=Homo sapiens GN=MYO6 PE=1 SV=4	0	9.5243	2.78207	3	3	3	1	1294	149.596	8.53	4.91993	3
FALSE	High	Master Protein	Q8NBX0	Saccharopine dehydrogenase-like oxidoreductase OS=Homo sapiens GN=SCCPDH PE=1 SV=1	0	9.52143	6.29371	2	2	2	1	429	47.121	9.14	1.9718	2
FALSE	High	Master Protein	Q9Y6R4	Mitogen-activated protein kinase kinase kinase 4 OS=Homo sapiens GN=MAP3K4 PE=1 SV=2	0	9.50937	0.808458	1	2	1	1	1608	181.57	6.32	3.48211	1
FALSE	High	Master Protein	O00139	Kinesin-like protein KIF2A OS=Homo sapiens GN=KIF2A PE=1 SV=3	0	9.50581	6.23229	4	4	3	1	706	79.905	6.68	8.33812	4
FALSE	High	Master Protein	P28290	Sperm-specific antigen 2 OS=Homo sapiens GN=SSFA2 PE=1 SV=3	0	9.49587	2.77998	3	4	3	1	1259	138.3	5.19	8.61275	3
FALSE	High	Master Protein	P49005	DNA polymerase delta subunit 2 OS=Homo sapiens GN=POLD2 PE=1 SV=1	0	9.4884	5.11727	2	2	2	1	469	51.257	5.58	3.93853	2
FALSE	High	Master Protein	P50570	Dynamin-2 OS=Homo sapiens GN=DNM2 PE=1 SV=2	0	9.48594	2.29885	2	2	2	1	870	98.003	7.44	5.49546	2
FALSE	High	Master Protein	Q6ZRV2	Protein FAM83H OS=Homo sapiens GN=FAM83H PE=1 SV=3	0	9.47473	3.47752	3	3	3	1	1179	127.044	6.98	5.61106	3
FALSE	High	Master Protein	Q9HAJ7	Histone deacetylase complex subunit SAP30L OS=Homo sapiens GN=SAP30L PE=1 SV=1	0	9.44778	11.4754	2	3	2	1	183	20.864	9.36	4.29243	2
FALSE	High	Master Protein	Q9P2R3	Rabankyrin-5 OS=Homo sapiens GN=ANKFY1 PE=1 SV=2	0	9.44718	3.1651	4	4	4	1	1169	128.318	6.1	7.48391	4
FALSE	High	Master Protein	P17028	Zinc finger protein 24 OS=Homo sapiens GN=ZNF24 PE=1 SV=4	0	9.41359	8.15217	2	3	2	1	368	42.129	6.21	5.11692	2
FALSE	High	Master Protein	P35269	General transcription factor IIF subunit 1 OS=Homo sapiens GN=GTF2F1 PE=1 SV=2	0	9.3969	3.2882	2	3	2	1	517	58.205	7.49	4.90714	2
FALSE	High	Master Protein	Q63HK5	Teashirt homolog 3 OS=Homo sapiens GN=TSHZ3 PE=1 SV=2	0	9.37573	2.22017	2	2	2	1	1081	118.492	7.25	4.92213	2
FALSE	High	Master Protein	Q5XG87	Non-canonical poly(A) RNA polymerase PAPD7 OS=Homo sapiens GN=PAPD7 PE=1 SV=3	0	9.37069	6.21762	2	2	2	1	772	82.309	9.52	2.67963	2
FALSE	High	Master Protein	P11586	C-1-tetrahydrofolate synthase, cytoplasmic OS=Homo sapiens GN=MTHFD1 PE=1 SV=3	0	9.33268	3.31551	3	3	3	1	935	101.495	7.3	6.32991	3
FALSE	High	Master Protein	Q9BZQ6	ER degradation-enhancing alpha-mannosidase-like protein 3 OS=Homo sapiens GN=EDEM3 PE=1 SV=2	0	9.33005	2.6824	3	4	3	1	932	104.598	4.93	6.11407	3
FALSE	High	Master Protein	Q8WUB2	Protein FAM216A OS=Homo sapiens GN=FAM216A PE=2 SV=1	0	9.32557	6.22711	2	3	2	1	273	30.772	9.33	4.62107	2
FALSE	High	Master Protein	Q04724	Transducin-like enhancer protein 1 OS=Homo sapiens GN=TLE1 PE=1 SV=2	0	9.31447	3.63636	3	4	1	1	770	83.148	7.24	5.88696	3
FALSE	High	Master Protein	P52294	Importin subunit alpha-5 OS=Homo sapiens GN=KPNA1 PE=1 SV=3	0	9.30671	3.34572	3	3	3	1	538	60.184	5.01	3.28534	3
FALSE	High	Master Protein	Q9BWD3	Protein FAM127B OS=Homo sapiens GN=FAM127B PE=1 SV=3	0	9.29771	31.8584	4	5	1	1	113	13.18	5.07	10.7834	4
FALSE	High	Master Protein	Q9UKT9	Zinc finger protein Aiolos OS=Homo sapiens GN=IKZF3 PE=1 SV=2	0	9.29543	2.75049	1	2	1	1	509	57.986	6.55	3.5488	1
FALSE	High	Master Protein	P41162	ETS translocation variant 3 OS=Homo sapiens GN=ETV3 PE=1 SV=2	0	9.2743	6.44531	2	2	2	1	512	56.966	8.57	5.07111	2
FALSE	High	Master Protein	Q8NCW6	Polypeptide N-acetylgalactosaminyltransferase 11 OS=Homo sapiens GN=GALNT11 PE=1 SV=2	0	9.27202	3.45395	2	2	2	1	608	68.875	8.19	4.90051	2
FALSE	High	Master Protein	P61964	WD repeat-containing protein 5 OS=Homo sapiens GN=WDR5 PE=1 SV=1	0	9.2635	8.08383	2	3	2	1	334	36.565	8.27	7.26613	2
FALSE	High	Master Protein	P0DJ07	Protein PET100 homolog, mitochondrial OS=Homo sapiens GN=PET100 PE=1 SV=1	0	9.26051	13.6986	1	2	1	1	73	9.108	6.77	5.95997	1
FALSE	High	Master Protein	Q9NVH2	Integrator complex subunit 7 OS=Homo sapiens GN=INTS7 PE=1 SV=1	0	9.25998	4.158	3	3	3	1	962	106.766	8.02	3.74284	3
FALSE	High	Master Protein	Q9NVH6	Trimethyllysine dioxygenase, mitochondrial OS=Homo sapiens GN=TMLHE PE=1 SV=1	0	9.24687	3.08789	1	2	1	1	421	49.486	7.72	4.54407	1
FALSE	High	Master Protein	Q9P003	Protein cornichon homolog 4 OS=Homo sapiens GN=CNIH4 PE=1 SV=1	0	9.24527	14.3885	1	1	1	1	139	16.082	6.65	4.55499	1
FALSE	High	Master Protein	P42336	Phosphatidylinositol 4,5-bisphosphate 3-kinase catalytic subunit alpha isoform OS=Homo sapiens GN=PIK3CA PE=1 SV=2	0	9.24505	1.31086	1	2	1	1	1068	124.203	7.23	4.92707	1
FALSE	High	Master Protein	Q92545	Transmembrane protein 131 OS=Homo sapiens GN=TMEM131 PE=1 SV=3	0	9.24342	2.49602	3	3	3	1	1883	205.011	8.59	2.55458	3
FALSE	High	Master Protein	P27797	Calreticulin OS=Homo sapiens GN=CALR PE=1 SV=1	0	9.22698	6.47482	2	2	2	1	417	48.112	4.44	5.5402	2
FALSE	High	Master Protein	Q8IUC8	Polypeptide N-acetylgalactosaminyltransferase 13 OS=Homo sapiens GN=GALNT13 PE=2 SV=2	0	9.18221	7.73381	5	5	5	1	556	64.009	6.83	8.31416	5
FALSE	High	Master Protein	O14967	Calmegin OS=Homo sapiens GN=CLGN PE=1 SV=1	0	9.18166	5.08197	3	3	3	1	610	69.994	4.69	3.17704	3
FALSE	High	Master Protein	P81605	Dermcidin OS=Homo sapiens GN=DCD PE=1 SV=2	0	9.18052	12.7273	1	1	1	1	110	11.277	6.54	3.74644	1
FALSE	High	Master Protein	O14523	C2 domain-containing protein 2-like OS=Homo sapiens GN=C2CD2L PE=1 SV=3	0	9.17714	4.95751	2	2	2	1	706	76.134	7.69	4.93686	2
FALSE	High	Master Protein	Q8NBZ7	UDP-glucuronic acid decarboxylase 1 OS=Homo sapiens GN=UXS1 PE=1 SV=1	0	9.17516	8.57143	3	3	3	1	420	47.547	8.94	6.83006	3
FALSE	High	Master Protein	Q8NBN3	Transmembrane protein 87A OS=Homo sapiens GN=TMEM87A PE=1 SV=3	0	9.17498	6.12613	4	4	4	1	555	63.389	6.74	2.89943	4
FALSE	High	Master Protein	Q9NRZ9	Lymphoid-specific helicase OS=Homo sapiens GN=HELLS PE=1 SV=1	0	9.17121	4.17661	4	4	4	1	838	97.012	7.93	2.01037	4
FALSE	High	Master Protein	Q96HN2	Adenosylhomocysteinase 3 OS=Homo sapiens GN=AHCYL2 PE=1 SV=1	0	9.12072	4.25532	2	2	2	1	611	66.678	7.36	5.18143	2
FALSE	High	Master Protein	Q9NW81	ATP synthase subunit s-like protein OS=Homo sapiens GN=ATP5SL PE=1 SV=3	0	9.11992	4.66926	1	2	1	1	257	29.249	6.43	4.53619	1
FALSE	High	Master Protein	P23786	Carnitine O-palmitoyltransferase 2, mitochondrial OS=Homo sapiens GN=CPT2 PE=1 SV=2	0	9.11931	5.0152	3	3	3	1	658	73.73	8.18	6.30556	3
FALSE	High	Master Protein	Q8N4V1	Membrane magnesium transporter 1 OS=Homo sapiens GN=MMGT1 PE=1 SV=1	0	9.10331	18.3206	1	1	1	1	131	14.677	9.16	3.51667	1
FALSE	High	Master Protein	Q14258	E3 ubiquitin/ISG15 ligase TRIM25 OS=Homo sapiens GN=TRIM25 PE=1 SV=2	0	9.09577	5.71429	3	3	3	1	630	70.928	8.09	2.44481	3
FALSE	High	Master Protein	Q15428	Splicing factor 3A subunit 2 OS=Homo sapiens GN=SF3A2 PE=1 SV=2	0	9.08064	7.32759	3	3	3	1	464	49.224	9.64	2.64581	3
FALSE	High	Master Protein	Q8TBM8	DnaJ homolog subfamily B member 14 OS=Homo sapiens GN=DNAJB14 PE=1 SV=1	0	9.07464	4.48549	1	2	1	1	379	42.489	8.59	2.92707	1
FALSE	High	Master Protein	Q5JSJ4	Protein DDX26B OS=Homo sapiens GN=DDX26B PE=1 SV=1	0	9.06413	3.48432	2	2	2	1	861	96.612	8.73	3.47671	2
FALSE	High	Master Protein	P22413	Ectonucleotide pyrophosphatase/phosphodiesterase family member 1 OS=Homo sapiens GN=ENPP1 PE=1 SV=2	0	9.05482	4	4	4	4	1	925	104.857	7.14	7.25656	4
FALSE	High	Master Protein	Q15021	Condensin complex subunit 1 OS=Homo sapiens GN=NCAPD2 PE=1 SV=3	0	9.04298	1.71306	3	3	3	1	1401	157.082	6.61	6.78826	3
FALSE	High	Master Protein	Q9P246	Stromal interaction molecule 2 OS=Homo sapiens GN=STIM2 PE=1 SV=2	0	9.03442	1.87668	1	2	1	1	746	83.918	6.76	3.28985	1
FALSE	High	Master Protein	Q7Z309	Protein FAM122B OS=Homo sapiens GN=FAM122B PE=1 SV=2	0	9.01473	6.07287	1	2	1	1	247	26.911	6.37	6.01713	1
FALSE	High	Master Protein	P46778	60S ribosomal protein L21 OS=Homo sapiens GN=RPL21 PE=1 SV=2	0	9.01297	21.25	3	3	3	1	160	18.553	10.49	2.71074	3
FALSE	High	Master Protein	Q9NZN8	CCR4-NOT transcription complex subunit 2 OS=Homo sapiens GN=CNOT2 PE=1 SV=1	0	8.97615	5.18519	2	2	2	1	540	59.7	7.66	3.5709	2
FALSE	High	Master Protein	Q8TEX9	Importin-4 OS=Homo sapiens GN=IPO4 PE=1 SV=2	0	8.96933	3.23774	2	2	2	1	1081	118.64	4.96	3.76053	2
FALSE	High	Master Protein	Q6P1S2	Protein C3orf33 OS=Homo sapiens GN=C3orf33 PE=1 SV=2	0	8.95907	5.78231	2	3	2	1	294	33.744	9.85	2.21922	2
FALSE	High	Master Protein	P52756	RNA-binding protein 5 OS=Homo sapiens GN=RBM5 PE=1 SV=2	0	8.95056	1.47239	1	2	1	1	815	92.097	6.28	5.9768	1
FALSE	High	Master Protein	P55011	Solute carrier family 12 member 2 OS=Homo sapiens GN=SLC12A2 PE=1 SV=1	0	8.94934	1.89769	3	3	3	1	1212	131.364	6.4	6.54719	3
FALSE	High	Master Protein	Q8TCX1	Cytoplasmic dynein 2 light intermediate chain 1 OS=Homo sapiens GN=DYNC2LI1 PE=1 SV=1	0	8.93647	7.12251	3	3	3	1	351	39.6	7.53	6.82924	3
FALSE	High	Master Protein	B2RTY4	Unconventional myosin-IXa OS=Homo sapiens GN=MYO9A PE=1 SV=2	0	8.89293	1.60911	4	4	1	1	2548	292.522	8.88	2.08175	4
FALSE	High	Master Protein	P18669	Phosphoglycerate mutase 1 OS=Homo sapiens GN=PGAM1 PE=1 SV=2	0	8.87009	11.0236	2	2	2	1	254	28.786	7.18	6.13815	2
FALSE	High	Master Protein	P50748	Kinetochore-associated protein 1 OS=Homo sapiens GN=KNTC1 PE=1 SV=1	0	8.85567	1.08646	2	2	2	1	2209	250.588	5.97	5.58992	2
FALSE	High	Master Protein	P29317	Ephrin type-A receptor 2 OS=Homo sapiens GN=EPHA2 PE=1 SV=2	0	8.84911	3.07377	3	3	2	1	976	108.197	6.23	5.22325	3
FALSE	High	Master Protein	Q9NZJ0	Denticleless protein homolog OS=Homo sapiens GN=DTL PE=1 SV=3	0	8.82126	4.24658	2	2	2	1	730	79.417	8.87	6.08753	2
FALSE	High	Master Protein	O60427	Fatty acid desaturase 1 OS=Homo sapiens GN=FADS1 PE=1 SV=3	0	8.80277	6.30631	3	3	1	1	444	51.931	8.87	5.33984	3
FALSE	High	Master Protein	O43572	A-kinase anchor protein 10, mitochondrial OS=Homo sapiens GN=AKAP10 PE=1 SV=2	0	8.80097	5.13595	2	2	2	1	662	73.772	6.39	5.08103	2
FALSE	High	Master Protein	Q14203	Dynactin subunit 1 OS=Homo sapiens GN=DCTN1 PE=1 SV=3	0	8.78682	2.42567	3	3	2	1	1278	141.607	5.81	3.81279	3
FALSE	High	Master Protein	Q9NUT2	ATP-binding cassette sub-family B member 8, mitochondrial OS=Homo sapiens GN=ABCB8 PE=1 SV=3	0	8.75696	2.85714	2	3	1	1	735	79.938	8.98	7.00362	2
FALSE	High	Master Protein	Q9H425	Uncharacterized protein C1orf198 OS=Homo sapiens GN=C1orf198 PE=1 SV=1	0	8.73472	10.3976	3	3	3	1	327	36.324	5.72	4.88011	3
FALSE	High	Master Protein	Q8WVC0	RNA polymerase-associated protein LEO1 OS=Homo sapiens GN=LEO1 PE=1 SV=1	0	8.73188	2.1021	1	2	1	1	666	75.359	4.51	5.51697	1
FALSE	High	Master Protein	Q9Y3B4	Splicing factor 3B subunit 6 OS=Homo sapiens GN=SF3B6 PE=1 SV=1	0	8.72746	11.2	1	1	1	1	125	14.576	9.38	4.37756	1
FALSE	High	Master Protein	P19022	Cadherin-2 OS=Homo sapiens GN=CDH2 PE=1 SV=4	0	8.71435	1.766	2	3	2	1	906	99.747	4.81	2.41746	2
FALSE	High	Master Protein	Q9UPQ8	Dolichol kinase OS=Homo sapiens GN=DOLK PE=1 SV=1	0	8.71175	5.39033	1	1	1	1	538	59.229	8.6	4.40788	1
FALSE	High	Master Protein	Q9NRC1	Suppressor of tumorigenicity 7 protein OS=Homo sapiens GN=ST7 PE=1 SV=1	0	8.68504	5.29915	3	3	3	1	585	67.123	7.24	5.29066	3
FALSE	High	Master Protein	O94874	E3 UFM1-protein ligase 1 OS=Homo sapiens GN=UFL1 PE=1 SV=2	0	8.68488	3.02267	2	2	2	1	794	89.54	6.79	5.38235	2
FALSE	High	Master Protein	Q9BYJ9	YTH domain-containing family protein 1 OS=Homo sapiens GN=YTHDF1 PE=1 SV=1	0	8.68289	5.72451	2	2	1	1	559	60.836	8.79	5.51818	2
FALSE	High	Master Protein	O95772	MLN64 N-terminal domain homolog OS=Homo sapiens GN=STARD3NL PE=1 SV=1	0	8.66988	9.82906	2	2	2	1	234	26.638	4.81	6.08091	2
FALSE	High	Master Protein	Q9H0D6	5'-3' exoribonuclease 2 OS=Homo sapiens GN=XRN2 PE=1 SV=1	0	8.6515	3.15789	3	3	3	1	950	108.513	7.47	2.31403	3
FALSE	High	Master Protein	P30101	Protein disulfide-isomerase A3 OS=Homo sapiens GN=PDIA3 PE=1 SV=4	0	8.64042	4.35644	2	2	2	1	505	56.747	6.35	4.63285	2
FALSE	High	Master Protein	Q8IY26	Presqualene diphosphate phosphatase OS=Homo sapiens GN=PPAPDC2 PE=1 SV=3	0	8.61504	13.8983	2	3	2	1	295	32.173	9.99	6.95205	2
FALSE	High	Master Protein	O94923	D-glucuronyl C5-epimerase OS=Homo sapiens GN=GLCE PE=1 SV=3	0	8.61361	3.72771	2	2	2	1	617	70.057	8.97	2.8077	2
FALSE	High	Master Protein	Q9Y6A9	Signal peptidase complex subunit 1 OS=Homo sapiens GN=SPCS1 PE=1 SV=4	0	8.58922	16.6667	1	1	1	1	102	11.797	9.31	3.25553	1
FALSE	High	Master Protein	Q9H1A4	Anaphase-promoting complex subunit 1 OS=Homo sapiens GN=ANAPC1 PE=1 SV=1	0	8.58453	1.69753	3	3	3	1	1944	216.361	6.3	4.78447	3
FALSE	High	Master Protein	Q8N6R0	Methyltransferase-like protein 13 OS=Homo sapiens GN=METTL13 PE=1 SV=1	0	8.58212	5.29328	4	4	4	1	699	78.718	6.73	6.1093	4
FALSE	High	Master Protein	A8MPP1	Putative ATP-dependent RNA helicase DDX11-like protein 8 OS=Homo sapiens GN=DDX11L8 PE=1 SV=1	0	8.58104	3.41786	3	3	2	1	907	101.746	7.47	6.40174	3
FALSE	High	Master Protein	Q68CZ6	HAUS augmin-like complex subunit 3 OS=Homo sapiens GN=HAUS3 PE=1 SV=1	0	8.56064	5.97015	3	3	3	1	603	69.607	5.55	2.739	3
FALSE	High	Master Protein	Q9C0H9	SRC kinase signaling inhibitor 1 OS=Homo sapiens GN=SRCIN1 PE=1 SV=3	0	8.55483	4.83412	3	3	3	1	1055	112.385	9.29	4.51033	3
FALSE	High	Master Protein	Q96IY1	Kinetochore-associated protein NSL1 homolog OS=Homo sapiens GN=NSL1 PE=1 SV=3	0	8.52511	3.91459	1	2	1	1	281	32.141	6.79	2.51115	1
FALSE	High	Master Protein	Q01650	Large neutral amino acids transporter small subunit 1 OS=Homo sapiens GN=SLC7A5 PE=1 SV=2	0	8.52271	4.93097	2	3	1	1	507	54.974	7.72	7.207	2
FALSE	High	Master Protein	Q9Y3U8	60S ribosomal protein L36 OS=Homo sapiens GN=RPL36 PE=1 SV=3	0	8.50936	12.381	1	2	1	1	105	12.246	11.59	5.86873	1
FALSE	High	Master Protein	P42285	Superkiller viralicidic activity 2-like 2 OS=Homo sapiens GN=SKIV2L2 PE=1 SV=3	0	8.49296	2.30326	3	3	3	1	1042	117.729	6.52	3.99156	3
FALSE	High	Master Protein	Q8TC07	TBC1 domain family member 15 OS=Homo sapiens GN=TBC1D15 PE=1 SV=2	0	8.46563	6.36758	4	4	4	1	691	79.44	5.67	5.98975	4
FALSE	High	Master Protein	Q13889	General transcription factor IIH subunit 3 OS=Homo sapiens GN=GTF2H3 PE=1 SV=2	0	8.46512	6.16883	2	2	2	1	308	34.356	7.02	2.77524	2
FALSE	High	Master Protein	Q7L5N7	Lysophosphatidylcholine acyltransferase 2 OS=Homo sapiens GN=LPCAT2 PE=1 SV=1	0	8.46193	2.38971	1	1	1	1	544	60.169	6.55	3.10173	1
FALSE	High	Master Protein	Q13286	Battenin OS=Homo sapiens GN=CLN3 PE=1 SV=1	0	8.45704	9.13242	2	3	2	1	438	47.592	6.38	7.43675	2
FALSE	High	Master Protein	Q9NRZ5	1-acyl-sn-glycerol-3-phosphate acyltransferase delta OS=Homo sapiens GN=AGPAT4 PE=1 SV=1	0	8.43148	7.14286	3	3	3	1	378	43.993	8.72	6.78685	3
FALSE	High	Master Protein	O75694	Nuclear pore complex protein Nup155 OS=Homo sapiens GN=NUP155 PE=1 SV=1	0	8.41882	1.79727	2	2	2	1	1391	155.1	6.16	5.64518	2
FALSE	High	Master Protein	Q7Z736	Pleckstrin homology domain-containing family H member 3 OS=Homo sapiens GN=PLEKHH3 PE=1 SV=2	0	8.41678	3.15259	3	4	3	1	793	85.264	7.83	4.99861	3
FALSE	High	Master Protein	Q9NYL9	Tropomodulin-3 OS=Homo sapiens GN=TMOD3 PE=1 SV=1	0	8.40953	8.80682	2	2	2	1	352	39.57	5.19	5.35972	2
FALSE	High	Master Protein	Q16658	Fascin OS=Homo sapiens GN=FSCN1 PE=1 SV=3	0	8.40798	4.25963	2	2	2	1	493	54.496	7.24	5.17003	2
FALSE	High	Master Protein	P35249	Replication factor C subunit 4 OS=Homo sapiens GN=RFC4 PE=1 SV=2	0	8.39808	8.53994	3	3	3	1	363	39.657	8.02	4.60699	3
FALSE	High	Master Protein	Q96MD2	UPF0536 protein C12orf66 OS=Homo sapiens GN=C12orf66 PE=2 SV=4	0	8.38128	5.16854	2	2	1	1	445	50.383	8.91	4.0442	2
FALSE	High	Master Protein	Q9UI10	Translation initiation factor eIF-2B subunit delta OS=Homo sapiens GN=EIF2B4 PE=1 SV=2	0	8.36918	4.78011	2	2	2	1	523	57.521	9.38	4.13967	2
FALSE	High	Master Protein	Q9NZ71	Regulator of telomere elongation helicase 1 OS=Homo sapiens GN=RTEL1 PE=1 SV=2	0	8.36253	2.05086	3	3	1	1	1219	133.599	8.29	3.94916	3
FALSE	High	Master Protein	P42684	Abelson tyrosine-protein kinase 2 OS=Homo sapiens GN=ABL2 PE=1 SV=1	0	8.31308	2.53807	2	2	2	1	1182	128.263	8.07	5.60405	2
FALSE	High	Master Protein	P07910	Heterogeneous nuclear ribonucleoproteins C1/C2 OS=Homo sapiens GN=HNRNPC PE=1 SV=4	0	8.31195	3.59477	1	2	1	1	306	33.65	5.08	5.31792	1
FALSE	High	Master Protein	P42892	Endothelin-converting enzyme 1 OS=Homo sapiens GN=ECE1 PE=1 SV=2	0	8.30151	4.80519	3	3	3	1	770	87.108	5.88	1.68424	3
FALSE	High	Master Protein	Q96EE3	Nucleoporin SEH1 OS=Homo sapiens GN=SEH1L PE=1 SV=3	0	8.29644	8.33333	2	2	2	1	360	39.623	8.09	6.50012	2
FALSE	High	Master Protein	O75947	ATP synthase subunit d, mitochondrial OS=Homo sapiens GN=ATP5H PE=1 SV=3	0	8.27054	16.7702	2	2	2	1	161	18.479	5.3	3.88785	2
FALSE	High	Master Protein	Q96AE4	Far upstream element-binding protein 1 OS=Homo sapiens GN=FUBP1 PE=1 SV=3	0	8.26869	4.81366	2	2	2	1	644	67.518	7.61	6.01713	2
FALSE	High	Master Protein	Q9Y6K5	2'-5'-oligoadenylate synthase 3 OS=Homo sapiens GN=OAS3 PE=1 SV=3	0	8.22406	3.03588	4	4	4	1	1087	121.093	8.4	4.14756	4
FALSE	High	Master Protein	P62314	Small nuclear ribonucleoprotein Sm D1 OS=Homo sapiens GN=SNRPD1 PE=1 SV=1	0	8.21961	10.9244	1	2	1	1	119	13.273	11.56	5.75721	1
FALSE	High	Master Protein	Q5JRX3	Presequence protease, mitochondrial OS=Homo sapiens GN=PITRM1 PE=1 SV=3	0	8.21918	0.867888	1	2	1	1	1037	117.338	6.92	5.54141	1
FALSE	High	Master Protein	Q9BRP4	Proteasomal ATPase-associated factor 1 OS=Homo sapiens GN=PAAF1 PE=1 SV=2	0	8.21818	6.63265	3	3	3	1	392	42.163	6.32	4.50149	3
FALSE	High	Master Protein	P50914	60S ribosomal protein L14 OS=Homo sapiens GN=RPL14 PE=1 SV=4	0	8.20052	10.6977	2	2	2	1	215	23.417	10.93	5.04892	2
FALSE	High	Master Protein	Q13011	Delta(3,5)-Delta(2,4)-dienoyl-CoA isomerase, mitochondrial OS=Homo sapiens GN=ECH1 PE=1 SV=2	0	8.19557	7.0122	2	2	2	1	328	35.793	8	5.80233	2
FALSE	High	Master Protein	O75794	Cell division cycle protein 123 homolog OS=Homo sapiens GN=CDC123 PE=1 SV=1	0	8.19425	6.25	2	2	2	1	336	39.11	4.81	1.8403	2
FALSE	High	Master Protein	Q9P289	Serine/threonine-protein kinase 26 OS=Homo sapiens GN=STK26 PE=1 SV=2	0	8.19064	5.28846	2	2	1	1	416	46.5	5.29	2.92737	2
FALSE	High	Master Protein	Q9NYF8	Bcl-2-associated transcription factor 1 OS=Homo sapiens GN=BCLAF1 PE=1 SV=2	0	8.18906	2.93478	3	3	3	1	920	106.059	9.98	4.69351	3
FALSE	High	Master Protein	P52747	Zinc finger protein 143 OS=Homo sapiens GN=ZNF143 PE=1 SV=2	0	8.17855	5.32915	3	3	3	1	638	68.853	6.05	4.5759	3
FALSE	High	Master Protein	Q9Y2Z9	Ubiquinone biosynthesis monooxygenase COQ6, mitochondrial OS=Homo sapiens GN=COQ6 PE=1 SV=2	0	8.14076	5.76923	2	2	2	1	468	50.838	7.3	3.39421	2
FALSE	High	Master Protein	P54753	Ephrin type-B receptor 3 OS=Homo sapiens GN=EPHB3 PE=1 SV=2	0	8.12407	3.10621	3	3	1	1	998	110.259	6.32	4.60636	3
FALSE	High	Master Protein	Q12983	BCL2/adenovirus E1B 19 kDa protein-interacting protein 3 OS=Homo sapiens GN=BNIP3 PE=1 SV=2	0	8.09247	5.6701	1	2	1	1	194	21.528	6.8	4.86378	1
FALSE	High	Master Protein	Q02086	Transcription factor Sp2 OS=Homo sapiens GN=SP2 PE=1 SV=3	0	8.09172	5.22023	2	2	2	1	613	64.86	9.92	6.0828	2
FALSE	High	Master Protein	Q9C005	Protein dpy-30 homolog OS=Homo sapiens GN=DPY30 PE=1 SV=1	0	8.09162	20.202	1	1	1	1	99	11.243	4.88	5.00312	1
FALSE	High	Master Protein	Q15286	Ras-related protein Rab-35 OS=Homo sapiens GN=RAB35 PE=1 SV=1	0	8.08485	17.4129	3	3	1	1	201	23.011	8.29	4.47777	3
FALSE	High	Master Protein	P98175	RNA-binding protein 10 OS=Homo sapiens GN=RBM10 PE=1 SV=3	0	8.08341	3.44086	2	2	2	1	930	103.469	5.97	4.4572	2
FALSE	High	Master Protein	Q8WVQ1	Soluble calcium-activated nucleotidase 1 OS=Homo sapiens GN=CANT1 PE=1 SV=1	0	8.08276	3.99002	1	1	1	1	401	44.812	6.09	3.21574	1
FALSE	High	Master Protein	Q8WUY1	Protein THEM6 OS=Homo sapiens GN=THEM6 PE=1 SV=2	0	8.06862	8.17308	2	3	2	1	208	23.85	9.55	7.39722	2
FALSE	High	Master Protein	Q99615	DnaJ homolog subfamily C member 7 OS=Homo sapiens GN=DNAJC7 PE=1 SV=2	0	8.06444	2.63158	1	1	1	1	494	56.405	6.96	3.01104	1
FALSE	High	Master Protein	Q8IWB1	Inositol 1,4,5-trisphosphate receptor-interacting protein OS=Homo sapiens GN=ITPRIP PE=1 SV=1	0	8.05364	5.85009	3	3	3	1	547	62.019	5.88	5.95139	3
FALSE	High	Master Protein	Q9UBV2	Protein sel-1 homolog 1 OS=Homo sapiens GN=SEL1L PE=1 SV=3	0	8.04888	3.4005	2	2	2	1	794	88.698	5.39	2.99695	2
FALSE	High	Master Protein	Q96JG8	Melanoma-associated antigen D4 OS=Homo sapiens GN=MAGED4 PE=1 SV=3	0	8.02893	2.96896	2	2	2	1	741	81.327	6.79	4.989	2
FALSE	High	Master Protein	Q7Z2K8	G protein-regulated inducer of neurite outgrowth 1 OS=Homo sapiens GN=GPRIN1 PE=2 SV=2	0	8.02351	1.68651	1	1	1	1	1008	102.336	8.06	4.3408	1
FALSE	High	Master Protein	Q9UPU7	TBC1 domain family member 2B OS=Homo sapiens GN=TBC1D2B PE=1 SV=2	0	8.0126	2.28453	2	2	2	1	963	109.812	6.16	5.0773	2
FALSE	High	Master Protein	Q15678	Tyrosine-protein phosphatase non-receptor type 14 OS=Homo sapiens GN=PTPN14 PE=1 SV=2	0	8	3.53833	4	4	4	1	1187	135.175	8.31	1.65086	4
FALSE	High	Master Protein	Q9Y5L4	Mitochondrial import inner membrane translocase subunit Tim13 OS=Homo sapiens GN=TIMM13 PE=1 SV=1	0	7.99413	26.3158	2	2	2	1	95	10.493	8.18	2.15175	2
FALSE	High	Master Protein	Q10471	Polypeptide N-acetylgalactosaminyltransferase 2 OS=Homo sapiens GN=GALNT2 PE=1 SV=1	0	7.95016	3.67776	2	2	2	1	571	64.691	8.35	2.03242	2
FALSE	High	Master Protein	O95425	Supervillin OS=Homo sapiens GN=SVIL PE=1 SV=2	0	7.93409	1.12918	2	2	2	1	2214	247.593	6.98	6.22743	2
FALSE	High	Master Protein	Q96SB3	Neurabin-2 OS=Homo sapiens GN=PPP1R9B PE=1 SV=2	0	7.92241	2.33129	2	2	2	1	815	89.138	4.97	3.55239	2
FALSE	High	Master Protein	Q9Y287	Integral membrane protein 2B OS=Homo sapiens GN=ITM2B PE=1 SV=1	0	7.9194	7.5188	2	2	2	1	266	30.318	5.14	5.41748	2
FALSE	High	Master Protein	Q16635	Tafazzin OS=Homo sapiens GN=TAZ PE=1 SV=1	0	7.91562	8.21918	2	2	2	1	292	33.437	8.91	2.26041	2
FALSE	High	Master Protein	P29597	Non-receptor tyrosine-protein kinase TYK2 OS=Homo sapiens GN=TYK2 PE=1 SV=3	0	7.91252	1.85341	2	2	1	1	1187	133.565	7.15	5.26435	2
FALSE	High	Master Protein	Q92785	Zinc finger protein ubi-d4 OS=Homo sapiens GN=DPF2 PE=1 SV=2	0	7.90623	4.34783	1	1	1	1	391	44.127	6.33	5.0829	1
FALSE	High	Master Protein	Q2VIQ3	Chromosome-associated kinesin KIF4B OS=Homo sapiens GN=KIF4B PE=2 SV=2	0	7.9027	1.94489	2	2	2	1	1234	139.947	6.18	3.17293	2
FALSE	High	Master Protein	Q8IWV8	E3 ubiquitin-protein ligase UBR2 OS=Homo sapiens GN=UBR2 PE=1 SV=1	0	7.89228	2.16524	3	3	3	1	1755	200.408	6.24	0	3
FALSE	High	Master Protein	P78395	Melanoma antigen preferentially expressed in tumors OS=Homo sapiens GN=PRAME PE=1 SV=1	0	7.88094	7.85855	3	3	3	1	509	57.852	6.9	4.67958	3
FALSE	High	Master Protein	Q8IUH5	Palmitoyltransferase ZDHHC17 OS=Homo sapiens GN=ZDHHC17 PE=1 SV=2	0	7.86306	3.48101	2	2	2	1	632	72.592	7.5	5.62666	2
FALSE	High	Master Protein	Q92576	PHD finger protein 3 OS=Homo sapiens GN=PHF3 PE=1 SV=3	0	7.85557	1.47131	3	3	3	1	2039	229.339	6.96	4.42313	3
FALSE	High	Master Protein	Q96FL9	Polypeptide N-acetylgalactosaminyltransferase 14 OS=Homo sapiens GN=GALNT14 PE=1 SV=1	0	7.84527	3.07971	1	1	1	1	552	64.28	7.72	4.41619	1
FALSE	High	Master Protein	Q9UN86	Ras GTPase-activating protein-binding protein 2 OS=Homo sapiens GN=G3BP2 PE=1 SV=2	0	7.84405	4.77178	2	2	2	1	482	54.088	5.55	4.1782	2
FALSE	High	Master Protein	Q14CZ7	FAST kinase domain-containing protein 3 OS=Homo sapiens GN=FASTKD3 PE=1 SV=2	0	7.8298	2.87009	3	3	3	1	662	75.641	8.29	0	3
FALSE	High	Master Protein	Q3SXY8	ADP-ribosylation factor-like protein 13B OS=Homo sapiens GN=ARL13B PE=1 SV=1	0	7.7997	4.20561	1	1	1	1	428	48.613	6.62	4.11275	1
FALSE	High	Master Protein	O75362	Zinc finger protein 217 OS=Homo sapiens GN=ZNF217 PE=1 SV=1	0	7.78068	1.52672	1	1	1	1	1048	115.199	8.48	3.59773	1
FALSE	High	Master Protein	Q5SVZ6	Zinc finger MYM-type protein 1 OS=Homo sapiens GN=ZMYM1 PE=2 SV=1	0	7.77989	2.8021	3	3	2	1	1142	128.633	7.44	3.9802	3
FALSE	High	Master Protein	Q9Y6M4	Casein kinase I isoform gamma-3 OS=Homo sapiens GN=CSNK1G3 PE=1 SV=2	0	7.7795	6.26398	3	3	3	1	447	51.356	9.22	4.08762	3
FALSE	High	Master Protein	Q86XP3	ATP-dependent RNA helicase DDX42 OS=Homo sapiens GN=DDX42 PE=1 SV=1	0	7.77885	1.91898	2	2	2	1	938	102.912	7.02	5.62404	2
FALSE	High	Master Protein	O43826	Glucose-6-phosphate translocase OS=Homo sapiens GN=SLC37A4 PE=1 SV=1	0	7.76955	3.0303	1	1	1	1	429	46.33	8.62	2.75296	1
FALSE	High	Master Protein	P54646	5'-AMP-activated protein kinase catalytic subunit alpha-2 OS=Homo sapiens GN=PRKAA2 PE=1 SV=2	0	7.75326	4.52899	2	2	2	1	552	62.28	7.75	4.74799	2
FALSE	High	Master Protein	Q5SVS4	Kidney mitochondrial carrier protein 1 OS=Homo sapiens GN=SLC25A30 PE=1 SV=1	0	7.737	5.84192	2	3	2	1	291	32.454	9.44	4.20466	2
FALSE	High	Master Protein	O94966	Ubiquitin carboxyl-terminal hydrolase 19 OS=Homo sapiens GN=USP19 PE=1 SV=2	0	7.72746	1.44158	1	1	1	1	1318	145.559	6.28	4.11049	1
FALSE	High	Master Protein	Q13033	Striatin-3 OS=Homo sapiens GN=STRN3 PE=1 SV=3	0	7.72278	2.88582	2	2	1	1	797	87.155	5.36	4.77365	2
FALSE	High	Master Protein	Q9NRZ7	1-acyl-sn-glycerol-3-phosphate acyltransferase gamma OS=Homo sapiens GN=AGPAT3 PE=1 SV=1	0	7.68215	3.98936	1	1	1	1	376	43.353	8.72	3.035	1
FALSE	High	Master Protein	Q8IXK2	Polypeptide N-acetylgalactosaminyltransferase 12 OS=Homo sapiens GN=GALNT12 PE=1 SV=3	0	7.67767	6.19621	3	3	3	1	581	66.896	6.8	4.17395	3
FALSE	High	Master Protein	Q9NRA2	Sialin OS=Homo sapiens GN=SLC17A5 PE=1 SV=2	0	7.65837	2.82828	1	1	1	1	495	54.604	8.27	3.67811	1
FALSE	High	Master Protein	Q6NZY4	Zinc finger CCHC domain-containing protein 8 OS=Homo sapiens GN=ZCCHC8 PE=1 SV=2	0	7.61925	1.83876	1	1	1	1	707	78.529	4.87	2.56061	1
FALSE	High	Master Protein	Q9UN37	Vacuolar protein sorting-associated protein 4A OS=Homo sapiens GN=VPS4A PE=1 SV=1	0	7.61154	4.57666	1	1	1	1	437	48.867	7.8	4.02725	1
FALSE	High	Master Protein	Q14746	Conserved oligomeric Golgi complex subunit 2 OS=Homo sapiens GN=COG2 PE=1 SV=1	0	7.60889	2.16802	1	1	1	1	738	83.155	6.62	4.39418	1
FALSE	High	Master Protein	Q9Y2R0	Cytochrome c oxidase assembly factor 3 homolog, mitochondrial OS=Homo sapiens GN=COA3 PE=1 SV=1	0	7.60057	9.43396	1	2	1	1	106	11.724	9.6	4.80955	1
FALSE	High	Master Protein	P60468	Protein transport protein Sec61 subunit beta OS=Homo sapiens GN=SEC61B PE=1 SV=2	0	7.59083	21.875	2	2	2	1	96	9.968	11.56	4.97377	2
FALSE	High	Master Protein	A8MVW0	Protein FAM171A2 OS=Homo sapiens GN=FAM171A2 PE=1 SV=1	0	7.56337	2.7845	2	2	2	1	826	87.381	8.05	4.76079	2
FALSE	High	Master Protein	O95714	E3 ubiquitin-protein ligase HERC2 OS=Homo sapiens GN=HERC2 PE=1 SV=2	0	7.56042	0.475796	2	3	2	1	4834	526.895	6.28	3.32358	2
FALSE	High	Master Protein	Q8N0Z8	tRNA pseudouridine synthase-like 1 OS=Homo sapiens GN=PUSL1 PE=1 SV=1	0	7.55004	9.24092	2	2	2	1	303	33.212	9.85	5.6232	2
FALSE	High	Master Protein	P31939	Bifunctional purine biosynthesis protein PURH OS=Homo sapiens GN=ATIC PE=1 SV=3	0	7.54257	3.88514	2	2	2	1	592	64.575	6.71	2.9393	2
FALSE	High	Master Protein	Q14195	Dihydropyrimidinase-related protein 3 OS=Homo sapiens GN=DPYSL3 PE=1 SV=1	0	7.52696	2.98246	2	2	1	1	570	61.924	6.49	2.9454	2
FALSE	High	Master Protein	O43776	Asparagine--tRNA ligase, cytoplasmic OS=Homo sapiens GN=NARS PE=1 SV=1	0	7.52108	6.93431	3	3	3	1	548	62.903	6.25	5.6682	3
FALSE	High	Master Protein	Q13478	Interleukin-18 receptor 1 OS=Homo sapiens GN=IL18R1 PE=1 SV=1	0	7.51221	4.62107	3	3	3	1	541	62.264	7.88	5.97885	3
FALSE	High	Master Protein	Q92614	Unconventional myosin-XVIIIa OS=Homo sapiens GN=MYO18A PE=1 SV=3	0	7.50739	0.632911	1	2	1	1	2054	232.971	6.3	5.94713	1
FALSE	High	Master Protein	Q15800	Methylsterol monooxygenase 1 OS=Homo sapiens GN=MSMO1 PE=1 SV=1	0	7.49499	4.77816	1	1	1	1	293	35.193	7.23	3.41731	1
FALSE	High	Master Protein	Q86YD1	Prostate tumor-overexpressed gene 1 protein OS=Homo sapiens GN=PTOV1 PE=1 SV=1	0	7.49482	5.28846	2	2	2	1	416	46.839	10.54	2.13722	2
FALSE	High	Master Protein	Q01433	AMP deaminase 2 OS=Homo sapiens GN=AMPD2 PE=1 SV=2	0	7.48733	1.70648	1	2	1	1	879	100.624	6.93	3.72172	1
FALSE	High	Master Protein	P48029	Sodium- and chloride-dependent creatine transporter 1 OS=Homo sapiens GN=SLC6A8 PE=1 SV=1	0	7.47314	4.40945	1	1	1	1	635	70.476	6.42	5.51643	1
FALSE	High	Master Protein	Q5SWX8	Protein odr-4 homolog OS=Homo sapiens GN=ODR4 PE=1 SV=1	0	7.46862	5.28634	2	2	2	1	454	51.071	5.92	4.96318	2
FALSE	High	Master Protein	Q9Y3D3	28S ribosomal protein S16, mitochondrial OS=Homo sapiens GN=MRPS16 PE=1 SV=1	0	7.45018	26.2774	3	3	3	1	137	15.335	9.5	5.58897	3
FALSE	High	Master Protein	O75955	Flotillin-1 OS=Homo sapiens GN=FLOT1 PE=1 SV=3	0	7.44947	5.38642	2	2	2	1	427	47.326	7.49	5.34585	2
FALSE	High	Master Protein	P17612	cAMP-dependent protein kinase catalytic subunit alpha OS=Homo sapiens GN=PRKACA PE=1 SV=2	0	7.44058	3.4188	2	2	2	1	351	40.564	8.79	4.57872	2
FALSE	High	Master Protein	Q96CW1	AP-2 complex subunit mu OS=Homo sapiens GN=AP2M1 PE=1 SV=2	0	7.42698	5.97701	3	3	3	1	435	49.623	9.54	5.77703	3
FALSE	High	Master Protein	Q7Z2T5	TRMT1-like protein OS=Homo sapiens GN=TRMT1L PE=1 SV=2	0	7.41359	2.59209	2	2	2	1	733	81.695	7.88	1.66067	2
FALSE	High	Master Protein	Q9NRP0	Oligosaccharyltransferase complex subunit OSTC OS=Homo sapiens GN=OSTC PE=1 SV=1	0	7.40927	8.05369	1	1	1	1	149	16.818	9.13	3.16635	1
FALSE	High	Master Protein	Q86TV6	Tetratricopeptide repeat protein 7B OS=Homo sapiens GN=TTC7B PE=1 SV=3	0	7.40715	2.25386	2	2	2	1	843	94.12	6.89	5.27613	2
FALSE	High	Master Protein	P35250	Replication factor C subunit 2 OS=Homo sapiens GN=RFC2 PE=1 SV=3	0	7.40577	9.32203	3	3	3	1	354	39.132	6.44	5.84347	3
FALSE	High	Master Protein	Q92973	Transportin-1 OS=Homo sapiens GN=TNPO1 PE=1 SV=2	0	7.39856	2.78396	3	3	3	1	898	102.289	4.98	2.20698	3
FALSE	High	Master Protein	Q15459	Splicing factor 3A subunit 1 OS=Homo sapiens GN=SF3A1 PE=1 SV=1	0	7.39486	3.02648	2	2	2	1	793	88.831	5.22	4.86181	2
FALSE	High	Master Protein	Q02790	Peptidyl-prolyl cis-trans isomerase FKBP4 OS=Homo sapiens GN=FKBP4 PE=1 SV=3	0	7.37416	4.79303	2	2	2	1	459	51.772	5.43	4.4393	2
FALSE	High	Master Protein	Q99536	Synaptic vesicle membrane protein VAT-1 homolog OS=Homo sapiens GN=VAT1 PE=1 SV=2	0	7.37268	6.36132	2	2	2	1	393	41.893	6.29	5.73335	2
FALSE	High	Master Protein	Q5T0W9	Protein FAM83B OS=Homo sapiens GN=FAM83B PE=1 SV=1	0	7.35895	3.06627	2	2	2	1	1011	114.729	8.97	2.33407	2
FALSE	High	Master Protein	Q8WTW3	Conserved oligomeric Golgi complex subunit 1 OS=Homo sapiens GN=COG1 PE=1 SV=1	0	7.3543	3.67347	4	4	4	1	980	108.909	7.31	3.78916	4
FALSE	High	Master Protein	P63208	S-phase kinase-associated protein 1 OS=Homo sapiens GN=SKP1 PE=1 SV=2	0	7.34614	14.1104	1	2	1	1	163	18.646	4.54	3.26892	1
FALSE	High	Master Protein	Q9BSK0	MARVEL domain-containing protein 1 OS=Homo sapiens GN=MARVELD1 PE=1 SV=1	0	7.3414	20.8092	2	2	2	1	173	18.902	9.6	5.67071	2
FALSE	High	Master Protein	Q9Y561	Low-density lipoprotein receptor-related protein 12 OS=Homo sapiens GN=LRP12 PE=1 SV=1	0	7.30596	3.84168	3	3	3	1	859	94.923	5.24	2.87333	3
FALSE	High	Master Protein	Q8NBJ4	Golgi membrane protein 1 OS=Homo sapiens GN=GOLM1 PE=1 SV=1	0	7.30022	5.23691	2	2	2	1	401	45.306	4.97	4.49283	2
FALSE	High	Master Protein	Q8WW22	DnaJ homolog subfamily A member 4 OS=Homo sapiens GN=DNAJA4 PE=1 SV=1	0	7.29779	5.79345	3	3	3	1	397	44.769	7.59	4.89251	3
FALSE	High	Master Protein	P78536	Disintegrin and metalloproteinase domain-containing protein 17 OS=Homo sapiens GN=ADAM17 PE=1 SV=1	0	7.26293	4.49029	3	3	3	1	824	92.961	5.76	4.02875	3
FALSE	High	Master Protein	Q9NXF1	Testis-expressed sequence 10 protein OS=Homo sapiens GN=TEX10 PE=1 SV=2	0	7.24253	1.39935	1	1	1	1	929	105.608	9.36	3.39224	1
FALSE	High	Master Protein	Q8NDB6	Protein FAM156A/FAM156B OS=Homo sapiens GN=FAM156A PE=1 SV=1	0	7.23195	8.4507	2	2	2	1	213	24.396	9.72	5.14425	2
FALSE	High	Master Protein	Q9Y4D1	Disheveled-associated activator of morphogenesis 1 OS=Homo sapiens GN=DAAM1 PE=1 SV=2	0	7.21122	2.31911	2	2	2	1	1078	123.396	7.23	4.82731	2
FALSE	High	Master Protein	Q92945	Far upstream element-binding protein 2 OS=Homo sapiens GN=KHSRP PE=1 SV=4	0	7.21068	5.90717	2	2	2	1	711	73.07	7.3	5.213	2
FALSE	High	Master Protein	O00461	Golgi integral membrane protein 4 OS=Homo sapiens GN=GOLIM4 PE=1 SV=1	0	7.19675	1.72414	1	1	1	1	696	81.831	4.77	2.34137	1
FALSE	High	Master Protein	Q9HDC5	Junctophilin-1 OS=Homo sapiens GN=JPH1 PE=1 SV=2	0	7.19673	3.32829	2	2	2	1	661	71.642	9.32	3.84361	2
FALSE	High	Master Protein	P30153	Serine/threonine-protein phosphatase 2A 65 kDa regulatory subunit A alpha isoform OS=Homo sapiens GN=PPP2R1A PE=1 SV=4	0	7.18028	4.0747	2	2	2	1	589	65.267	5.11	2.7332	2
FALSE	High	Master Protein	Q09328	Alpha-1,6-mannosylglycoprotein 6-beta-N-acetylglucosaminyltransferase A OS=Homo sapiens GN=MGAT5 PE=2 SV=1	0	7.17849	4.04858	2	2	2	1	741	84.488	8.12	4.59612	2
FALSE	High	Master Protein	Q9HAD4	WD repeat-containing protein 41 OS=Homo sapiens GN=WDR41 PE=2 SV=3	0	7.17232	2.61438	1	2	1	1	459	51.695	5.44	3.1872	1
FALSE	High	Master Protein	Q8N3U4	Cohesin subunit SA-2 OS=Homo sapiens GN=STAG2 PE=1 SV=3	0	7.16633	1.54346	2	2	2	1	1231	141.235	5.43	3.0708	2
FALSE	High	Master Protein	P62306	Small nuclear ribonucleoprotein F OS=Homo sapiens GN=SNRPF PE=1 SV=1	0	7.16103	18.6047	3	3	3	1	86	9.719	4.67	5.01289	3
FALSE	High	Master Protein	Q8NCD3	Holliday junction recognition protein OS=Homo sapiens GN=HJURP PE=1 SV=2	0	7.15592	2.80749	2	4	2	1	748	83.487	9.31	6.03914	2
FALSE	High	Master Protein	Q9UJW0	Dynactin subunit 4 OS=Homo sapiens GN=DCTN4 PE=1 SV=1	0	7.13253	5.43478	2	2	2	1	460	52.304	7.34	3.51226	2
FALSE	High	Master Protein	P19388	DNA-directed RNA polymerases I, II, and III subunit RPABC1 OS=Homo sapiens GN=POLR2E PE=1 SV=4	0	7.10922	11.4286	2	2	2	1	210	24.536	5.95	4.45098	2
FALSE	High	Master Protein	Q8NEY1	Neuron navigator 1 OS=Homo sapiens GN=NAV1 PE=1 SV=2	0	7.103	1.27864	2	3	2	1	1877	202.347	8.07	4.26836	2
FALSE	High	Master Protein	P26440	Isovaleryl-CoA dehydrogenase, mitochondrial OS=Homo sapiens GN=IVD PE=1 SV=1	0	7.08666	4.49173	2	2	2	1	423	46.29	8.19	2.91449	2
FALSE	High	Master Protein	Q9NWV8	BRISC and BRCA1-A complex member 1 OS=Homo sapiens GN=BABAM1 PE=1 SV=1	0	7.08281	6.68693	1	1	1	1	329	36.537	4.64	3.75625	1
FALSE	High	Master Protein	Q5TCX8	Mitogen-activated protein kinase kinase kinase MLK4 OS=Homo sapiens GN=MLK4 PE=1 SV=1	0	7.0774	3.76448	4	4	4	1	1036	113.885	8.73	3.52884	4
FALSE	High	Master Protein	P08069	Insulin-like growth factor 1 receptor OS=Homo sapiens GN=IGF1R PE=1 SV=1	0	7.06862	2.99927	4	4	4	1	1367	154.693	5.8	4.24443	4
FALSE	High	Master Protein	P78406	mRNA export factor OS=Homo sapiens GN=RAE1 PE=1 SV=1	0	7.06344	3.80435	1	1	1	1	368	40.942	7.83	3.82774	1
FALSE	High	Master Protein	P08559	Pyruvate dehydrogenase E1 component subunit alpha, somatic form, mitochondrial OS=Homo sapiens GN=PDHA1 PE=1 SV=3	0	7.05991	3.58974	1	2	1	1	390	43.268	8.06	4.76487	1
FALSE	High	Master Protein	Q9NUA8	Zinc finger and BTB domain-containing protein 40 OS=Homo sapiens GN=ZBTB40 PE=1 SV=4	0	7.05715	1.04923	1	1	1	1	1239	138.03	6.57	4.28629	1
FALSE	High	Master Protein	Q8NCN5	Pyruvate dehydrogenase phosphatase regulatory subunit, mitochondrial OS=Homo sapiens GN=PDPR PE=1 SV=2	0	7.04692	2.84414	2	2	2	1	879	99.301	6.35	2.24166	2
FALSE	High	Master Protein	Q15118	[Pyruvate dehydrogenase (acetyl-transferring)] kinase isozyme 1, mitochondrial OS=Homo sapiens GN=PDK1 PE=1 SV=1	0	7.04579	5.50459	2	2	2	1	436	49.213	8.81	4.96432	2
FALSE	High	Master Protein	O95197	Reticulon-3 OS=Homo sapiens GN=RTN3 PE=1 SV=2	0	7.0254	1.06589	1	2	1	1	1032	112.541	4.96	5.0434	1
FALSE	High	Master Protein	Q8NC54	Keratinocyte-associated transmembrane protein 2 OS=Homo sapiens GN=KCT2 PE=2 SV=2	0	7.02182	4.90566	1	3	1	1	265	29.217	5.08	9.73488	1
FALSE	High	Master Protein	P54289	Voltage-dependent calcium channel subunit alpha-2/delta-1 OS=Homo sapiens GN=CACNA2D1 PE=1 SV=3	0	7.0082	2.08522	2	2	2	1	1103	124.49	5.27	4.6289	2
FALSE	High	Master Protein	P21953	2-oxoisovalerate dehydrogenase subunit beta, mitochondrial OS=Homo sapiens GN=BCKDHB PE=1 SV=2	0	6.99225	7.14286	1	1	1	1	392	43.095	6.29	3.53192	1
FALSE	High	Master Protein	Q9BRR6	ADP-dependent glucokinase OS=Homo sapiens GN=ADPGK PE=1 SV=1	0	6.99012	3.01811	1	1	1	1	497	54.055	6.2	3.07468	1
FALSE	High	Master Protein	Q15084	Protein disulfide-isomerase A6 OS=Homo sapiens GN=PDIA6 PE=1 SV=1	0	6.98756	5.68182	1	2	1	1	440	48.091	5.08	3.80849	1
FALSE	High	Master Protein	Q96HA7	Tonsoku-like protein OS=Homo sapiens GN=TONSL PE=1 SV=2	0	6.98668	1.95936	2	2	2	1	1378	150.834	6.42	4.48419	2
FALSE	High	Master Protein	Q6ZRS2	Helicase SRCAP OS=Homo sapiens GN=SRCAP PE=1 SV=3	0	6.98054	0.804954	3	3	2	1	3230	343.343	5.96	1.87434	3
FALSE	High	Master Protein	Q96RQ3	Methylcrotonoyl-CoA carboxylase subunit alpha, mitochondrial OS=Homo sapiens GN=MCCC1 PE=1 SV=3	0	6.97529	3.72414	3	3	3	1	725	80.422	7.78	3.67242	3
FALSE	High	Master Protein	Q96EL2	28S ribosomal protein S24, mitochondrial OS=Homo sapiens GN=MRPS24 PE=1 SV=1	0	6.97265	11.976	1	1	1	1	167	19.003	9.38	5.91502	1
FALSE	High	Master Protein	Q99805	Transmembrane 9 superfamily member 2 OS=Homo sapiens GN=TM9SF2 PE=1 SV=1	0	6.96194	3.77074	2	2	2	1	663	75.725	7.44	3.63993	2
FALSE	High	Master Protein	Q8N442	Translation factor GUF1, mitochondrial OS=Homo sapiens GN=GUF1 PE=1 SV=1	0	6.96152	6.4275	3	3	3	1	669	74.281	8.59	2.35819	3
FALSE	High	Master Protein	P46734	Dual specificity mitogen-activated protein kinase kinase 3 OS=Homo sapiens GN=MAP2K3 PE=1 SV=2	0	6.94518	7.20461	2	2	2	1	347	39.293	7.43	4.38577	2
FALSE	High	Master Protein	Q56P03	E2F-associated phosphoprotein OS=Homo sapiens GN=EAPP PE=1 SV=4	0	6.93742	5.61404	1	1	1	1	285	32.742	5.12	3.64259	1
FALSE	High	Master Protein	P62888	60S ribosomal protein L30 OS=Homo sapiens GN=RPL30 PE=1 SV=2	0	6.92812	16.5217	1	1	1	1	115	12.776	9.63	3.0643	1
FALSE	High	Master Protein	O75592	E3 ubiquitin-protein ligase MYCBP2 OS=Homo sapiens GN=MYCBP2 PE=1 SV=3	0	6.91896	0.452586	2	2	2	1	4640	509.759	7.03	3.0868	2
FALSE	High	Master Protein	P21127	Cyclin-dependent kinase 11B OS=Homo sapiens GN=CDK11B PE=1 SV=3	0	6.91491	2.51572	2	2	2	1	795	92.65	5.57	2.745	2
FALSE	High	Master Protein	Q92922	SWI/SNF complex subunit SMARCC1 OS=Homo sapiens GN=SMARCC1 PE=1 SV=3	0	6.91435	1.26697	1	1	1	1	1105	122.79	5.76	3.16636	1
FALSE	High	Master Protein	Q53F39	Metallophosphoesterase 1 OS=Homo sapiens GN=MPPE1 PE=1 SV=2	0	6.89958	7.32323	2	2	2	1	396	45.112	7.15	2.79294	2
FALSE	High	Master Protein	Q8IX07	Zinc finger protein ZFPM1 OS=Homo sapiens GN=ZFPM1 PE=1 SV=2	0	6.89585	2.18688	1	1	1	1	1006	104.822	7.87	4.56062	1
FALSE	High	Master Protein	Q16659	Mitogen-activated protein kinase 6 OS=Homo sapiens GN=MAPK6 PE=1 SV=1	0	6.87636	2.49653	2	2	1	1	721	82.629	5.03	5.40448	2
FALSE	High	Master Protein	Q8NCM8	Cytoplasmic dynein 2 heavy chain 1 OS=Homo sapiens GN=DYNC2H1 PE=1 SV=4	0	6.87507	0.789413	3	3	3	1	4307	492.311	6.54	1.90923	3
FALSE	High	Master Protein	O75153	Clustered mitochondria protein homolog OS=Homo sapiens GN=CLUH PE=1 SV=2	0	6.86387	1.3751	2	2	2	1	1309	146.577	6.13	4.56642	2
FALSE	High	Master Protein	Q68D91	Metallo-beta-lactamase domain-containing protein 2 OS=Homo sapiens GN=MBLAC2 PE=1 SV=3	0	6.86075	4.6595	1	1	1	1	279	31.352	6.92	4.01952	1
FALSE	High	Master Protein	Q96S59	Ran-binding protein 9 OS=Homo sapiens GN=RANBP9 PE=1 SV=1	0	6.85699	2.74348	1	1	1	1	729	77.798	6.79	3.06404	1
FALSE	High	Master Protein	Q8WU79	Stromal membrane-associated protein 2 OS=Homo sapiens GN=SMAP2 PE=1 SV=1	0	6.85326	5.12821	2	2	2	1	429	46.755	8.87	5.61182	2
FALSE	High	Master Protein	P11831	Serum response factor OS=Homo sapiens GN=SRF PE=1 SV=1	0	6.84771	2.3622	1	1	1	1	508	51.561	8.1	2.86275	1
FALSE	High	Master Protein	O14681	Etoposide-induced protein 2.4 homolog OS=Homo sapiens GN=EI24 PE=1 SV=4	0	6.84451	6.47059	2	2	2	1	340	38.94	9.72	5.28213	2
FALSE	High	Master Protein	O43617	Trafficking protein particle complex subunit 3 OS=Homo sapiens GN=TRAPPC3 PE=1 SV=1	0	6.82863	12.7778	2	2	2	1	180	20.261	4.96	4.23931	2
FALSE	High	Master Protein	P62899	60S ribosomal protein L31 OS=Homo sapiens GN=RPL31 PE=1 SV=1	0	6.80842	14.4	2	2	2	1	125	14.454	10.54	4.65447	2
FALSE	High	Master Protein	Q9Y6M5	Zinc transporter 1 OS=Homo sapiens GN=SLC30A1 PE=1 SV=3	0	6.8066	5.12821	1	1	1	1	507	55.264	6.48	3.61648	1
FALSE	High	Master Protein	P98198	Phospholipid-transporting ATPase ID OS=Homo sapiens GN=ATP8B2 PE=1 SV=2	0	6.80144	1.98511	2	2	2	1	1209	137.352	7.01	2.65412	2
FALSE	High	Master Protein	Q9H1B5	Xylosyltransferase 2 OS=Homo sapiens GN=XYLT2 PE=2 SV=2	0	6.80024	3.12139	2	2	2	1	865	96.706	8.22	5.43232	2
FALSE	High	Master Protein	Q9Y3P9	Rab GTPase-activating protein 1 OS=Homo sapiens GN=RABGAP1 PE=1 SV=3	0	6.78542	1.21609	1	1	1	1	1069	121.66	5.25	2.53763	1
FALSE	High	Master Protein	P60510	Serine/threonine-protein phosphatase 4 catalytic subunit OS=Homo sapiens GN=PPP4C PE=1 SV=1	0	6.77833	6.18893	1	1	1	1	307	35.057	5.06	3.87807	1
FALSE	High	Master Protein	P04156	Major prion protein OS=Homo sapiens GN=PRNP PE=1 SV=1	0	6.75721	4.74308	1	1	1	1	253	27.643	9	3.12025	1
FALSE	High	Master Protein	Q5JTZ9	Alanine--tRNA ligase, mitochondrial OS=Homo sapiens GN=AARS2 PE=1 SV=1	0	6.75687	2.43655	2	2	2	1	985	107.273	6.27	2.15258	2
FALSE	High	Master Protein	Q9GZS3	WD repeat-containing protein 61 OS=Homo sapiens GN=WDR61 PE=1 SV=1	0	6.75361	14.4262	3	3	3	1	305	33.56	5.47	4.47708	3
FALSE	High	Master Protein	Q99829	Copine-1 OS=Homo sapiens GN=CPNE1 PE=1 SV=1	0	6.71804	4.84171	2	2	2	1	537	59.022	5.83	2.73787	2
FALSE	High	Master Protein	Q8TCC3	39S ribosomal protein L30, mitochondrial OS=Homo sapiens GN=MRPL30 PE=1 SV=1	0	6.70587	17.3913	2	2	2	1	161	18.534	9.99	6.02665	2
FALSE	High	Master Protein	Q7Z4H3	HD domain-containing protein 2 OS=Homo sapiens GN=HDDC2 PE=1 SV=1	0	6.7018	6.86275	1	1	1	1	204	23.376	5.49	2.9082	1
FALSE	High	Master Protein	P63279	SUMO-conjugating enzyme UBC9 OS=Homo sapiens GN=UBE2I PE=1 SV=1	0	6.69058	8.22785	1	1	1	1	158	17.995	8.66	3.27703	1
FALSE	High	Master Protein	Q15776	Zinc finger protein with KRAB and SCAN domains 8 OS=Homo sapiens GN=ZKSCAN8 PE=1 SV=2	0	6.68168	4.67128	2	2	1	1	578	65.775	7.39	0	2
FALSE	High	Master Protein	Q9HB21	Pleckstrin homology domain-containing family A member 1 OS=Homo sapiens GN=PLEKHA1 PE=1 SV=2	0	6.67081	4.70297	1	1	1	1	404	45.525	8.56	2.78874	1
FALSE	High	Master Protein	P98169	Zinc finger X-linked protein ZXDB OS=Homo sapiens GN=ZXDB PE=2 SV=2	0	6.65947	4.10959	2	2	2	1	803	84.739	6.92	5.51205	2
FALSE	High	Master Protein	Q8TAA3	Proteasome subunit alpha type-7-like OS=Homo sapiens GN=PSMA8 PE=2 SV=3	0	6.64753	9.76562	2	2	2	1	256	28.512	8.98	2.33384	2
FALSE	High	Master Protein	Q15637	Splicing factor 1 OS=Homo sapiens GN=SF1 PE=1 SV=4	0	6.62665	3.75587	2	3	2	1	639	68.286	8.98	5.01947	2
FALSE	High	Master Protein	Q9NQ34	Transmembrane protein 9B OS=Homo sapiens GN=TMEM9B PE=1 SV=1	0	6.62452	6.56566	1	1	1	1	198	22.517	8.06	2.81968	1
FALSE	High	Master Protein	Q9H2J7	Sodium-dependent neutral amino acid transporter B(0)AT2 OS=Homo sapiens GN=SLC6A15 PE=1 SV=1	0	6.62197	2.60274	1	1	1	1	730	81.783	5.19	2.78089	1
FALSE	High	Master Protein	O95684	FGFR1 oncogene partner OS=Homo sapiens GN=FGFR1OP PE=1 SV=1	0	6.61952	2.75689	1	2	1	1	399	43.039	4.81	0	1
FALSE	High	Master Protein	Q9BWG6	Sodium channel modifier 1 OS=Homo sapiens GN=SCNM1 PE=1 SV=1	0	6.61895	7.82609	2	2	2	1	230	25.933	8.87	5.21739	2
FALSE	High	Master Protein	Q9NQ29	Putative RNA-binding protein Luc7-like 1 OS=Homo sapiens GN=LUC7L PE=1 SV=1	0	6.61385	5.66038	2	3	1	1	371	43.701	9.92	7.06847	2
FALSE	High	Master Protein	Q9BXP5	Serrate RNA effector molecule homolog OS=Homo sapiens GN=SRRT PE=1 SV=1	0	6.57202	2.73973	3	3	2	1	876	100.604	5.96	3.82512	3
FALSE	High	Master Protein	Q9Y383	Putative RNA-binding protein Luc7-like 2 OS=Homo sapiens GN=LUC7L2 PE=1 SV=2	0	6.55416	5.86735	2	2	1	1	392	46.486	10.01	5.13344	2
FALSE	High	Master Protein	P04062	Glucosylceramidase OS=Homo sapiens GN=GBA PE=1 SV=3	0	6.55374	4.29104	2	2	2	1	536	59.678	7.61	1.9419	2
FALSE	High	Master Protein	Q9UHV9	Prefoldin subunit 2 OS=Homo sapiens GN=PFDN2 PE=1 SV=1	0	6.54318	7.79221	1	1	1	1	154	16.638	6.58	2.59638	1
FALSE	High	Master Protein	Q14103	Heterogeneous nuclear ribonucleoprotein D0 OS=Homo sapiens GN=HNRNPD PE=1 SV=1	0	6.53224	3.66197	1	1	1	1	355	38.41	7.81	3.05746	1
FALSE	High	Master Protein	Q8NBP0	Tetratricopeptide repeat protein 13 OS=Homo sapiens GN=TTC13 PE=2 SV=3	0.000413907	6.51713	1.97674	1	1	1	1	860	96.751	7.01	3.00981	1
FALSE	High	Master Protein	Q8IW41	MAP kinase-activated protein kinase 5 OS=Homo sapiens GN=MAPKAPK5 PE=1 SV=2	0.000413907	6.51159	3.8055	1	1	1	1	473	54.186	7.78	3.88495	1
FALSE	High	Master Protein	P07947	Tyrosine-protein kinase Yes OS=Homo sapiens GN=YES1 PE=1 SV=3	0.000413907	6.50427	3.8674	2	2	2	1	543	60.763	6.74	3.99239	2
FALSE	High	Master Protein	Q9Y3S1	Serine/threonine-protein kinase WNK2 OS=Homo sapiens GN=WNK2 PE=1 SV=4	0.000413907	6.50337	0.957771	2	2	1	1	2297	242.525	6.13	3.11003	2
FALSE	High	Master Protein	P99999	Cytochrome c OS=Homo sapiens GN=CYCS PE=1 SV=2	0.000413907	6.50223	29.5238	3	4	3	1	105	11.741	9.57	4.29083	3
FALSE	High	Master Protein	P02768	Serum albumin OS=Homo sapiens GN=ALB PE=1 SV=2	0.000413907	6.49552	3.61248	2	2	2	1	609	69.321	6.28	5.73777	2
FALSE	High	Master Protein	Q8IU81	Interferon regulatory factor 2-binding protein 1 OS=Homo sapiens GN=IRF2BP1 PE=1 SV=1	0.000413907	6.4725	3.25342	1	1	1	1	584	61.649	8.18	2.52681	1
FALSE	High	Master Protein	Q12792	Twinfilin-1 OS=Homo sapiens GN=TWF1 PE=1 SV=3	0.000413907	6.4642	3.71429	1	1	1	1	350	40.258	6.96	2.92599	1
FALSE	High	Master Protein	O75771	DNA repair protein RAD51 homolog 4 OS=Homo sapiens GN=RAD51D PE=1 SV=1	0.000413907	6.44879	4.57317	1	1	1	1	328	35.027	6.25	2.72438	1
FALSE	High	Master Protein	P05204	Non-histone chromosomal protein HMG-17 OS=Homo sapiens GN=HMGN2 PE=1 SV=3	0.000413907	6.44879	16.6667	1	1	1	1	90	9.387	9.99	3.03267	1
FALSE	High	Master Protein	Q8IWU2	Serine/threonine-protein kinase LMTK2 OS=Homo sapiens GN=LMTK2 PE=1 SV=2	0.000413907	6.43854	0.73187	1	1	1	1	1503	164.799	4.48	3.78652	1
FALSE	High	Master Protein	O95470	Sphingosine-1-phosphate lyase 1 OS=Homo sapiens GN=SGPL1 PE=1 SV=3	0.000413907	6.43711	2.8169	1	1	1	1	568	63.483	9.16	4.18165	1
FALSE	High	Master Protein	Q96HY7	Probable 2-oxoglutarate dehydrogenase E1 component DHKTD1, mitochondrial OS=Homo sapiens GN=DHTKD1 PE=1 SV=2	0.000413907	6.41862	2.39391	1	1	1	1	919	103.011	6.93	3.99933	1
FALSE	High	Master Protein	Q9H4H8	Protein FAM83D OS=Homo sapiens GN=FAM83D PE=1 SV=3	0.000413907	6.40881	4.61538	3	3	3	1	585	64.384	6.54	1.89446	3
FALSE	High	Master Protein	Q9UKU7	Isobutyryl-CoA dehydrogenase, mitochondrial OS=Homo sapiens GN=ACAD8 PE=1 SV=1	0.000413907	6.40529	5.78313	2	2	2	1	415	45.04	7.85	2.44728	2
FALSE	High	Master Protein	Q15043	Zinc transporter ZIP14 OS=Homo sapiens GN=SLC39A14 PE=1 SV=3	0.000413907	6.37986	2.64228	1	1	1	1	492	54.177	5.33	3.77849	1
FALSE	High	Master Protein	P15927	Replication protein A 32 kDa subunit OS=Homo sapiens GN=RPA2 PE=1 SV=1	0.000413907	6.36775	4.44444	1	2	1	1	270	29.228	6.15	5.32627	1
FALSE	High	Master Protein	Q96IX5	Up-regulated during skeletal muscle growth protein 5 OS=Homo sapiens GN=USMG5 PE=1 SV=1	0.000413907	6.36547	18.9655	2	2	2	1	58	6.453	9.76	5.29026	2
FALSE	High	Master Protein	Q17RB0	Protein FAM127C OS=Homo sapiens GN=FAM127C PE=1 SV=1	0.000413907	6.34547	23.8938	3	4	1	1	113	13.238	5.27	6.4908	3
FALSE	High	Master Protein	Q8IVS2	Malonyl-CoA-acyl carrier protein transacylase, mitochondrial OS=Homo sapiens GN=MCAT PE=1 SV=2	0.000413907	6.33765	5.12821	2	2	2	1	390	42.934	8.72	2.44951	2
FALSE	High	Master Protein	Q06210	Glutamine--fructose-6-phosphate aminotransferase [isomerizing] 1 OS=Homo sapiens GN=GFPT1 PE=1 SV=3	0.000413907	6.33726	5.5794	3	3	3	1	699	78.756	7.11	4.52257	3
FALSE	High	Master Protein	Q8NG27	E3 ubiquitin-protein ligase Praja-1 OS=Homo sapiens GN=PJA1 PE=1 SV=2	0.000413907	6.33133	2.17729	1	1	1	1	643	70.959	5.17	2.53236	1
FALSE	High	Master Protein	O43913	Origin recognition complex subunit 5 OS=Homo sapiens GN=ORC5 PE=1 SV=1	0.000413907	6.32823	5.74713	3	3	3	1	435	50.251	7.74	4.22168	3
FALSE	High	Master Protein	Q5T011	Protein SZT2 OS=Homo sapiens GN=SZT2 PE=1 SV=3	0.000413907	6.32506	0.641026	2	2	2	1	3432	377.791	6.27	2.48912	2
FALSE	High	Master Protein	Q8TCJ2	Dolichyl-diphosphooligosaccharide--protein glycosyltransferase subunit STT3B OS=Homo sapiens GN=STT3B PE=1 SV=1	0.000413907	6.32087	3.75303	4	6	2	1	826	93.614	8.91	8.4699	4
FALSE	High	Master Protein	Q02241	Kinesin-like protein KIF23 OS=Homo sapiens GN=KIF23 PE=1 SV=3	0.000413907	6.31124	1.66667	1	2	1	1	960	109.99	8.51	5.57049	1
FALSE	High	Master Protein	Q6Y1H2	Very-long-chain (3R)-3-hydroxyacyl-CoA dehydratase 2 OS=Homo sapiens GN=HACD2 PE=1 SV=1	0.000413907	6.30539	4.72441	1	1	1	1	254	28.35	9.55	2.98456	1
FALSE	High	Master Protein	Q5XKK7	Protein FAM219B OS=Homo sapiens GN=FAM219B PE=1 SV=1	0.000413907	6.28819	14.6465	2	2	2	1	198	21.089	8.25	3.00248	2
FALSE	High	Master Protein	Q9UBK7	Rab-like protein 2A OS=Homo sapiens GN=RABL2A PE=1 SV=1	0.000413907	6.27765	7.89474	2	2	2	1	228	26.099	4.89	4.40608	2
FALSE	High	Master Protein	Q8NE00	Transmembrane protein 104 OS=Homo sapiens GN=TMEM104 PE=1 SV=2	0.000413907	6.27001	2.21774	2	2	2	1	496	55.642	7.2	4.30597	2
FALSE	High	Master Protein	Q9Y546	Leucine-rich repeat-containing protein 42 OS=Homo sapiens GN=LRRC42 PE=1 SV=1	0.000413907	6.25913	4.6729	2	5	2	1	428	48.541	7.46	2.5717	2
FALSE	High	Master Protein	P26640	Valine--tRNA ligase OS=Homo sapiens GN=VARS PE=1 SV=4	0.000413907	6.24864	1.18671	1	1	1	1	1264	140.387	7.59	4.3489	1
FALSE	High	Master Protein	Q00537	Cyclin-dependent kinase 17 OS=Homo sapiens GN=CDK17 PE=1 SV=2	0.000413907	6.24574	4.97132	2	2	2	1	523	59.545	9.03	2.2785	2
FALSE	High	Master Protein	A5PLN9	Trafficking protein particle complex subunit 13 OS=Homo sapiens GN=TRAPPC13 PE=1 SV=2	0.000413907	6.22541	5.51559	3	3	3	1	417	46.493	5.6	3.65483	3
FALSE	High	Master Protein	O43379	WD repeat-containing protein 62 OS=Homo sapiens GN=WDR62 PE=1 SV=4	0.000413907	6.22004	1.05402	1	1	1	1	1518	165.849	5.91	2.60494	1
FALSE	High	Master Protein	Q86YL5	Testis development-related protein OS=Homo sapiens GN=TDRP PE=1 SV=2	0.000413907	6.21638	6.48649	1	1	1	1	185	20.39	6.01	2.91415	1
FALSE	High	Master Protein	Q9P0T7	Transmembrane protein 9 OS=Homo sapiens GN=TMEM9 PE=1 SV=1	0.000413907	6.20025	7.10383	1	1	1	1	183	20.56	6.65	3.30611	1
FALSE	High	Master Protein	Q9UDX5	Mitochondrial fission process protein 1 OS=Homo sapiens GN=MTFP1 PE=1 SV=1	0.000413907	6.19825	7.83133	1	1	1	1	166	17.999	9.31	3.40032	1
FALSE	High	Master Protein	Q14160	Protein scribble homolog OS=Homo sapiens GN=SCRIB PE=1 SV=4	0.000413907	6.19207	2.08589	4	4	4	1	1630	174.778	5.07	6.73865	4
FALSE	High	Master Protein	Q14202	Zinc finger MYM-type protein 3 OS=Homo sapiens GN=ZMYM3 PE=1 SV=2	0.000413907	6.19198	1.53285	2	2	1	1	1370	152.28	6.35	5.34186	2
FALSE	High	Master Protein	Q9NP72	Ras-related protein Rab-18 OS=Homo sapiens GN=RAB18 PE=1 SV=1	0.000413907	6.19024	7.28155	1	1	1	1	206	22.963	5.24	3.08213	1
FALSE	High	Master Protein	Q8NDZ4	Deleted in autism protein 1 OS=Homo sapiens GN=C3orf58 PE=1 SV=1	0.000413907	6.18542	5.34884	2	2	2	1	430	49.45	8.53	3.91806	2
FALSE	High	Master Protein	P48645	Neuromedin-U OS=Homo sapiens GN=NMU PE=1 SV=1	0.000413907	6.15026	8.62069	2	3	2	1	174	19.728	8.87	0	2
FALSE	High	Master Protein	P47897	Glutamine--tRNA ligase OS=Homo sapiens GN=QARS PE=1 SV=1	0.000413907	6.14966	1.67742	1	1	1	1	775	87.743	7.15	3.91625	1
FALSE	High	Master Protein	Q9P2R7	Succinyl-CoA ligase [ADP-forming] subunit beta, mitochondrial OS=Homo sapiens GN=SUCLA2 PE=1 SV=3	0.000413907	6.1173	3.67171	2	2	2	1	463	50.285	7.42	2.56172	2
FALSE	High	Master Protein	P56134	ATP synthase subunit f, mitochondrial OS=Homo sapiens GN=ATP5J2 PE=1 SV=3	0.000413907	6.10023	11.7021	1	1	1	1	94	10.911	9.67	3.4385	1
FALSE	High	Master Protein	P30049	ATP synthase subunit delta, mitochondrial OS=Homo sapiens GN=ATP5D PE=1 SV=2	0.000413907	6.09846	29.1667	2	2	2	1	168	17.479	5.49	2.0681	2
FALSE	High	Master Protein	Q7RTS9	Dymeclin OS=Homo sapiens GN=DYM PE=1 SV=1	0.000413907	6.08748	2.39163	2	3	2	1	669	75.887	5.86	5.78194	2
FALSE	High	Master Protein	Q7L3T8	Probable proline--tRNA ligase, mitochondrial OS=Homo sapiens GN=PARS2 PE=1 SV=1	0.000413907	6.06545	2.73684	1	1	1	1	475	53.228	8.1	2.05237	1
FALSE	High	Master Protein	P18084	Integrin beta-5 OS=Homo sapiens GN=ITGB5 PE=1 SV=1	0.000413907	6.05675	1.75219	1	1	1	1	799	87.996	6.06	4.09383	1
FALSE	High	Master Protein	Q9GZU3	Transmembrane protein 39B OS=Homo sapiens GN=TMEM39B PE=2 SV=1	0.000413907	6.04254	2.64228	1	1	1	1	492	56.237	9.41	3.65921	1
FALSE	High	Master Protein	Q63ZY3	KN motif and ankyrin repeat domain-containing protein 2 OS=Homo sapiens GN=KANK2 PE=1 SV=1	0.000413907	6.03861	1.99765	1	2	1	1	851	91.118	5.63	3.16217	1
FALSE	High	Master Protein	O95302	Peptidyl-prolyl cis-trans isomerase FKBP9 OS=Homo sapiens GN=FKBP9 PE=1 SV=2	0.000413907	6.03803	3.50877	2	2	2	1	570	63.044	5.08	5.41	2
FALSE	High	Master Protein	O95067	G2/mitotic-specific cyclin-B2 OS=Homo sapiens GN=CCNB2 PE=1 SV=1	0.000413907	6.02765	6.53266	2	2	2	1	398	45.253	8.9	4.47398	2
FALSE	High	Master Protein	Q96MM7	Heparan-sulfate 6-O-sulfotransferase 2 OS=Homo sapiens GN=HS6ST2 PE=2 SV=2	0.000413907	6.02321	5.28926	3	3	2	1	605	69.086	9.73	4.70388	3
FALSE	High	Master Protein	P82921	28S ribosomal protein S21, mitochondrial OS=Homo sapiens GN=MRPS21 PE=1 SV=2	0.000413907	6.01927	16.092	1	1	1	1	87	10.734	10.21	2.96774	1
FALSE	High	Master Protein	Q9NR50	Translation initiation factor eIF-2B subunit gamma OS=Homo sapiens GN=EIF2B3 PE=1 SV=1	0.000413907	5.98005	4.64602	1	1	1	1	452	50.208	6.47	2.88846	1
FALSE	High	Master Protein	O60669	Monocarboxylate transporter 2 OS=Homo sapiens GN=SLC16A7 PE=1 SV=2	0.000413907	5.97021	3.13808	1	1	1	1	478	52.166	9.31	3.34185	1
FALSE	High	Master Protein	P23142	Fibulin-1 OS=Homo sapiens GN=FBLN1 PE=1 SV=4	0.000413907	5.96483	2.7027	2	3	2	1	703	77.162	5.22	0	2
FALSE	High	Master Protein	O75600	2-amino-3-ketobutyrate coenzyme A ligase, mitochondrial OS=Homo sapiens GN=GCAT PE=1 SV=1	0.000413907	5.96167	4.29594	2	2	2	1	419	45.256	8.05	2.44824	2
FALSE	High	Master Protein	Q9UET6	Putative tRNA (cytidine(32)/guanosine(34)-2'-O)-methyltransferase OS=Homo sapiens GN=FTSJ1 PE=1 SV=2	0.000413907	5.95498	5.47112	2	3	2	1	329	36.056	5.69	4.87364	2
FALSE	High	Master Protein	P52739	Zinc finger protein 131 OS=Homo sapiens GN=ZNF131 PE=1 SV=2	0.000413907	5.93342	4.6549	2	2	2	1	623	71.377	5.19	0	2
FALSE	High	Master Protein	Q6PGQ7	Protein aurora borealis OS=Homo sapiens GN=BORA PE=1 SV=2	0.000413907	5.93074	3.04114	2	2	2	1	559	61.164	4.94	2.04913	2
FALSE	High	Master Protein	Q02543	60S ribosomal protein L18a OS=Homo sapiens GN=RPL18A PE=1 SV=2	0.000413907	5.93011	10.2273	2	3	2	1	176	20.749	10.71	0	2
FALSE	High	Master Protein	Q9H553	Alpha-1,3/1,6-mannosyltransferase ALG2 OS=Homo sapiens GN=ALG2 PE=1 SV=1	0.000413907	5.92665	3.125	1	2	1	1	416	47.061	7.05	4.76832	1
FALSE	High	Master Protein	P10644	cAMP-dependent protein kinase type I-alpha regulatory subunit OS=Homo sapiens GN=PRKAR1A PE=1 SV=1	0.000413907	5.91669	7.08661	2	2	2	1	381	42.955	5.35	4.76438	2
FALSE	High	Master Protein	Q9BTE3	Mini-chromosome maintenance complex-binding protein OS=Homo sapiens GN=MCMBP PE=1 SV=2	0.000413907	5.91488	3.42679	2	2	2	1	642	72.934	5.87	4.63998	2
FALSE	High	Master Protein	Q14814	Myocyte-specific enhancer factor 2D OS=Homo sapiens GN=MEF2D PE=1 SV=1	0.000413907	5.91286	3.83877	2	2	2	1	521	55.903	7.88	4.78402	2
FALSE	High	Master Protein	Q02338	D-beta-hydroxybutyrate dehydrogenase, mitochondrial OS=Homo sapiens GN=BDH1 PE=1 SV=3	0.000413907	5.90499	4.95627	2	2	2	1	343	38.132	8.95	4.36065	2
FALSE	High	Master Protein	Q5QP82	DDB1- and CUL4-associated factor 10 OS=Homo sapiens GN=DCAF10 PE=1 SV=1	0.000413907	5.90081	4.29338	2	2	2	1	559	60.544	7.5	5.3264	2
FALSE	High	Master Protein	O15258	Protein RER1 OS=Homo sapiens GN=RER1 PE=1 SV=1	0.000413907	5.87071	9.69388	2	2	2	1	196	22.943	9.54	3.22786	2
FALSE	High	Master Protein	P10909	Clusterin OS=Homo sapiens GN=CLU PE=1 SV=1	0.000413907	5.86593	6.90423	2	2	2	1	449	52.461	6.27	3.15426	2
FALSE	High	Master Protein	O43909	Exostosin-like 3 OS=Homo sapiens GN=EXTL3 PE=1 SV=1	0.000413907	5.85667	1.41458	1	1	1	1	919	104.682	6.51	2.39788	1
FALSE	High	Master Protein	Q99417	C-Myc-binding protein OS=Homo sapiens GN=MYCBP PE=1 SV=3	0.000413907	5.85636	16.5049	1	1	1	1	103	11.959	5.91	3.36553	1
FALSE	High	Master Protein	Q5JSH3	WD repeat-containing protein 44 OS=Homo sapiens GN=WDR44 PE=1 SV=1	0.000413907	5.84771	1.31435	1	1	1	1	913	101.304	5.45	2.24171	1
FALSE	High	Master Protein	Q15797	Mothers against decapentaplegic homolog 1 OS=Homo sapiens GN=SMAD1 PE=1 SV=1	0.000413907	5.84311	5.16129	2	2	2	1	465	52.226	7.31	2.79853	2
FALSE	High	Master Protein	Q8TCY9	Up-regulator of cell proliferation OS=Homo sapiens GN=URGCP PE=1 SV=2	0.000413907	5.83416	1.50376	1	1	1	1	931	104.921	6.42	2.62958	1
FALSE	High	Master Protein	P13612	Integrin alpha-4 OS=Homo sapiens GN=ITGA4 PE=1 SV=3	0.000413907	5.81079	1.84109	1	1	1	1	1032	114.827	6.48	3.23081	1
FALSE	High	Master Protein	Q86WR7	Proline and serine-rich protein 2 OS=Homo sapiens GN=PROSER2 PE=1 SV=2	0.000413907	5.79475	5.97701	2	2	2	1	435	45.774	7.2	4.10987	2
FALSE	High	Master Protein	P24752	Acetyl-CoA acetyltransferase, mitochondrial OS=Homo sapiens GN=ACAT1 PE=1 SV=1	0.000413907	5.78107	2.34192	1	2	1	1	427	45.171	8.85	4.36844	1
FALSE	High	Master Protein	Q96JQ2	Calmin OS=Homo sapiens GN=CLMN PE=1 SV=1	0.000413907	5.77183	2.69461	2	2	2	1	1002	111.582	4.94	2.7526	2
FALSE	High	Master Protein	Q9BTV4	Transmembrane protein 43 OS=Homo sapiens GN=TMEM43 PE=1 SV=1	0.000413907	5.76664	5.5	2	2	2	1	400	44.847	8.13	2.9811	2
FALSE	High	Master Protein	Q96L58	Beta-1,3-galactosyltransferase 6 OS=Homo sapiens GN=B3GALT6 PE=1 SV=2	0.000413907	5.75466	4.25532	2	2	2	1	329	37.114	9.66	4.56086	2
FALSE	High	Master Protein	Q8TBP0	TBC1 domain family member 16 OS=Homo sapiens GN=TBC1D16 PE=2 SV=1	0.000413907	5.75011	2.9987	2	2	2	1	767	86.317	5.82	2.41968	2
FALSE	High	Master Protein	Q9UG56	Phosphatidylserine decarboxylase proenzyme OS=Homo sapiens GN=PISD PE=2 SV=4	0.000413907	5.71869	5.13447	2	2	2	1	409	46.642	9.42	2.84607	2
FALSE	High	Master Protein	P11310	Medium-chain specific acyl-CoA dehydrogenase, mitochondrial OS=Homo sapiens GN=ACADM PE=1 SV=1	0.000413907	5.70487	3.08789	1	1	1	1	421	46.559	8.37	3.19627	1
FALSE	High	Master Protein	Q13155	Aminoacyl tRNA synthase complex-interacting multifunctional protein 2 OS=Homo sapiens GN=AIMP2 PE=1 SV=2	0.000413907	5.69237	5	2	2	2	1	320	35.326	8.22	1.98482	2
FALSE	High	Master Protein	O43155	Leucine-rich repeat transmembrane protein FLRT2 OS=Homo sapiens GN=FLRT2 PE=1 SV=1	0.000413907	5.68866	2.12121	2	3	2	1	660	74.002	7.8	3.92935	2
FALSE	High	Master Protein	Q9BUK6	Protein misato homolog 1 OS=Homo sapiens GN=MSTO1 PE=1 SV=1	0.000413907	5.68387	3.85965	2	2	2	1	570	61.796	6.11	4.44947	2
FALSE	High	Master Protein	O75879	Glutamyl-tRNA(Gln) amidotransferase subunit B, mitochondrial OS=Homo sapiens GN=GATB PE=1 SV=1	0.000413907	5.68277	3.05206	1	1	1	1	557	61.825	8.63	3.32591	1
FALSE	High	Master Protein	Q08257	Quinone oxidoreductase OS=Homo sapiens GN=CRYZ PE=1 SV=1	0.000413907	5.65694	9.42249	2	2	2	1	329	35.185	8.44	5.37408	2
FALSE	High	Master Protein	Q92685	Dol-P-Man:Man(5)GlcNAc(2)-PP-Dol alpha-1,3-mannosyltransferase OS=Homo sapiens GN=ALG3 PE=1 SV=1	0.000413907	5.65514	4.10959	2	2	2	1	438	50.094	9.44	0	2
FALSE	High	Master Protein	Q9Y5N6	Origin recognition complex subunit 6 OS=Homo sapiens GN=ORC6 PE=1 SV=1	0.000413907	5.65423	6.74603	1	1	1	1	252	28.089	8.66	2.70242	1
FALSE	High	Master Protein	Q6NXT4	Zinc transporter 6 OS=Homo sapiens GN=SLC30A6 PE=1 SV=2	0.000413907	5.64512	6.29067	1	1	1	1	461	51.083	9.16	3.09539	1
FALSE	High	Master Protein	Q8N5F7	NF-kappa-B-activating protein OS=Homo sapiens GN=NKAP PE=1 SV=1	0.000413907	5.64302	6.98795	1	1	1	1	415	47.11	10.11	3.48807	1
FALSE	High	Master Protein	O94973	AP-2 complex subunit alpha-2 OS=Homo sapiens GN=AP2A2 PE=1 SV=2	0.000413907	5.64203	2.12993	2	2	2	1	939	103.895	6.96	3.86839	2
FALSE	High	Master Protein	P09972	Fructose-bisphosphate aldolase C OS=Homo sapiens GN=ALDOC PE=1 SV=2	0.000413907	5.62223	9.06593	2	2	1	1	364	39.431	6.87	4.22345	2
FALSE	High	Master Protein	Q9Y2D2	UDP-N-acetylglucosamine transporter OS=Homo sapiens GN=SLC35A3 PE=1 SV=1	0.000413907	5.61565	4.61538	1	1	1	1	325	35.961	9.16	2.61062	1
FALSE	High	Master Protein	Q9BQ95	Evolutionarily conserved signaling intermediate in Toll pathway, mitochondrial OS=Homo sapiens GN=ECSIT PE=1 SV=1	0.000413907	5.60879	3.94432	2	2	2	1	431	49.117	6.29	3.9829	2
FALSE	High	Master Protein	P48059	LIM and senescent cell antigen-like-containing domain protein 1 OS=Homo sapiens GN=LIMS1 PE=1 SV=4	0.000413907	5.60537	3.69231	1	1	1	1	325	37.226	8.05	2.02699	1
FALSE	High	Master Protein	Q9BVG9	Phosphatidylserine synthase 2 OS=Homo sapiens GN=PTDSS2 PE=1 SV=1	0.000413907	5.60521	8.00821	3	4	3	1	487	56.216	6.25	4.24481	3
FALSE	High	Master Protein	Q7Z7E8	Ubiquitin-conjugating enzyme E2 Q1 OS=Homo sapiens GN=UBE2Q1 PE=1 SV=1	0.000413907	5.5966	1.89573	1	2	1	1	422	46.098	5.1	4.17846	1
FALSE	High	Master Protein	Q27J81	Inverted formin-2 OS=Homo sapiens GN=INF2 PE=1 SV=2	0.000413907	5.58996	2.0016	2	2	2	1	1249	135.54	5.38	3.9608	2
FALSE	High	Master Protein	Q8WUD6	Cholinephosphotransferase 1 OS=Homo sapiens GN=CHPT1 PE=1 SV=1	0.000413907	5.58503	2.95567	1	1	1	1	406	45.067	6.92	2.44661	1
FALSE	High	Master Protein	Q6EMB2	Tubulin polyglutamylase TTLL5 OS=Homo sapiens GN=TTLL5 PE=1 SV=3	0.000413907	5.57938	1.32709	1	1	1	1	1281	143.488	8.63	3.66694	1
FALSE	High	Master Protein	O14744	Protein arginine N-methyltransferase 5 OS=Homo sapiens GN=PRMT5 PE=1 SV=4	0.000413907	5.5767	4.3956	2	2	2	1	637	72.638	6.29	2.36468	2
FALSE	High	Master Protein	Q99856	AT-rich interactive domain-containing protein 3A OS=Homo sapiens GN=ARID3A PE=1 SV=2	0.000413907	5.57187	4.04722	1	1	1	1	593	62.85	4.91	3.62642	1
FALSE	High	Master Protein	Q9BXS5	AP-1 complex subunit mu-1 OS=Homo sapiens GN=AP1M1 PE=1 SV=3	0.000413907	5.5717	4.49173	1	1	1	1	423	48.556	7.3	3.26199	1
FALSE	High	Master Protein	P06310	Ig kappa chain V-II region RPMI 6410 OS=Homo sapiens PE=4 SV=1	0.000413907	5.55642	9.77444	1	2	1	1	133	14.697	9.25	6.45154	1
FALSE	High	Master Protein	Q16625	Occludin OS=Homo sapiens GN=OCLN PE=1 SV=1	0.000413907	5.55502	2.29885	1	1	1	1	522	59.106	6.09	2.62918	1
FALSE	High	Master Protein	Q16842	CMP-N-acetylneuraminate-beta-galactosamide-alpha-2,3-sialyltransferase 2 OS=Homo sapiens GN=ST3GAL2 PE=2 SV=1	0.000413907	5.53655	4.57143	1	1	1	1	350	40.147	8.35	2.56408	1
FALSE	High	Master Protein	Q9Y5J1	U3 small nucleolar RNA-associated protein 18 homolog OS=Homo sapiens GN=UTP18 PE=1 SV=3	0.000413907	5.53432	3.23741	1	1	1	1	556	61.964	8.76	3.26605	1
FALSE	High	Master Protein	P61513	60S ribosomal protein L37a OS=Homo sapiens GN=RPL37A PE=1 SV=2	0.000413907	5.53254	13.0435	1	1	1	1	92	10.268	10.43	2.72437	1
FALSE	High	Master Protein	Q15717	ELAV-like protein 1 OS=Homo sapiens GN=ELAVL1 PE=1 SV=2	0.000413907	5.51722	5.52147	2	2	2	1	326	36.069	9.17	4.36589	2
FALSE	High	Master Protein	O00258	Tail-anchored protein insertion receptor WRB OS=Homo sapiens GN=WRB PE=1 SV=2	0.000413907	5.51594	10.9195	2	2	2	1	174	19.767	9.67	4.2321	2
FALSE	High	Master Protein	Q9BWJ5	Splicing factor 3B subunit 5 OS=Homo sapiens GN=SF3B5 PE=1 SV=1	0.000413907	5.5099	15.1163	1	1	1	1	86	10.129	6.35	2.70822	1
FALSE	High	Master Protein	P61604	10 kDa heat shock protein, mitochondrial OS=Homo sapiens GN=HSPE1 PE=1 SV=2	0.000413907	5.4831	25.4902	2	2	2	1	102	10.925	8.92	1.81228	2
FALSE	High	Master Protein	O60568	Procollagen-lysine,2-oxoglutarate 5-dioxygenase 3 OS=Homo sapiens GN=PLOD3 PE=1 SV=1	0.000413907	5.46788	2.16802	2	2	2	1	738	84.731	6.05	3.91171	2
FALSE	High	Master Protein	P53680	AP-2 complex subunit sigma OS=Homo sapiens GN=AP2S1 PE=1 SV=2	0.000413907	5.46724	10.5634	2	2	2	1	142	17.007	6.18	3.75939	2
FALSE	High	Master Protein	Q9BU02	Thiamine-triphosphatase OS=Homo sapiens GN=THTPA PE=1 SV=3	0.000413907	5.46707	10	2	2	2	1	230	25.55	4.82	4.34801	2
FALSE	High	Master Protein	Q9UBI6	Guanine nucleotide-binding protein G(I)/G(S)/G(O) subunit gamma-12 OS=Homo sapiens GN=GNG12 PE=1 SV=3	0.000413907	5.46534	19.4444	1	1	1	1	72	8.001	8.97	3.40095	1
FALSE	High	Master Protein	O96008	Mitochondrial import receptor subunit TOM40 homolog OS=Homo sapiens GN=TOMM40 PE=1 SV=1	0.000413907	5.46357	3.04709	1	1	1	1	361	37.869	7.25	2.9615	1
FALSE	High	Master Protein	Q9H0H0	Integrator complex subunit 2 OS=Homo sapiens GN=INTS2 PE=1 SV=2	0.000413907	5.45482	1.07973	1	1	1	1	1204	134.237	6.05	2.80753	1
FALSE	High	Master Protein	P11802	Cyclin-dependent kinase 4 OS=Homo sapiens GN=CDK4 PE=1 SV=2	0.000413907	5.45479	4.29043	1	2	1	1	303	33.708	7.01	3.08492	1
FALSE	High	Master Protein	Q9UPU5	Ubiquitin carboxyl-terminal hydrolase 24 OS=Homo sapiens GN=USP24 PE=1 SV=3	0.000413907	5.4517	0.916031	2	2	1	1	2620	294.178	6.14	4.06035	2
FALSE	High	Master Protein	Q9Y5B9	FACT complex subunit SPT16 OS=Homo sapiens GN=SUPT16H PE=1 SV=1	0.000413907	5.44977	1.14613	1	1	1	1	1047	119.838	5.66	2.25796	1
FALSE	High	Master Protein	Q8NBJ5	Procollagen galactosyltransferase 1 OS=Homo sapiens GN=COLGALT1 PE=1 SV=1	0.000413907	5.44111	3.69775	2	2	2	1	622	71.59	7.31	4.94214	2
FALSE	High	Master Protein	P47914	60S ribosomal protein L29 OS=Homo sapiens GN=RPL29 PE=1 SV=2	0.000413907	5.42045	9.43396	1	1	1	1	159	17.741	11.66	2.4262	1
FALSE	High	Master Protein	Q9Y3Y2	Chromatin target of PRMT1 protein OS=Homo sapiens GN=CHTOP PE=1 SV=2	0.000748223	5.41117	5.24194	1	1	1	1	248	26.38	12.23	1.65046	1
[truncated: 899 more rows]

## Sheet: FAM35A IP
Checked	Protein FDR Confidence	Master	Accession	Description	Exp. q-value	Sum PEP Score	Coverage	# Peptides	# PSMs	# Unique Peptides	# Protein Groups	# AAs	MW [kDa]	calc. pI	Score Sequest HT	# Peptides Sequest HT
FALSE	High	Master Protein	Q86V20	Protein FAM35A OS=Homo sapiens GN=FAM35A PE=2 SV=1	0	1447.21	82.1557	88	568	88	1	835	93.646	6.86	1832.62	88
FALSE	High	Master Protein	Q01082	Spectrin beta chain, non-erythrocytic 1 OS=Homo sapiens GN=SPTBN1 PE=1 SV=2	0	932.477	56.599	113	173	102	1	2364	274.439	5.57	528.799	113
FALSE	High	Master Protein	Q13813	Spectrin alpha chain, non-erythrocytic 1 OS=Homo sapiens GN=SPTAN1 PE=1 SV=3	0	914.614	54.3689	116	178	116	1	2472	284.364	5.35	530.728	116
FALSE	High	Master Protein	P60709	Actin, cytoplasmic 1 OS=Homo sapiens GN=ACTB PE=1 SV=1	0	885.1	93.0667	51	475	18	1	375	41.71	5.48	1470.8	51
FALSE	High	Master Protein	P0DMV9	Heat shock 70 kDa protein 1B OS=Homo sapiens GN=HSPA1B PE=1 SV=1	0	840.503	84.8674	61	231	57	1	641	70.009	5.66	803.812	61
FALSE	High	Master Protein	P21333	Filamin-A OS=Homo sapiens GN=FLNA PE=1 SV=4	0	717.564	46.5433	96	143	89	1	2647	280.564	6.06	418.02	96
FALSE	High	Master Protein	P46821	Microtubule-associated protein 1B OS=Homo sapiens GN=MAP1B PE=1 SV=2	0	638.581	42.342	74	117	74	1	2468	270.468	4.81	347.703	74
FALSE	High	Master Protein	P07437	Tubulin beta chain OS=Homo sapiens GN=TUBB PE=1 SV=2	0	632.541	86.7117	40	375	7	1	444	49.639	4.89	1127.45	40
FALSE	High	Master Protein	P68371	Tubulin beta-4B chain OS=Homo sapiens GN=TUBB4B PE=1 SV=1	0	608.131	86.5169	39	327	2	1	445	49.799	4.89	965.012	39
FALSE	High	Master Protein	P68363	Tubulin alpha-1B chain OS=Homo sapiens GN=TUBA1B PE=1 SV=1	0	573.152	83.592	41	232	3	1	451	50.12	5.06	729.634	41
FALSE	High	Master Protein	Q9BVA1	Tubulin beta-2B chain OS=Homo sapiens GN=TUBB2B PE=1 SV=1	0	568.273	86.5169	38	294	2	1	445	49.921	4.89	880.183	38
FALSE	High	Master Protein	P04264	Keratin, type II cytoskeletal 1 OS=Homo sapiens GN=KRT1 PE=1 SV=6	0	561.449	62.8882	46	155	40	1	644	65.999	8.12	523.432	46
FALSE	High	Master Protein	Q71U36	Tubulin alpha-1A chain OS=Homo sapiens GN=TUBA1A PE=1 SV=1	0	560.144	83.592	39	220	1	1	451	50.104	5.06	698.412	39
FALSE	High	Master Protein	Q13885	Tubulin beta-2A chain OS=Homo sapiens GN=TUBB2A PE=1 SV=1	0	559.473	77.7528	37	286	2	1	445	49.875	4.89	843.622	37
FALSE	High	Master Protein	Q9BQE3	Tubulin alpha-1C chain OS=Homo sapiens GN=TUBA1C PE=1 SV=1	0	553.107	83.0735	38	198	2	1	449	49.863	5.1	571.674	38
FALSE	High	Master Protein	O14744	Protein arginine N-methyltransferase 5 OS=Homo sapiens GN=PRMT5 PE=1 SV=4	0	544.289	73.7834	43	147	43	1	637	72.638	6.29	432.351	43
FALSE	High	Master Protein	P68032	Actin, alpha cardiac muscle 1 OS=Homo sapiens GN=ACTC1 PE=1 SV=1	0	530.906	66.313	36	324	2	1	377	41.992	5.39	903.62	36
FALSE	High	Master Protein	P04350	Tubulin beta-4A chain OS=Homo sapiens GN=TUBB4A PE=1 SV=2	0	508.889	83.1081	34	273	4	1	444	49.554	4.88	812.797	34
FALSE	High	Master Protein	P11142	Heat shock cognate 71 kDa protein OS=Homo sapiens GN=HSPA8 PE=1 SV=1	0	484.408	62.8483	43	127	38	1	646	70.854	5.52	394.914	43
FALSE	High	Master Protein	P27708	CAD protein OS=Homo sapiens GN=CAD PE=1 SV=3	0	481.987	41.6629	72	117	71	1	2225	242.829	6.46	305.274	72
FALSE	High	Master Protein	P62736	Actin, aortic smooth muscle OS=Homo sapiens GN=ACTA2 PE=1 SV=1	0	465.225	66.313	34	284	1	1	377	41.982	5.39	794.321	34
FALSE	High	Master Protein	P35527	Keratin, type I cytoskeletal 9 OS=Homo sapiens GN=KRT9 PE=1 SV=3	0	434.983	67.2552	36	82	35	1	623	62.027	5.24	276.238	36
FALSE	High	Master Protein	P08670	Vimentin OS=Homo sapiens GN=VIM PE=1 SV=4	0	391.7	77.0386	43	90	40	1	466	53.619	5.12	260.601	43
FALSE	High	Master Protein	O75369	Filamin-B OS=Homo sapiens GN=FLNB PE=1 SV=2	0	387.201	33.2437	65	88	57	1	2602	277.99	5.73	217.99	65
FALSE	High	Master Protein	O14654	Insulin receptor substrate 4 OS=Homo sapiens GN=IRS4 PE=1 SV=1	0	386.122	46.8576	47	96	47	1	1257	133.685	8.44	277.51	47
FALSE	High	Master Protein	Q9UHB6	LIM domain and actin-binding protein 1 OS=Homo sapiens GN=LIMA1 PE=1 SV=1	0	380.918	58.3663	38	80	38	1	759	85.173	6.84	232.135	38
FALSE	High	Master Protein	O43790	Keratin, type II cuticular Hb6 OS=Homo sapiens GN=KRT86 PE=1 SV=1	0	376.828	77.9835	44	92	4	1	486	53.466	5.66	255.982	44
FALSE	High	Master Protein	P35908	Keratin, type II cytoskeletal 2 epidermal OS=Homo sapiens GN=KRT2 PE=1 SV=2	0	368.083	65.8842	41	86	31	1	639	65.393	8	244.511	41
FALSE	High	Master Protein	P13645	Keratin, type I cytoskeletal 10 OS=Homo sapiens GN=KRT10 PE=1 SV=6	0	362.2	64.3836	35	93	31	1	584	58.792	5.21	274.331	35
FALSE	High	Master Protein	P78386	Keratin, type II cuticular Hb5 OS=Homo sapiens GN=KRT85 PE=1 SV=1	0	360.193	76.9231	45	85	19	1	507	55.766	6.55	232.346	45
FALSE	High	Master Protein	Q14766	Latent-transforming growth factor beta-binding protein 1 OS=Homo sapiens GN=LTBP1 PE=1 SV=4	0	342.135	28.6461	34	72	34	1	1721	186.673	5.96	208.447	34
FALSE	High	Master Protein	O43795	Unconventional myosin-Ib OS=Homo sapiens GN=MYO1B PE=1 SV=3	0	330.006	43.4859	40	67	40	1	1136	131.902	9.38	179.126	40
FALSE	High	Master Protein	P20700	Lamin-B1 OS=Homo sapiens GN=LMNB1 PE=1 SV=2	0	324.411	60.7509	40	72	36	1	586	66.368	5.16	202.285	40
FALSE	High	Master Protein	Q14533	Keratin, type II cuticular Hb1 OS=Homo sapiens GN=KRT81 PE=1 SV=3	0	317.26	62.3762	39	72	2	1	505	54.893	5.47	198.568	39
FALSE	High	Master Protein	P35579	Myosin-9 OS=Homo sapiens GN=MYH9 PE=1 SV=4	0	312.736	29.0306	51	66	42	1	1960	226.392	5.6	174.785	51
FALSE	High	Master Protein	P07900	Heat shock protein HSP 90-alpha OS=Homo sapiens GN=HSP90AA1 PE=1 SV=5	0	311.116	45.765	39	73	25	1	732	84.607	5.02	193.701	39
FALSE	High	Master Protein	P68104	Elongation factor 1-alpha 1 OS=Homo sapiens GN=EEF1A1 PE=1 SV=1	0	306.541	65.1515	28	88	28	1	462	50.109	9.01	312.872	28
FALSE	High	Master Protein	P98175	RNA-binding protein 10 OS=Homo sapiens GN=RBM10 PE=1 SV=3	0	294.832	39.2473	33	55	33	1	930	103.469	5.97	156.325	33
FALSE	High	Master Protein	O75122	CLIP-associating protein 2 OS=Homo sapiens GN=CLASP2 PE=1 SV=2	0	291.549	39.9536	42	72	42	1	1294	141.046	8.47	182.383	42
FALSE	High	Master Protein	Q16643	Drebrin OS=Homo sapiens GN=DBN1 PE=1 SV=4	0	286.361	52.0801	29	86	29	1	649	71.385	4.45	243.441	29
FALSE	High	Master Protein	Q9BUF5	Tubulin beta-6 chain OS=Homo sapiens GN=TUBB6 PE=1 SV=1	0	278.298	75.5605	28	102	16	1	446	49.825	4.88	298.438	28
FALSE	High	Master Protein	P08238	Heat shock protein HSP 90-beta OS=Homo sapiens GN=HSP90AB1 PE=1 SV=4	0	272.11	47.2376	35	66	19	1	724	83.212	5.03	188.097	35
FALSE	High	Master Protein	P78385	Keratin, type II cuticular Hb3 OS=Homo sapiens GN=KRT83 PE=1 SV=2	0	269.611	57.8093	36	64	2	1	493	54.161	5.64	169.015	36
FALSE	High	Master Protein	P05787	Keratin, type II cytoskeletal 8 OS=Homo sapiens GN=KRT8 PE=1 SV=7	0	267.792	64.8033	40	62	31	1	483	53.671	5.59	161.062	40
FALSE	High	Master Protein	Q9BQA1	Methylosome protein 50 OS=Homo sapiens GN=WDR77 PE=1 SV=1	0	267.157	66.6667	17	143	17	1	342	36.701	5.17	480.842	17
FALSE	High	Master Protein	P35580	Myosin-10 OS=Homo sapiens GN=MYH10 PE=1 SV=3	0	262.927	28.9474	48	61	39	1	1976	228.858	5.54	137.769	48
FALSE	High	Master Protein	P38646	Stress-70 protein, mitochondrial OS=Homo sapiens GN=HSPA9 PE=1 SV=2	0	260.104	49.9264	31	51	31	1	679	73.635	6.16	148.838	31
FALSE	High	Master Protein	Q15208	Serine/threonine-protein kinase 38 OS=Homo sapiens GN=STK38 PE=1 SV=1	0	250.789	66.2366	32	65	27	1	465	54.155	7.15	182.545	32
FALSE	High	Master Protein	P05023	Sodium/potassium-transporting ATPase subunit alpha-1 OS=Homo sapiens GN=ATP1A1 PE=1 SV=1	0	237.683	38.7097	32	50	32	1	1023	112.824	5.49	130.744	32
FALSE	High	Master Protein	P05141	ADP/ATP translocase 2 OS=Homo sapiens GN=SLC25A5 PE=1 SV=7	0	235.682	69.1275	29	72	12	1	298	32.831	9.69	181.687	29
FALSE	High	Master Protein	Q92616	Translational activator GCN1 OS=Homo sapiens GN=GCN1L1 PE=1 SV=6	0	224.398	22.5009	47	58	47	1	2671	292.572	7.47	125.168	47
FALSE	High	Master Protein	Q14204	Cytoplasmic dynein 1 heavy chain 1 OS=Homo sapiens GN=DYNC1H1 PE=1 SV=5	0	223.585	13.4955	54	61	53	1	4646	532.072	6.4	131.011	54
FALSE	High	Master Protein	Q9NVI7	ATPase family AAA domain-containing protein 3A OS=Homo sapiens GN=ATAD3A PE=1 SV=2	0	222.13	43.6909	31	45	12	1	634	71.325	8.98	133.635	31
FALSE	High	Master Protein	P11021	78 kDa glucose-regulated protein OS=Homo sapiens GN=HSPA5 PE=1 SV=2	0	220.046	46.1774	28	46	26	1	654	72.288	5.16	138.375	28
FALSE	High	Master Protein	P10809	60 kDa heat shock protein, mitochondrial OS=Homo sapiens GN=HSPD1 PE=1 SV=2	0	216.957	47.8185	23	37	23	1	573	61.016	5.87	120.823	23
FALSE	High	Master Protein	Q15323	Keratin, type I cuticular Ha1 OS=Homo sapiens GN=KRT31 PE=1 SV=3	0	213.296	61.0577	27	48	7	1	416	47.207	4.88	143.01	27
FALSE	High	Master Protein	Q5W0B1	RING finger protein 219 OS=Homo sapiens GN=RNF219 PE=1 SV=1	0	208.902	37.1901	26	45	26	1	726	81.066	5.72	118.922	26
FALSE	High	Master Protein	P16615	Sarcoplasmic/endoplasmic reticulum calcium ATPase 2 OS=Homo sapiens GN=ATP2A2 PE=1 SV=1	0	207.942	33.5893	28	40	28	1	1042	114.683	5.34	118.306	28
FALSE	High	Master Protein	P47756	F-actin-capping protein subunit beta OS=Homo sapiens GN=CAPZB PE=1 SV=4	0	194.243	65.343	19	40	19	1	277	31.331	5.59	123.06	19
FALSE	High	Master Protein	P49327	Fatty acid synthase OS=Homo sapiens GN=FASN PE=1 SV=3	0	192.43	21.9434	38	44	38	1	2511	273.254	6.44	104.642	38
FALSE	High	Master Protein	P12236	ADP/ATP translocase 3 OS=Homo sapiens GN=SLC25A6 PE=1 SV=4	0	190.989	58.0537	25	55	6	1	298	32.845	9.74	123.005	25
FALSE	High	Master Protein	P05783	Keratin, type I cytoskeletal 18 OS=Homo sapiens GN=KRT18 PE=1 SV=2	0	190.021	60.6977	25	41	24	1	430	48.029	5.45	111.608	25
FALSE	High	Master Protein	Q6S8J3	POTE ankyrin domain family member E OS=Homo sapiens GN=POTEE PE=1 SV=3	0	185.124	11.1628	14	138	1	1	1075	121.286	6.2	384.691	14
FALSE	High	Master Protein	P13674	Prolyl 4-hydroxylase subunit alpha-1 OS=Homo sapiens GN=P4HA1 PE=1 SV=2	0	183.563	44.1948	22	39	22	1	534	61.011	6.01	108.891	22
FALSE	High	Master Protein	O76009	Keratin, type I cuticular Ha3-I OS=Homo sapiens GN=KRT33A PE=2 SV=2	0	181.512	63.8614	25	44	6	1	404	45.911	4.82	130.477	25
FALSE	High	Master Protein	P67936	Tropomyosin alpha-4 chain OS=Homo sapiens GN=TPM4 PE=1 SV=3	0	173.634	68.5484	20	40	13	1	248	28.504	4.69	122.607	20
FALSE	High	Master Protein	Q9NYL9	Tropomodulin-3 OS=Homo sapiens GN=TMOD3 PE=1 SV=1	0	170.707	75.5682	18	29	17	1	352	39.57	5.19	93.8413	18
FALSE	High	Master Protein	O95816	BAG family molecular chaperone regulator 2 OS=Homo sapiens GN=BAG2 PE=1 SV=1	0	167.238	66.8246	13	28	13	1	211	23.757	6.7	100.297	13
FALSE	High	Master Protein	Q9UJS0	Calcium-binding mitochondrial carrier protein Aralar2 OS=Homo sapiens GN=SLC25A13 PE=1 SV=2	0	164.58	43.1111	24	32	15	1	675	74.129	8.62	95.7159	24
FALSE	High	Master Protein	Q14525	Keratin, type I cuticular Ha3-II OS=Homo sapiens GN=KRT33B PE=1 SV=3	0	164.21	68.8119	23	38	6	1	404	46.185	4.84	116.137	23
FALSE	High	Master Protein	P12235	ADP/ATP translocase 1 OS=Homo sapiens GN=SLC25A4 PE=1 SV=4	0	159.911	55.7047	22	51	6	1	298	33.043	9.76	111.737	22
FALSE	High	Master Protein	Q00325	Phosphate carrier protein, mitochondrial OS=Homo sapiens GN=SLC25A3 PE=1 SV=2	0	151.77	43.9227	21	55	21	1	362	40.069	9.38	122.688	21
FALSE	High	Master Protein	P13647	Keratin, type II cytoskeletal 5 OS=Homo sapiens GN=KRT5 PE=1 SV=3	0	149.587	46.2712	29	44	17	1	590	62.34	7.74	109.279	29
FALSE	High	Master Protein	Q14257	Reticulocalbin-2 OS=Homo sapiens GN=RCN2 PE=1 SV=1	0	144.062	50.4732	13	22	13	1	317	36.854	4.4	91.2758	13
FALSE	High	Master Protein	P06753	Tropomyosin alpha-3 chain OS=Homo sapiens GN=TPM3 PE=1 SV=2	0	143.955	32.6316	13	34	5	1	285	32.93	4.72	97.3433	13
FALSE	High	Master Protein	O14980	Exportin-1 OS=Homo sapiens GN=XPO1 PE=1 SV=1	0	143.404	21.7554	18	27	18	1	1071	123.306	6.06	79.2993	18
FALSE	High	Master Protein	O95831	Apoptosis-inducing factor 1, mitochondrial OS=Homo sapiens GN=AIFM1 PE=1 SV=1	0	139.503	39.3148	19	29	19	1	613	66.859	8.95	75.2413	19
FALSE	High	Master Protein	Q4VCS5	Angiomotin OS=Homo sapiens GN=AMOT PE=1 SV=1	0	139.129	34.0406	25	29	25	1	1084	118.013	7.64	68.7642	25
FALSE	High	Master Protein	P02538	Keratin, type II cytoskeletal 6A OS=Homo sapiens GN=KRT6A PE=1 SV=3	0	139.001	40.9574	24	35	1	1	564	60.008	8	88.9157	24
FALSE	High	Master Protein	P04259	Keratin, type II cytoskeletal 6B OS=Homo sapiens GN=KRT6B PE=1 SV=5	0	138.425	41.1348	24	37	1	1	564	60.03	8	93.3574	24
FALSE	High	Master Protein	P25705	ATP synthase subunit alpha, mitochondrial OS=Homo sapiens GN=ATP5A1 PE=1 SV=1	0	138.15	42.6763	19	28	19	1	553	59.714	9.13	89.5875	19
FALSE	High	Master Protein	Q9Y2W1	Thyroid hormone receptor-associated protein 3 OS=Homo sapiens GN=THRAP3 PE=1 SV=2	0	137.942	22.4084	16	34	16	1	955	108.601	10.15	86.2992	16
FALSE	High	Master Protein	Q5T9A4	ATPase family AAA domain-containing protein 3B OS=Homo sapiens GN=ATAD3B PE=1 SV=1	0	135.742	30.2469	22	34	3	1	648	72.527	9.2	89.0019	22
FALSE	High	Master Protein	Q96AV8	Transcription factor E2F7 OS=Homo sapiens GN=E2F7 PE=1 SV=3	0	135.284	25.5763	21	33	21	1	911	99.826	8.16	88.6849	21
FALSE	High	Master Protein	Q9UQ35	Serine/arginine repetitive matrix protein 2 OS=Homo sapiens GN=SRRM2 PE=1 SV=2	0	132.544	14.0262	26	33	26	1	2752	299.438	12.06	82.9152	26
FALSE	High	Master Protein	Q562R1	Beta-actin-like protein 2 OS=Homo sapiens GN=ACTBL2 PE=1 SV=2	0	132.123	29.5213	15	102	1	1	376	41.976	5.59	240.989	15
FALSE	High	Master Protein	O76011	Keratin, type I cuticular Ha4 OS=Homo sapiens GN=KRT34 PE=2 SV=2	0	132.098	56.422	20	35	9	1	436	49.392	5.06	85.7828	20
FALSE	High	Master Protein	Q27J81	Inverted formin-2 OS=Homo sapiens GN=INF2 PE=1 SV=2	0	131.947	23.0584	24	28	24	1	1249	135.54	5.38	66.6749	24
FALSE	High	Master Protein	Q9NYF8	Bcl-2-associated transcription factor 1 OS=Homo sapiens GN=BCLAF1 PE=1 SV=2	0	131.766	17.9348	18	38	18	1	920	106.059	9.98	72.7966	18
FALSE	High	Master Protein	Q7Z353	Highly divergent homeobox OS=Homo sapiens GN=HDX PE=1 SV=1	0	131.548	41.7391	22	29	22	1	690	77.158	5.87	71.0805	22
FALSE	High	Master Protein	P02533	Keratin, type I cytoskeletal 14 OS=Homo sapiens GN=KRT14 PE=1 SV=4	0	128.78	53.178	25	40	13	1	472	51.529	5.16	85.2822	25
FALSE	High	Master Protein	P43243	Matrin-3 OS=Homo sapiens GN=MATR3 PE=1 SV=2	0	127.114	34.9469	18	27	18	1	847	94.565	6.25	78.1257	18
FALSE	High	Master Protein	O95425	Supervillin OS=Homo sapiens GN=SVIL PE=1 SV=2	0	126.568	18.1572	25	29	25	1	2214	247.593	6.98	65.7431	25
FALSE	High	Master Protein	P31943	Heterogeneous nuclear ribonucleoprotein H OS=Homo sapiens GN=HNRNPH1 PE=1 SV=4	0	123.239	44.3207	17	30	7	1	449	49.198	6.3	82.9775	17
FALSE	High	Master Protein	P09493	Tropomyosin alpha-1 chain OS=Homo sapiens GN=TPM1 PE=1 SV=2	0	119.499	34.1549	12	29	5	1	284	32.689	4.74	83.0698	12
FALSE	High	Master Protein	Q01804	OTU domain-containing protein 4 OS=Homo sapiens GN=OTUD4 PE=1 SV=4	0	118.727	25.4937	20	29	20	1	1114	123.968	6.71	69.8255	20
FALSE	High	Master Protein	O15020	Spectrin beta chain, non-erythrocytic 2 OS=Homo sapiens GN=SPTBN2 PE=1 SV=3	0	116.33	10.9623	20	26	10	1	2390	271.157	6.11	59.383	20
FALSE	High	Master Protein	O75533	Splicing factor 3B subunit 1 OS=Homo sapiens GN=SF3B1 PE=1 SV=3	0	115.93	23.3129	23	26	23	1	1304	145.738	7.09	66.7359	23
FALSE	High	Master Protein	Q9UM54	Unconventional myosin-VI OS=Homo sapiens GN=MYO6 PE=1 SV=4	0	115.414	22.2566	23	29	23	1	1294	149.596	8.53	57.1537	23
FALSE	High	Master Protein	Q9BRS2	Serine/threonine-protein kinase RIO1 OS=Homo sapiens GN=RIOK1 PE=1 SV=2	0	115.347	30.4577	16	21	16	1	568	65.542	6.19	62.3451	16
FALSE	High	Master Protein	P23396	40S ribosomal protein S3 OS=Homo sapiens GN=RPS3 PE=1 SV=2	0	114.824	71.6049	21	33	21	1	243	26.671	9.66	94.4806	21
FALSE	High	Master Protein	P08582	Melanotransferrin OS=Homo sapiens GN=MFI2 PE=1 SV=2	0	114.352	39.4309	19	24	19	1	738	80.163	5.94	60.1954	19
FALSE	High	Master Protein	O94832	Unconventional myosin-Id OS=Homo sapiens GN=MYO1D PE=1 SV=2	0	113.29	32.9026	28	34	28	1	1006	116.129	9.39	74.8377	28
FALSE	High	Master Protein	O14974	Protein phosphatase 1 regulatory subunit 12A OS=Homo sapiens GN=PPP1R12A PE=1 SV=1	0	113.27	21.4563	19	27	19	1	1030	115.211	5.4	56.6979	19
FALSE	High	Master Protein	O43707	Alpha-actinin-4 OS=Homo sapiens GN=ACTN4 PE=1 SV=2	0	113.025	27.6619	20	21	14	1	911	104.788	5.44	56.7276	20
FALSE	High	Master Protein	O00268	Transcription initiation factor TFIID subunit 4 OS=Homo sapiens GN=TAF4 PE=1 SV=2	0	111.498	27.8341	18	24	18	1	1085	110.047	9.94	68.0077	18
FALSE	High	Master Protein	Q00839	Heterogeneous nuclear ribonucleoprotein U OS=Homo sapiens GN=HNRNPU PE=1 SV=6	0	110.332	28.2424	20	29	19	1	825	90.528	6	57.8088	20
FALSE	High	Master Protein	Q13263	Transcription intermediary factor 1-beta OS=Homo sapiens GN=TRIM28 PE=1 SV=5	0	109.038	28.3832	16	21	16	1	835	88.493	5.77	62.5123	16
FALSE	High	Master Protein	Q6WCQ1	Myosin phosphatase Rho-interacting protein OS=Homo sapiens GN=MPRIP PE=1 SV=3	0	108.522	22.2439	19	23	19	1	1025	116.461	6.21	68.0451	19
FALSE	High	Master Protein	Q14683	Structural maintenance of chromosomes protein 1A OS=Homo sapiens GN=SMC1A PE=1 SV=2	0	105.068	24.5742	26	30	26	1	1233	143.144	7.64	51.4234	26
FALSE	High	Master Protein	O75746	Calcium-binding mitochondrial carrier protein Aralar1 OS=Homo sapiens GN=SLC25A12 PE=1 SV=2	0	104.312	35.2507	23	29	14	1	678	74.715	8.38	67.6418	23
FALSE	High	Master Protein	P15924	Desmoplakin OS=Homo sapiens GN=DSP PE=1 SV=3	0	103.097	10.8673	27	31	27	1	2871	331.569	6.81	45.7547	27
FALSE	High	Master Protein	Q9Y2J2	Band 4.1-like protein 3 OS=Homo sapiens GN=EPB41L3 PE=1 SV=2	0	102.992	17.1113	15	25	12	1	1087	120.603	5.19	60.3032	15
FALSE	High	Master Protein	P62829	60S ribosomal protein L23 OS=Homo sapiens GN=RPL23 PE=1 SV=1	0	101.19	55	11	24	11	1	140	14.856	10.51	70.9634	11
FALSE	High	Master Protein	Q15942	Zyxin OS=Homo sapiens GN=ZYX PE=1 SV=1	0	99.2045	37.0629	15	37	15	1	572	61.238	6.67	88.9399	15
FALSE	High	Master Protein	P62873	Guanine nucleotide-binding protein G(I)/G(S)/G(T) subunit beta-1 OS=Homo sapiens GN=GNB1 PE=1 SV=3	0	98.3547	44.7059	10	16	5	1	340	37.353	6	52.2664	10
FALSE	High	Master Protein	O15397	Importin-8 OS=Homo sapiens GN=IPO8 PE=1 SV=2	0	98.0782	19.2864	16	22	15	1	1037	119.861	5.16	57.2649	16
FALSE	High	Master Protein	Q16891	MICOS complex subunit MIC60 OS=Homo sapiens GN=IMMT PE=1 SV=1	0	97.8913	28.496	16	20	16	1	758	83.626	6.48	50.6929	16
FALSE	High	Master Protein	Q9Y2D5	A-kinase anchor protein 2 OS=Homo sapiens GN=AKAP2 PE=1 SV=3	0	97.6067	32.596	15	17	15	1	859	94.603	5.11	48.6852	15
FALSE	High	Master Protein	P49368	T-complex protein 1 subunit gamma OS=Homo sapiens GN=CCT3 PE=1 SV=4	0	97.0858	37.6147	17	23	17	1	545	60.495	6.49	59.6827	17
FALSE	High	Master Protein	Q9Y6Y0	Influenza virus NS1A-binding protein OS=Homo sapiens GN=IVNS1ABP PE=1 SV=3	0	96.1161	28.1931	13	22	13	1	642	71.683	5.53	53.1815	13
FALSE	High	Master Protein	O43852	Calumenin OS=Homo sapiens GN=CALU PE=1 SV=2	0	96.0248	41.9048	12	18	12	1	315	37.084	4.64	48.7873	12
FALSE	High	Master Protein	O00159	Unconventional myosin-Ic OS=Homo sapiens GN=MYO1C PE=1 SV=4	0	95.9874	25.2117	21	24	21	1	1063	121.606	9.41	52.7116	21
FALSE	High	Master Protein	Q9ULV0	Unconventional myosin-Vb OS=Homo sapiens GN=MYO5B PE=1 SV=3	0	95.7449	16.5584	24	26	23	1	1848	213.538	7.2	49.5589	24
FALSE	High	Master Protein	P53621	Coatomer subunit alpha OS=Homo sapiens GN=COPA PE=1 SV=2	0	94.9781	18.7092	19	23	19	1	1224	138.258	7.66	59.0903	19
FALSE	High	Master Protein	Q5UIP0	Telomere-associated protein RIF1 OS=Homo sapiens GN=RIF1 PE=1 SV=2	0	94.0738	9.54693	19	21	19	1	2472	274.294	5.52	49.6844	19
FALSE	High	Master Protein	O75643	U5 small nuclear ribonucleoprotein 200 kDa helicase OS=Homo sapiens GN=SNRNP200 PE=1 SV=2	0	93.8097	11.236	20	22	20	1	2136	244.353	6.06	50.8298	20
FALSE	High	Master Protein	P50402	Emerin OS=Homo sapiens GN=EMD PE=1 SV=1	0	93.4583	46.063	13	27	13	1	254	28.976	5.5	61.1778	13
FALSE	High	Master Protein	Q15293	Reticulocalbin-1 OS=Homo sapiens GN=RCN1 PE=1 SV=1	0	91.9743	38.0665	8	16	8	1	331	38.866	5	53.6106	8
FALSE	High	Master Protein	Q9NZ01	Very-long-chain enoyl-CoA reductase OS=Homo sapiens GN=TECR PE=1 SV=1	0	91.8235	30.1948	9	20	9	1	308	36.011	9.45	52.3459	9
FALSE	High	Master Protein	Q14517	Protocadherin Fat 1 OS=Homo sapiens GN=FAT1 PE=1 SV=2	0	91.4282	6.62598	23	23	23	1	4588	505.958	5	48.5917	23
FALSE	High	Master Protein	P08779	Keratin, type I cytoskeletal 16 OS=Homo sapiens GN=KRT16 PE=1 SV=4	0	90.1179	50.9514	21	34	9	1	473	51.236	5.05	71.7035	21
FALSE	High	Master Protein	P54105	Methylosome subunit pICln OS=Homo sapiens GN=CLNS1A PE=1 SV=1	0	89.8823	49.789	6	16	6	1	237	26.199	4.11	60.574	6
FALSE	High	Master Protein	P62158	Calmodulin OS=Homo sapiens GN=CALM1 PE=1 SV=2	0	89.4892	77.1812	8	24	8	1	149	16.827	4.22	72.3243	8
FALSE	High	Master Protein	P52907	F-actin-capping protein subunit alpha-1 OS=Homo sapiens GN=CAPZA1 PE=1 SV=3	0	87.2135	66.0839	14	18	9	1	286	32.902	5.69	53.2191	14
FALSE	High	Master Protein	P52597	Heterogeneous nuclear ribonucleoprotein F OS=Homo sapiens GN=HNRNPF PE=1 SV=3	0	87.0461	38.3133	11	21	9	1	415	45.643	5.58	60.1689	11
FALSE	High	Master Protein	Q15029	116 kDa U5 small nuclear ribonucleoprotein component OS=Homo sapiens GN=EFTUD2 PE=1 SV=1	0	86.8555	27.4691	19	22	18	1	972	109.366	5	47.0398	19
FALSE	High	Master Protein	P62979	Ubiquitin-40S ribosomal protein S27a OS=Homo sapiens GN=RPS27A PE=1 SV=2	0	86.637	59.6154	10	22	10	1	156	17.953	9.64	49.2115	10
FALSE	High	Master Protein	O43175	D-3-phosphoglycerate dehydrogenase OS=Homo sapiens GN=PHGDH PE=1 SV=4	0	86.3913	29.4559	16	18	16	1	533	56.614	6.71	45.1036	16
FALSE	High	Master Protein	Q9NSB4	Keratin, type II cuticular Hb2 OS=Homo sapiens GN=KRT82 PE=3 SV=3	0	86.1562	31.5789	15	21	10	1	513	56.616	6.74	55.0623	15
FALSE	High	Master Protein	Q02978	Mitochondrial 2-oxoglutarate/malate carrier protein OS=Homo sapiens GN=SLC25A11 PE=1 SV=3	0	85.9232	59.2357	15	19	15	1	314	34.04	9.91	48.8885	15
FALSE	High	Master Protein	Q86YZ3	Hornerin OS=Homo sapiens GN=HRNR PE=1 SV=2	0	85.0818	13.5789	10	21	10	1	2850	282.228	10.04	32.0353	10
FALSE	High	Master Protein	Q14157	Ubiquitin-associated protein 2-like OS=Homo sapiens GN=UBAP2L PE=1 SV=2	0	84.672	21.3431	14	16	14	1	1087	114.465	7.11	45.6842	14
FALSE	High	Master Protein	P48643	T-complex protein 1 subunit epsilon OS=Homo sapiens GN=CCT5 PE=1 SV=1	0	83.71	37.3383	15	19	15	1	541	59.633	5.66	50.63	15
FALSE	High	Master Protein	P78527	DNA-dependent protein kinase catalytic subunit OS=Homo sapiens GN=PRKDC PE=1 SV=3	0	83.5182	6.3469	24	25	24	1	4128	468.788	7.12	39.1511	24
FALSE	High	Master Protein	P06576	ATP synthase subunit beta, mitochondrial OS=Homo sapiens GN=ATP5B PE=1 SV=3	0	83.0318	30.0567	12	15	12	1	529	56.525	5.4	41.5361	12
FALSE	High	Master Protein	P78371	T-complex protein 1 subunit beta OS=Homo sapiens GN=CCT2 PE=1 SV=4	0	82.2025	33.6449	12	17	12	1	535	57.452	6.46	50.7484	12
FALSE	High	Master Protein	Q13162	Peroxiredoxin-4 OS=Homo sapiens GN=PRDX4 PE=1 SV=1	0	81.1952	60.1476	11	17	9	1	271	30.521	6.29	43.4665	11
FALSE	High	Master Protein	P04843	Dolichyl-diphosphooligosaccharide--protein glycosyltransferase subunit 1 OS=Homo sapiens GN=RPN1 PE=1 SV=1	0	80.2973	31.9605	13	16	13	1	607	68.527	6.38	38.2674	13
FALSE	High	Master Protein	Q14126	Desmoglein-2 OS=Homo sapiens GN=DSG2 PE=1 SV=2	0	80.0106	12.6118	7	10	7	1	1118	122.218	5.24	34.5993	7
FALSE	High	Master Protein	O60884	DnaJ homolog subfamily A member 2 OS=Homo sapiens GN=DNAJA2 PE=1 SV=1	0	79.6806	46.8447	12	18	12	1	412	45.717	6.48	48.0995	12
FALSE	High	Master Protein	Q8IYI0	Uncharacterized protein C20orf196 OS=Homo sapiens GN=C20orf196 PE=2 SV=1	0	78.9932	32.1951	5	9	5	1	205	22.924	4.87	49.441	5
FALSE	High	Master Protein	Q9P0K7	Ankycorbin OS=Homo sapiens GN=RAI14 PE=1 SV=2	0	78.9101	18.3673	14	19	14	1	980	109.973	6.21	27.0182	14
FALSE	High	Master Protein	P00367	Glutamate dehydrogenase 1, mitochondrial OS=Homo sapiens GN=GLUD1 PE=1 SV=2	0	78.7764	25.0896	9	13	9	1	558	61.359	7.8	46.0983	9
FALSE	High	Master Protein	Q9ULX6	A-kinase anchor protein 8-like OS=Homo sapiens GN=AKAP8L PE=1 SV=3	0	78.2133	18.7307	11	15	11	1	646	71.604	5.07	42.4846	11
FALSE	High	Master Protein	Q9BRK5	45 kDa calcium-binding protein OS=Homo sapiens GN=SDF4 PE=1 SV=1	0	77.9094	28.453	8	13	8	1	362	41.78	4.86	42.8565	8
FALSE	High	Master Protein	P62879	Guanine nucleotide-binding protein G(I)/G(S)/G(T) subunit beta-2 OS=Homo sapiens GN=GNB2 PE=1 SV=3	0	76.3586	38.8235	10	16	4	1	340	37.307	6	43.3675	10
FALSE	High	Master Protein	Q00587	Cdc42 effector protein 1 OS=Homo sapiens GN=CDC42EP1 PE=1 SV=1	0	76.0482	39.1304	11	13	11	1	391	40.27	7.15	38.4872	11
FALSE	High	Master Protein	P17987	T-complex protein 1 subunit alpha OS=Homo sapiens GN=TCP1 PE=1 SV=1	0	75.7092	31.6547	15	18	15	1	556	60.306	6.11	42.2297	15
FALSE	High	Master Protein	Q9Y2H1	Serine/threonine-protein kinase 38-like OS=Homo sapiens GN=STK38L PE=1 SV=3	0	74.1868	37.2845	15	21	10	1	464	53.968	6.81	50.5175	15
FALSE	High	Master Protein	Q8N1F7	Nuclear pore complex protein Nup93 OS=Homo sapiens GN=NUP93 PE=1 SV=2	0	73.41	20.8791	18	25	18	1	819	93.43	5.72	39.9627	18
FALSE	High	Master Protein	Q92621	Nuclear pore complex protein Nup205 OS=Homo sapiens GN=NUP205 PE=1 SV=3	0	73.283	8.64811	15	19	15	1	2012	227.776	6.19	40.5753	15
FALSE	High	Master Protein	Q3V6T2	Girdin OS=Homo sapiens GN=CCDC88A PE=1 SV=2	0	72.9795	13.2015	18	20	18	1	1871	215.909	6.21	33.504	18
FALSE	High	Master Protein	Q9UMS4	Pre-mRNA-processing factor 19 OS=Homo sapiens GN=PRPF19 PE=1 SV=1	0	72.4254	33.7302	11	16	11	1	504	55.146	6.61	48.1125	11
FALSE	High	Master Protein	Q13435	Splicing factor 3B subunit 2 OS=Homo sapiens GN=SF3B2 PE=1 SV=2	0	71.9255	22.1229	15	17	15	1	895	100.165	5.67	42.3702	15
FALSE	High	Master Protein	Q14315	Filamin-C OS=Homo sapiens GN=FLNC PE=1 SV=3	0	71.5092	8.47706	18	19	9	1	2725	290.841	5.97	38.9935	18
FALSE	High	Master Protein	Q14839	Chromodomain-helicase-DNA-binding protein 4 OS=Homo sapiens GN=CHD4 PE=1 SV=2	0	71.2718	8.99582	14	17	14	1	1912	217.867	5.86	33.4725	14
FALSE	High	Master Protein	Q14532	Keratin, type I cuticular Ha2 OS=Homo sapiens GN=KRT32 PE=2 SV=3	0	70.9107	33.7054	11	15	6	1	448	50.31	4.84	38.4987	11
FALSE	High	Master Protein	P61619	Protein transport protein Sec61 subunit alpha isoform 1 OS=Homo sapiens GN=SEC61A1 PE=1 SV=2	0	68.7383	22.2689	9	15	9	1	476	52.231	8.06	38.4831	9
FALSE	High	Master Protein	Q9ULV4	Coronin-1C OS=Homo sapiens GN=CORO1C PE=1 SV=1	0	68.3252	33.9662	15	20	15	1	474	53.215	7.08	37.3729	15
FALSE	High	Master Protein	Q9HCK1	DBF4-type zinc finger-containing protein 2 OS=Homo sapiens GN=ZDBF2 PE=1 SV=3	0	68.0216	8.75106	15	17	15	1	2354	265.453	6.16	22.2105	15
FALSE	High	Master Protein	P49792	E3 SUMO-protein ligase RanBP2 OS=Homo sapiens GN=RANBP2 PE=1 SV=2	0	67.7535	6.35856	16	18	12	1	3224	357.974	6.2	34.0183	16
FALSE	High	Master Protein	O75477	Erlin-1 OS=Homo sapiens GN=ERLIN1 PE=1 SV=1	0	67.7295	36.4162	12	17	9	1	346	38.901	7.87	41.9312	12
FALSE	High	Master Protein	Q8IWI9	MAX gene-associated protein OS=Homo sapiens GN=MGA PE=1 SV=3	0	67.5022	7.50165	17	19	17	1	3026	331.631	6.79	35.2575	17
FALSE	High	Master Protein	Q9UNF1	Melanoma-associated antigen D2 OS=Homo sapiens GN=MAGED2 PE=1 SV=2	0	67.1629	29.703	16	22	15	1	606	64.914	9.32	40.0788	16
FALSE	High	Master Protein	O75306	NADH dehydrogenase [ubiquinone] iron-sulfur protein 2, mitochondrial OS=Homo sapiens GN=NDUFS2 PE=1 SV=2	0	66.6533	33.2613	10	16	10	1	463	52.512	7.55	38.8386	10
FALSE	High	Master Protein	P46783	40S ribosomal protein S10 OS=Homo sapiens GN=RPS10 PE=1 SV=1	0	66.2647	52.7273	10	14	10	1	165	18.886	10.15	39.9536	10
FALSE	High	Master Protein	P35611	Alpha-adducin OS=Homo sapiens GN=ADD1 PE=1 SV=2	0	65.6042	18.5889	11	14	10	1	737	80.905	5.83	27.6807	11
FALSE	High	Master Protein	P47755	F-actin-capping protein subunit alpha-2 OS=Homo sapiens GN=CAPZA2 PE=1 SV=3	0	65.3311	46.1538	11	13	6	1	286	32.929	5.85	34.4088	11
FALSE	High	Master Protein	P36578	60S ribosomal protein L4 OS=Homo sapiens GN=RPL4 PE=1 SV=5	0	65.2724	22.7166	11	17	11	1	427	47.667	11.06	33.5396	11
FALSE	High	Master Protein	O43242	26S proteasome non-ATPase regulatory subunit 3 OS=Homo sapiens GN=PSMD3 PE=1 SV=2	0	64.9816	29.588	12	12	12	1	534	60.939	8.44	34.4646	12
FALSE	High	Master Protein	Q14677	Clathrin interactor 1 OS=Homo sapiens GN=CLINT1 PE=1 SV=1	0	64.9054	19.04	9	13	9	1	625	68.216	6.42	32.4565	9
FALSE	High	Master Protein	Q6P3W7	SCY1-like protein 2 OS=Homo sapiens GN=SCYL2 PE=1 SV=1	0	64.7362	18.5145	14	15	14	1	929	103.642	8.22	35.4875	14
FALSE	High	Master Protein	P63173	60S ribosomal protein L38 OS=Homo sapiens GN=RPL38 PE=1 SV=2	0	64.1804	57.1429	6	16	6	1	70	8.213	10.1	49.0092	6
FALSE	High	Master Protein	P50990	T-complex protein 1 subunit theta OS=Homo sapiens GN=CCT8 PE=1 SV=4	0	63.9671	27.3723	11	13	11	1	548	59.583	5.6	37.5208	11
FALSE	High	Master Protein	P51571	Translocon-associated protein subunit delta OS=Homo sapiens GN=SSR4 PE=1 SV=1	0	63.8508	35.8382	7	13	7	1	173	18.987	6.15	40.6795	7
FALSE	High	Master Protein	Q7Z6Z7	E3 ubiquitin-protein ligase HUWE1 OS=Homo sapiens GN=HUWE1 PE=1 SV=3	0	63.7321	4.54961	14	14	14	1	4374	481.589	5.22	27.866	14
FALSE	High	Master Protein	P51617	Interleukin-1 receptor-associated kinase 1 OS=Homo sapiens GN=IRAK1 PE=1 SV=2	0	63.6266	21.3483	10	12	9	1	712	76.489	6.62	34.9177	10
FALSE	High	Master Protein	P31689	DnaJ homolog subfamily A member 1 OS=Homo sapiens GN=DNAJA1 PE=1 SV=2	0	63.1967	26.1965	9	16	8	1	397	44.839	7.08	31.9835	9
FALSE	High	Master Protein	P02545	Prelamin-A/C OS=Homo sapiens GN=LMNA PE=1 SV=1	0	62.7159	24.0964	12	15	11	1	664	74.095	7.02	34.0541	12
FALSE	High	Master Protein	P62140	Serine/threonine-protein phosphatase PP1-beta catalytic subunit OS=Homo sapiens GN=PPP1CB PE=1 SV=3	0	62.6975	30.8869	10	12	2	1	327	37.163	6.19	34.002	10
FALSE	High	Master Protein	P31948	Stress-induced-phosphoprotein 1 OS=Homo sapiens GN=STIP1 PE=1 SV=1	0	62.5841	28.361	13	17	13	1	543	62.599	6.8	21.8266	13
FALSE	High	Master Protein	Q96CS3	FAS-associated factor 2 OS=Homo sapiens GN=FAF2 PE=1 SV=2	0	62.4564	22.4719	7	10	7	1	445	52.591	5.62	26.0769	7
FALSE	High	Master Protein	P61978	Heterogeneous nuclear ribonucleoprotein K OS=Homo sapiens GN=HNRNPK PE=1 SV=1	0	62.4301	28.9417	11	16	11	1	463	50.944	5.54	37.6153	11
FALSE	High	Master Protein	O94905	Erlin-2 OS=Homo sapiens GN=ERLIN2 PE=1 SV=1	0	61.9109	33.9233	11	19	8	1	339	37.815	5.62	43.194	11
FALSE	High	Master Protein	O43491	Band 4.1-like protein 2 OS=Homo sapiens GN=EPB41L2 PE=1 SV=1	0	61.8713	13.3333	11	12	8	1	1005	112.519	5.44	30.7801	11
FALSE	High	Master Protein	Q14318	Peptidyl-prolyl cis-trans isomerase FKBP8 OS=Homo sapiens GN=FKBP8 PE=1 SV=2	0	61.6461	30.8252	10	13	10	1	412	44.534	4.84	31.508	10
FALSE	High	Master Protein	Q16576	Histone-binding protein RBBP7 OS=Homo sapiens GN=RBBP7 PE=1 SV=1	0	61.1113	27.7647	9	15	5	1	425	47.79	5.05	31.353	9
FALSE	High	Master Protein	O15371	Eukaryotic translation initiation factor 3 subunit D OS=Homo sapiens GN=EIF3D PE=1 SV=1	0	60.8968	15.8759	6	10	6	1	548	63.932	6.05	35.1606	6
FALSE	High	Master Protein	Q92841	Probable ATP-dependent RNA helicase DDX17 OS=Homo sapiens GN=DDX17 PE=1 SV=2	0	60.7746	23.7311	14	15	8	1	729	80.222	8.27	35.3295	14
FALSE	High	Master Protein	Q92764	Keratin, type I cuticular Ha5 OS=Homo sapiens GN=KRT35 PE=2 SV=5	0	60.63	18.4615	6	13	2	1	455	50.329	4.91	37.9712	6
FALSE	High	Master Protein	P42356	Phosphatidylinositol 4-kinase alpha OS=Homo sapiens GN=PI4KA PE=1 SV=3	0	60.4351	11.1546	17	18	17	1	2044	231.17	6.87	27.9474	17
FALSE	High	Master Protein	P13010	X-ray repair cross-complementing protein 5 OS=Homo sapiens GN=XRCC5 PE=1 SV=3	0	60.4163	23.3607	17	18	16	1	732	82.652	5.81	34.5515	17
FALSE	High	Master Protein	Q96RT1	Protein LAP2 OS=Homo sapiens GN=ERBB2IP PE=1 SV=2	0	60.3356	13.2436	13	15	13	1	1412	158.2	5.5	27.2545	13
FALSE	High	Master Protein	P57740	Nuclear pore complex protein Nup107 OS=Homo sapiens GN=NUP107 PE=1 SV=1	0	59.6504	17.1892	13	16	13	1	925	106.307	5.43	31.8311	13
FALSE	High	Master Protein	P54289	Voltage-dependent calcium channel subunit alpha-2/delta-1 OS=Homo sapiens GN=CACNA2D1 PE=1 SV=3	0	59.6064	16.3191	14	15	14	1	1103	124.49	5.27	31.7805	14
FALSE	High	Master Protein	P53007	Tricarboxylate transport protein, mitochondrial OS=Homo sapiens GN=SLC25A1 PE=1 SV=2	0	59.2473	37.299	11	17	11	1	311	33.991	9.89	40.876	11
FALSE	High	Master Protein	Q9NTJ3	Structural maintenance of chromosomes protein 4 OS=Homo sapiens GN=SMC4 PE=1 SV=2	0	58.8505	12.5776	15	16	15	1	1288	147.091	6.79	29.2167	15
FALSE	High	Master Protein	Q00610	Clathrin heavy chain 1 OS=Homo sapiens GN=CLTC PE=1 SV=5	0	58.4369	7.46269	9	11	9	1	1675	191.493	5.69	31.5082	9
FALSE	High	Master Protein	P40227	T-complex protein 1 subunit zeta OS=Homo sapiens GN=CCT6A PE=1 SV=3	0	58.2689	29.5669	12	14	12	1	531	57.988	6.68	36.783	12
FALSE	High	Master Protein	P0C0S8	Histone H2A type 1 OS=Homo sapiens GN=HIST1H2AG PE=1 SV=2	0	58.141	57.6923	6	9	1	1	130	14.083	10.9	27.4139	6
FALSE	High	Master Protein	P13639	Elongation factor 2 OS=Homo sapiens GN=EEF2 PE=1 SV=4	0	57.6767	23.5431	17	18	16	1	858	95.277	6.83	31.0534	17
FALSE	High	Master Protein	Q9Y265	RuvB-like 1 OS=Homo sapiens GN=RUVBL1 PE=1 SV=1	0	57.6277	31.3596	12	15	12	1	456	50.196	6.42	33.4894	12
FALSE	High	Master Protein	P30876	DNA-directed RNA polymerase II subunit RPB2 OS=Homo sapiens GN=POLR2B PE=1 SV=1	0	57.6159	12.0954	10	10	10	1	1174	133.811	6.87	25.6097	10
FALSE	High	Master Protein	P36873	Serine/threonine-protein phosphatase PP1-gamma catalytic subunit OS=Homo sapiens GN=PPP1CC PE=1 SV=1	0	57.576	26.6254	9	10	1	1	323	36.96	6.54	28.0447	9
FALSE	High	Master Protein	Q9Y230	RuvB-like 2 OS=Homo sapiens GN=RUVBL2 PE=1 SV=3	0	57.4613	28.2937	13	14	13	1	463	51.125	5.64	32.5104	13
FALSE	High	Master Protein	Q9UH99	SUN domain-containing protein 2 OS=Homo sapiens GN=SUN2 PE=1 SV=3	0	57.3075	19.5258	9	13	9	1	717	80.262	6.73	33.7008	9
FALSE	High	Master Protein	P55786	Puromycin-sensitive aminopeptidase OS=Homo sapiens GN=NPEPPS PE=1 SV=2	0	57.0381	16.1045	13	17	13	1	919	103.211	5.72	32.6752	13
FALSE	High	Master Protein	Q71UM5	40S ribosomal protein S27-like OS=Homo sapiens GN=RPS27L PE=1 SV=3	0	56.8799	45.2381	8	17	3	1	84	9.471	9.45	33.6902	8
FALSE	High	Master Protein	P62136	Serine/threonine-protein phosphatase PP1-alpha catalytic subunit OS=Homo sapiens GN=PPP1CA PE=1 SV=1	0	55.6824	25.4545	9	10	1	1	330	37.488	6.33	30.0843	9
FALSE	High	Master Protein	P55795	Heterogeneous nuclear ribonucleoprotein H2 OS=Homo sapiens GN=HNRNPH2 PE=1 SV=1	0	55.1944	31.4031	12	19	3	1	449	49.232	6.3	42.1023	12
FALSE	High	Master Protein	Q69YQ0	Cytospin-A OS=Homo sapiens GN=SPECC1L PE=1 SV=2	0	54.9714	15.2193	13	13	13	1	1117	124.525	5.72	25.0378	13
FALSE	High	Master Protein	Q53H12	Acylglycerol kinase, mitochondrial OS=Homo sapiens GN=AGK PE=1 SV=2	0	53.9636	24.1706	9	11	9	1	422	47.107	8.09	30.0102	9
FALSE	High	Master Protein	P62280	40S ribosomal protein S11 OS=Homo sapiens GN=RPS11 PE=1 SV=3	0	53.9047	63.9241	11	16	11	1	158	18.419	10.3	28.9744	11
FALSE	High	Master Protein	Q96SB3	Neurabin-2 OS=Homo sapiens GN=PPP1R9B PE=1 SV=2	0	53.7361	17.7914	10	12	9	1	815	89.138	4.97	23.7652	10
FALSE	High	Master Protein	A5YKK6	CCR4-NOT transcription complex subunit 1 OS=Homo sapiens GN=CNOT1 PE=1 SV=2	0	53.5473	6.14478	12	15	12	1	2376	266.768	7.11	34.5325	12
FALSE	High	Master Protein	P34932	Heat shock 70 kDa protein 4 OS=Homo sapiens GN=HSPA4 PE=1 SV=4	0	53.4855	13.6905	9	13	9	1	840	94.271	5.19	29.6766	9
FALSE	High	Master Protein	P22102	Trifunctional purine biosynthetic protein adenosine-3 OS=Homo sapiens GN=GART PE=1 SV=1	0	53.4423	14.3564	10	12	10	1	1010	107.699	6.7	33.9493	10
FALSE	High	Master Protein	Q99623	Prohibitin-2 OS=Homo sapiens GN=PHB2 PE=1 SV=2	0	53.3002	38.1271	9	13	9	1	299	33.276	9.83	28.5066	9
FALSE	High	Master Protein	Q15645	Pachytene checkpoint protein 2 homolog OS=Homo sapiens GN=TRIP13 PE=1 SV=2	0	52.7992	25.6944	9	10	9	1	432	48.52	6.09	27.3325	9
FALSE	High	Master Protein	Q96EY1	DnaJ homolog subfamily A member 3, mitochondrial OS=Homo sapiens GN=DNAJA3 PE=1 SV=2	0	52.2458	25	8	11	8	1	480	52.456	9.26	24.1457	8
FALSE	High	Master Protein	Q9UBX3	Mitochondrial dicarboxylate carrier OS=Homo sapiens GN=SLC25A10 PE=1 SV=2	0	51.9286	39.7213	12	15	12	1	287	31.262	9.54	27.0093	12
FALSE	High	Master Protein	Q9UQE7	Structural maintenance of chromosomes protein 3 OS=Homo sapiens GN=SMC3 PE=1 SV=2	0	51.9234	14.4618	15	16	15	1	1217	141.454	7.18	20.6699	15
FALSE	High	Master Protein	Q9UPQ9	Trinucleotide repeat-containing gene 6B protein OS=Homo sapiens GN=TNRC6B PE=1 SV=4	0	51.5827	10.4746	12	13	12	1	1833	193.883	6.76	21.4146	12
FALSE	High	Master Protein	O15027	Protein transport protein Sec16A OS=Homo sapiens GN=SEC16A PE=1 SV=3	0	51.5773	10.5553	13	14	13	1	2179	233.373	5.63	27.5139	13
FALSE	High	Master Protein	P06748	Nucleophosmin OS=Homo sapiens GN=NPM1 PE=1 SV=2	0	51.4592	26.1905	7	11	7	1	294	32.555	4.78	31.0927	7
FALSE	High	Master Protein	P11717	Cation-independent mannose-6-phosphate receptor OS=Homo sapiens GN=IGF2R PE=1 SV=3	0	51.0062	7.18587	13	14	13	1	2491	274.199	5.94	24.7872	13
FALSE	High	Master Protein	P25398	40S ribosomal protein S12 OS=Homo sapiens GN=RPS12 PE=1 SV=3	0	50.695	50.7576	6	7	6	1	132	14.505	7.21	29.1774	6
FALSE	High	Master Protein	P07196	Neurofilament light polypeptide OS=Homo sapiens GN=NEFL PE=1 SV=3	0	50.014	24.1252	11	11	11	1	543	61.479	4.65	32.5	11
FALSE	High	Master Protein	P52272	Heterogeneous nuclear ribonucleoprotein M OS=Homo sapiens GN=HNRNPM PE=1 SV=3	0	49.3957	16.7123	9	13	9	1	730	77.464	8.7	33.7038	9
FALSE	High	Master Protein	Q05682	Caldesmon OS=Homo sapiens GN=CALD1 PE=1 SV=3	0	49.2357	16.7718	9	14	9	1	793	93.175	5.66	28.1047	9
FALSE	High	Master Protein	Q13015	Protein AF1q OS=Homo sapiens GN=MLLT11 PE=1 SV=1	0	49.0827	91.1111	4	6	4	1	90	10.055	4.54	27.4665	4
FALSE	High	Master Protein	Q03252	Lamin-B2 OS=Homo sapiens GN=LMNB2 PE=1 SV=4	0	49.0185	19.8387	12	16	8	1	620	69.906	5.59	25.4194	12
FALSE	High	Master Protein	P83731	60S ribosomal protein L24 OS=Homo sapiens GN=RPL24 PE=1 SV=1	0	48.898	43.3121	9	11	9	1	157	17.768	11.25	26.3122	9
FALSE	High	Master Protein	P14923	Junction plakoglobin OS=Homo sapiens GN=JUP PE=1 SV=3	0	48.6701	20	11	11	11	1	745	81.693	6.14	25.3428	11
FALSE	High	Master Protein	Q9P1Y5	Calmodulin-regulated spectrin-associated protein 3 OS=Homo sapiens GN=CAMSAP3 PE=1 SV=2	0	48.5867	10.8086	8	9	8	1	1249	134.666	8.35	18.3267	8
FALSE	High	Master Protein	P42677	40S ribosomal protein S27 OS=Homo sapiens GN=RPS27 PE=1 SV=3	0	48.5796	45.2381	7	13	2	1	84	9.455	9.45	29.1923	7
FALSE	High	Master Protein	O95163	Elongator complex protein 1 OS=Homo sapiens GN=IKBKAP PE=1 SV=3	0	47.9264	9.23423	11	12	11	1	1332	150.159	5.94	25.0138	11
FALSE	High	Master Protein	O00165	HCLS1-associated protein X-1 OS=Homo sapiens GN=HAX1 PE=1 SV=2	0	47.7573	43.7276	8	11	8	1	279	31.601	4.92	35.4278	8
FALSE	High	Master Protein	P15880	40S ribosomal protein S2 OS=Homo sapiens GN=RPS2 PE=1 SV=2	0	47.6401	29.6928	8	13	8	1	293	31.305	10.24	22.7904	8
FALSE	High	Master Protein	Q15750	TGF-beta-activated kinase 1 and MAP3K7-binding protein 1 OS=Homo sapiens GN=TAB1 PE=1 SV=1	0	47.3723	31.746	10	11	10	1	504	54.61	5.52	30.7888	10
FALSE	High	Master Protein	P14625	Endoplasmin OS=Homo sapiens GN=HSP90B1 PE=1 SV=1	0	47.0986	9.83811	8	10	6	1	803	92.411	4.84	28.7832	8
FALSE	High	Master Protein	P50897	Palmitoyl-protein thioesterase 1 OS=Homo sapiens GN=PPT1 PE=1 SV=1	0	47.0955	27.7778	6	9	6	1	306	34.171	6.52	27.8995	6
FALSE	High	Master Protein	O43318	Mitogen-activated protein kinase kinase kinase 7 OS=Homo sapiens GN=MAP3K7 PE=1 SV=1	0	46.8028	19.637	11	13	11	1	606	67.153	7.11	21.8075	11
FALSE	High	Master Protein	Q8WWI1	LIM domain only protein 7 OS=Homo sapiens GN=LMO7 PE=1 SV=3	0	46.6994	11.3488	15	17	15	1	1683	192.576	8.09	27.3675	15
FALSE	High	Master Protein	P49411	Elongation factor Tu, mitochondrial OS=Homo sapiens GN=TUFM PE=1 SV=2	0	46.4487	22.5664	8	9	8	1	452	49.51	7.61	23.778	8
FALSE	High	Master Protein	P23458	Tyrosine-protein kinase JAK1 OS=Homo sapiens GN=JAK1 PE=1 SV=2	0	46.4475	11.1785	11	13	11	1	1154	133.191	7.55	18.8649	11
FALSE	High	Master Protein	P22695	Cytochrome b-c1 complex subunit 2, mitochondrial OS=Homo sapiens GN=UQCRC2 PE=1 SV=3	0	45.8336	19.426	6	9	6	1	453	48.413	8.63	23.0189	6
FALSE	High	Master Protein	Q12860	Contactin-1 OS=Homo sapiens GN=CNTN1 PE=1 SV=1	0	45.659	13.3595	10	11	10	1	1018	113.249	5.9	22.7855	10
FALSE	High	Master Protein	Q6FI13	Histone H2A type 2-A OS=Homo sapiens GN=HIST2H2AA3 PE=1 SV=3	0	45.3204	57.6923	6	8	1	1	130	14.087	10.9	19.8649	6
FALSE	High	Master Protein	P08754	Guanine nucleotide-binding protein G(k) subunit alpha OS=Homo sapiens GN=GNAI3 PE=1 SV=3	0	45.1148	33.3333	11	12	5	1	354	40.506	5.69	22.4636	11
FALSE	High	Master Protein	P04406	Glyceraldehyde-3-phosphate dehydrogenase OS=Homo sapiens GN=GAPDH PE=1 SV=3	0	45.0908	38.209	8	10	8	1	335	36.03	8.46	24.5499	8
FALSE	High	Master Protein	P11940	Polyadenylate-binding protein 1 OS=Homo sapiens GN=PABPC1 PE=1 SV=2	0	44.7598	16.8239	8	9	4	1	636	70.626	9.5	25.3683	8
FALSE	High	Master Protein	Q6P2Q9	Pre-mRNA-processing-splicing factor 8 OS=Homo sapiens GN=PRPF8 PE=1 SV=2	0	44.5886	6.46681	15	16	15	1	2335	273.427	8.84	25.8648	15
FALSE	High	Master Protein	Q6ZNB6	NF-X1-type zinc finger protein NFXL1 OS=Homo sapiens GN=NFXL1 PE=1 SV=2	0	44.3889	15.3677	8	9	8	1	911	101.27	8.41	19.6891	8
FALSE	High	Master Protein	Q14247	Src substrate cortactin OS=Homo sapiens GN=CTTN PE=1 SV=2	0	44.259	20	6	6	6	1	550	61.549	5.4	17.2275	6
FALSE	High	Master Protein	Q92900	Regulator of nonsense transcripts 1 OS=Homo sapiens GN=UPF1 PE=1 SV=2	0	43.4118	11.2489	11	11	11	1	1129	124.267	6.61	24.3729	11
FALSE	High	Master Protein	Q14498	RNA-binding protein 39 OS=Homo sapiens GN=RBM39 PE=1 SV=2	0	43.1312	22.6415	9	9	9	1	530	59.343	10.1	22.9277	9
FALSE	High	Master Protein	Q96A33	Coiled-coil domain-containing protein 47 OS=Homo sapiens GN=CCDC47 PE=1 SV=1	0	42.7105	25.6729	8	9	8	1	483	55.838	4.87	26.5747	8
FALSE	High	Master Protein	Q9NU22	Midasin OS=Homo sapiens GN=MDN1 PE=1 SV=2	0	42.3939	2.26948	11	11	11	1	5596	632.42	5.68	20.4567	11
FALSE	High	Master Protein	Q14739	Lamin-B receptor OS=Homo sapiens GN=LBR PE=1 SV=2	0	42.3908	13.3333	7	8	7	1	615	70.658	9.36	21.9546	7
FALSE	High	Master Protein	Q6Y7W6	PERQ amino acid-rich with GYF domain-containing protein 2 OS=Homo sapiens GN=GIGYF2 PE=1 SV=1	0	42.1669	7.69823	8	8	8	1	1299	149.978	5.54	16.3455	8
FALSE	High	Master Protein	Q8IXS6	Paralemmin-2 OS=Homo sapiens GN=PALM2 PE=1 SV=3	0	42.1482	18.7335	5	10	5	1	379	42.159	5.1	20.7788	5
FALSE	High	Master Protein	Q6P4A7	Sideroflexin-4 OS=Homo sapiens GN=SFXN4 PE=1 SV=1	0	41.8673	28.7834	8	12	8	1	337	37.974	9.19	20.4408	8
FALSE	High	Master Protein	Q96N67	Dedicator of cytokinesis protein 7 OS=Homo sapiens GN=DOCK7 PE=1 SV=4	0	41.6911	7.47664	13	14	13	1	2140	242.407	6.8	22.0457	13
FALSE	High	Master Protein	Q99417	C-Myc-binding protein OS=Homo sapiens GN=MYCBP PE=1 SV=3	0	41.289	44.6602	3	7	3	1	103	11.959	5.91	25.0018	3
FALSE	High	Master Protein	Q15393	Splicing factor 3B subunit 3 OS=Homo sapiens GN=SF3B3 PE=1 SV=4	0	41.0176	8.2991	9	9	9	1	1217	135.492	5.26	17.5029	9
FALSE	High	Master Protein	P04899	Guanine nucleotide-binding protein G(i) subunit alpha-2 OS=Homo sapiens GN=GNAI2 PE=1 SV=3	0	40.9191	27.8873	9	11	2	1	355	40.425	5.54	23.2163	9
FALSE	High	Master Protein	Q9NYJ8	TGF-beta-activated kinase 1 and MAP3K7-binding protein 2 OS=Homo sapiens GN=TAB2 PE=1 SV=1	0	40.7806	15.2958	7	8	7	1	693	76.447	8.54	22.6762	7
FALSE	High	Master Protein	Q9BY89	Uncharacterized protein KIAA1671 OS=Homo sapiens GN=KIAA1671 PE=1 SV=2	0	40.609	9.41307	11	13	11	1	1806	196.59	8.47	11.8695	11
FALSE	High	Master Protein	P07237	Protein disulfide-isomerase OS=Homo sapiens GN=P4HB PE=1 SV=3	0	40.602	17.126	7	12	7	1	508	57.081	4.87	25.9175	7
FALSE	High	Master Protein	O43592	Exportin-T OS=Homo sapiens GN=XPOT PE=1 SV=2	0	40.4553	10.9148	8	10	8	1	962	109.893	5.39	24.7388	8
FALSE	High	Master Protein	Q15365	Poly(rC)-binding protein 1 OS=Homo sapiens GN=PCBP1 PE=1 SV=2	0	40.2032	33.7079	7	8	5	1	356	37.474	7.09	18.3085	7
FALSE	High	Master Protein	P23246	Splicing factor, proline- and glutamine-rich OS=Homo sapiens GN=SFPQ PE=1 SV=2	0	40.088	16.5488	9	10	9	1	707	76.102	9.44	26.09	9
FALSE	High	Master Protein	P84090	Enhancer of rudimentary homolog OS=Homo sapiens GN=ERH PE=1 SV=1	0	39.9464	46.1538	6	14	6	1	104	12.251	5.92	29.0799	6
FALSE	High	Master Protein	Q09028	Histone-binding protein RBBP4 OS=Homo sapiens GN=RBBP4 PE=1 SV=3	0	39.9403	24.2353	7	11	3	1	425	47.626	4.89	23.7101	7
FALSE	High	Master Protein	Q06830	Peroxiredoxin-1 OS=Homo sapiens GN=PRDX1 PE=1 SV=1	0	39.8054	64.8241	8	10	6	1	199	22.096	8.13	24.8159	8
FALSE	High	Master Protein	P35658	Nuclear pore complex protein Nup214 OS=Homo sapiens GN=NUP214 PE=1 SV=2	0	39.7336	6.88995	9	10	9	1	2090	213.488	7.47	18.9137	9
FALSE	High	Master Protein	P07947	Tyrosine-protein kinase Yes OS=Homo sapiens GN=YES1 PE=1 SV=3	0	39.7047	26.151	9	12	6	1	543	60.763	6.74	24.0334	9
FALSE	High	Master Protein	P07814	Bifunctional glutamate/proline--tRNA ligase OS=Homo sapiens GN=EPRS PE=1 SV=5	0	39.402	9.06085	12	12	12	1	1512	170.483	7.33	23.4177	12
FALSE	High	Master Protein	O43143	Pre-mRNA-splicing factor ATP-dependent RNA helicase DHX15 OS=Homo sapiens GN=DHX15 PE=1 SV=2	0	39.356	13.3333	10	11	10	1	795	90.875	7.46	23.521	10
FALSE	High	Master Protein	P04844	Dolichyl-diphosphooligosaccharide--protein glycosyltransferase subunit 2 OS=Homo sapiens GN=RPN2 PE=1 SV=3	0	38.9634	18.859	7	7	7	1	631	69.241	5.69	16.958	7
FALSE	High	Master Protein	Q5T749	Keratinocyte proline-rich protein OS=Homo sapiens GN=KPRP PE=1 SV=1	0	38.8659	23.8342	10	13	10	1	579	64.093	8.27	30.2024	10
FALSE	High	Master Protein	P62269	40S ribosomal protein S18 OS=Homo sapiens GN=RPS18 PE=1 SV=3	0	38.7908	57.2368	11	14	11	1	152	17.708	10.99	31.2906	11
FALSE	High	Master Protein	Q9HAV0	Guanine nucleotide-binding protein subunit beta-4 OS=Homo sapiens GN=GNB4 PE=1 SV=3	0	38.6839	24.7059	7	12	4	1	340	37.543	6	22.6657	7
FALSE	High	Master Protein	P00338	L-lactate dehydrogenase A chain OS=Homo sapiens GN=LDHA PE=1 SV=2	0	38.6554	24.0964	6	8	5	1	332	36.665	8.27	16.6209	6
FALSE	High	Master Protein	P57088	Transmembrane protein 33 OS=Homo sapiens GN=TMEM33 PE=1 SV=2	0	38.5086	22.2672	6	10	6	1	247	27.96	9.7	25.9518	6
FALSE	High	Master Protein	Q13347	Eukaryotic translation initiation factor 3 subunit I OS=Homo sapiens GN=EIF3I PE=1 SV=1	0	38.4906	19.0769	6	11	6	1	325	36.479	5.64	23.5523	6
FALSE	High	Master Protein	O15460	Prolyl 4-hydroxylase subunit alpha-2 OS=Homo sapiens GN=P4HA2 PE=1 SV=1	0	38.26	15.514	6	8	6	1	535	60.864	5.71	20.4238	6
FALSE	High	Master Protein	Q96HS1	Serine/threonine-protein phosphatase PGAM5, mitochondrial OS=Homo sapiens GN=PGAM5 PE=1 SV=2	0	38.2126	29.4118	9	15	9	1	289	31.985	8.68	36.9069	9
FALSE	High	Master Protein	Q86V48	Leucine zipper protein 1 OS=Homo sapiens GN=LUZP1 PE=1 SV=2	0	38.1359	10.7807	8	10	8	1	1076	120.202	8.5	19.6466	8
FALSE	High	Master Protein	O75880	Protein SCO1 homolog, mitochondrial OS=Homo sapiens GN=SCO1 PE=1 SV=1	0	37.8632	19.9336	4	9	4	1	301	33.793	8.88	28.6418	4
FALSE	High	Master Protein	Q99832	T-complex protein 1 subunit eta OS=Homo sapiens GN=CCT7 PE=1 SV=2	0	37.7389	19.7053	9	12	9	1	543	59.329	7.65	26.9359	9
FALSE	High	Master Protein	Q15366	Poly(rC)-binding protein 2 OS=Homo sapiens GN=PCBP2 PE=1 SV=1	0	37.7156	39.1781	7	7	5	1	365	38.556	6.79	22.1579	7
FALSE	High	Master Protein	P55060	Exportin-2 OS=Homo sapiens GN=CSE1L PE=1 SV=3	0	37.641	11.3285	9	10	9	1	971	110.346	5.77	21.5277	9
FALSE	High	Master Protein	Q92485	Acid sphingomyelinase-like phosphodiesterase 3b OS=Homo sapiens GN=SMPDL3B PE=2 SV=2	0	37.3085	21.0989	6	8	6	1	455	50.781	5.64	20.9396	6
FALSE	High	Master Protein	Q9Y679	Ancient ubiquitous protein 1 OS=Homo sapiens GN=AUP1 PE=1 SV=1	0	37.0203	20.3782	6	6	6	1	476	52.995	8.09	18.3293	6
FALSE	High	Master Protein	P05387	60S acidic ribosomal protein P2 OS=Homo sapiens GN=RPLP2 PE=1 SV=1	0	36.9869	57.3913	5	7	5	1	115	11.658	4.54	22.7093	5
FALSE	High	Master Protein	Q14008	Cytoskeleton-associated protein 5 OS=Homo sapiens GN=CKAP5 PE=1 SV=3	0	36.7438	7.8248	10	10	10	1	2032	225.352	7.8	7.54859	10
FALSE	High	Master Protein	Q9Y266	Nuclear migration protein nudC OS=Homo sapiens GN=NUDC PE=1 SV=1	0	36.0911	26.5861	9	12	9	1	331	38.219	5.38	14.76	9
FALSE	High	Master Protein	P63096	Guanine nucleotide-binding protein G(i) subunit alpha-1 OS=Homo sapiens GN=GNAI1 PE=1 SV=2	0	35.9156	24.2938	8	10	1	1	354	40.335	5.97	14.2219	8
FALSE	High	Master Protein	P35606	Coatomer subunit beta' OS=Homo sapiens GN=COPB2 PE=1 SV=2	0	35.6465	12.8035	8	9	8	1	906	102.422	5.27	13.2954	8
FALSE	High	Master Protein	Q3ZCQ8	Mitochondrial import inner membrane translocase subunit TIM50 OS=Homo sapiens GN=TIMM50 PE=1 SV=2	0	35.5463	23.2295	7	8	7	1	353	39.622	8.37	20.2725	7
FALSE	High	Master Protein	Q15459	Splicing factor 3A subunit 1 OS=Homo sapiens GN=SF3A1 PE=1 SV=1	0	35.4373	11.7276	8	10	8	1	793	88.831	5.22	16.8002	8
FALSE	High	Master Protein	P62258	14-3-3 protein epsilon OS=Homo sapiens GN=YWHAE PE=1 SV=1	0	35.4231	25.8824	5	8	4	1	255	29.155	4.74	23.5283	5
FALSE	High	Master Protein	Q53GQ0	Very-long-chain 3-oxoacyl-CoA reductase OS=Homo sapiens GN=HSD17B12 PE=1 SV=2	0	35.3727	20.5128	6	8	6	1	312	34.302	9.32	20.6777	6
FALSE	High	Master Protein	P27635	60S ribosomal protein L10 OS=Homo sapiens GN=RPL10 PE=1 SV=4	0	35.271	52.8037	12	16	12	1	214	24.588	10.08	24.7374	12
FALSE	High	Master Protein	P55884	Eukaryotic translation initiation factor 3 subunit B OS=Homo sapiens GN=EIF3B PE=1 SV=3	0	35.1617	12.4079	10	11	10	1	814	92.424	5	19.6366	10
FALSE	High	Master Protein	O95347	Structural maintenance of chromosomes protein 2 OS=Homo sapiens GN=SMC2 PE=1 SV=2	0	34.6455	8.77193	9	10	9	1	1197	135.572	8.43	19.5359	9
FALSE	High	Master Protein	Q13045	Protein flightless-1 homolog OS=Homo sapiens GN=FLII PE=1 SV=2	0	34.4723	6.93459	6	6	6	1	1269	144.659	6.05	16.991	6
FALSE	High	Master Protein	Q15233	Non-POU domain-containing octamer-binding protein OS=Homo sapiens GN=NONO PE=1 SV=4	0	34.3792	15.0743	6	9	6	1	471	54.197	8.95	21.1376	6
FALSE	High	Master Protein	Q5SW79	Centrosomal protein of 170 kDa OS=Homo sapiens GN=CEP170 PE=1 SV=1	0	34.3772	10.6061	11	12	11	1	1584	175.187	7.11	18.1994	11
FALSE	High	Master Protein	Q6UVY6	DBH-like monooxygenase protein 1 OS=Homo sapiens GN=MOXD1 PE=1 SV=1	0	34.3042	15.9869	9	10	9	1	613	69.608	6.43	22.6646	9
FALSE	High	Master Protein	P53618	Coatomer subunit beta OS=Homo sapiens GN=COPB1 PE=1 SV=3	0	34.2733	10.4932	7	8	7	1	953	107.074	6.05	15.7513	7
FALSE	High	Master Protein	O60762	Dolichol-phosphate mannosyltransferase subunit 1 OS=Homo sapiens GN=DPM1 PE=1 SV=1	0	34.1765	24.2308	5	7	5	1	260	29.616	9.57	19.8336	5
FALSE	High	Master Protein	Q6NSI4	Uncharacterized protein CXorf57 OS=Homo sapiens GN=CXorf57 PE=1 SV=2	0	34.1686	11.2281	9	9	9	1	855	97.493	8.41	17.6207	9
FALSE	High	Master Protein	P78347	General transcription factor II-I OS=Homo sapiens GN=GTF2I PE=1 SV=2	0	34.1675	12.1242	10	10	10	1	998	112.346	6.39	24.0051	10
FALSE	High	Master Protein	P08174	Complement decay-accelerating factor OS=Homo sapiens GN=CD55 PE=1 SV=4	0	34.1387	23.622	6	8	6	1	381	41.374	7.59	22.7356	6
FALSE	High	Master Protein	P05067	Amyloid beta A4 protein OS=Homo sapiens GN=APP PE=1 SV=3	0	33.7612	11.9481	6	7	6	1	770	86.888	4.82	20.9237	6
FALSE	High	Master Protein	Q96PK6	RNA-binding protein 14 OS=Homo sapiens GN=RBM14 PE=1 SV=2	0	33.6564	14.7982	7	7	7	1	669	69.449	9.67	12.6085	7
FALSE	High	Master Protein	Q8IWX8	Calcium homeostasis endoplasmic reticulum protein OS=Homo sapiens GN=CHERP PE=1 SV=3	0	33.5689	11.3537	8	8	8	1	916	103.637	9.04	17.7797	8
FALSE	High	Master Protein	P48444	Coatomer subunit delta OS=Homo sapiens GN=ARCN1 PE=1 SV=1	0	33.2882	17.8082	8	11	8	1	511	57.174	6.21	21.9244	8
FALSE	High	Master Protein	P50991	T-complex protein 1 subunit delta OS=Homo sapiens GN=CCT4 PE=1 SV=4	0	33.2766	16.5121	7	8	7	1	539	57.888	7.83	15.626	7
FALSE	High	Master Protein	P42704	Leucine-rich PPR motif-containing protein, mitochondrial OS=Homo sapiens GN=LRPPRC PE=1 SV=3	0	33.2048	5.02152	7	8	7	1	1394	157.805	6.13	13.8446	7
FALSE	High	Master Protein	P62314	Small nuclear ribonucleoprotein Sm D1 OS=Homo sapiens GN=SNRPD1 PE=1 SV=1	0	33.1162	54.6218	4	7	4	1	119	13.273	11.56	19.3895	4
FALSE	High	Master Protein	P10398	Serine/threonine-protein kinase A-Raf OS=Homo sapiens GN=ARAF PE=1 SV=2	0	33.1073	15.0165	7	8	5	1	606	67.542	9.01	15.1883	7
FALSE	High	Master Protein	P46060	Ran GTPase-activating protein 1 OS=Homo sapiens GN=RANGAP1 PE=1 SV=1	0	32.7448	14.1397	7	9	7	1	587	63.502	4.68	21.8318	7
FALSE	High	Master Protein	Q5T5U3	Rho GTPase-activating protein 21 OS=Homo sapiens GN=ARHGAP21 PE=1 SV=1	0	32.604	7.00051	9	9	9	1	1957	217.198	7.8	15.2376	9
FALSE	High	Master Protein	Q9NZR1	Tropomodulin-2 OS=Homo sapiens GN=TMOD2 PE=1 SV=1	0	32.5449	26.4957	6	6	6	1	351	39.571	5.27	16.3401	6
FALSE	High	Master Protein	P12956	X-ray repair cross-complementing protein 6 OS=Homo sapiens GN=XRCC6 PE=1 SV=2	0	32.2329	17.5698	8	8	8	1	609	69.799	6.64	14.9158	8
FALSE	High	Master Protein	P26641	Elongation factor 1-gamma OS=Homo sapiens GN=EEF1G PE=1 SV=3	0	32.0605	19.6796	7	10	7	1	437	50.087	6.67	16.2049	7
FALSE	High	Master Protein	Q6YHK3	CD109 antigen OS=Homo sapiens GN=CD109 PE=1 SV=2	0	31.9744	7.05882	9	9	9	1	1445	161.587	5.85	17.1125	9
FALSE	High	Master Protein	P62249	40S ribosomal protein S16 OS=Homo sapiens GN=RPS16 PE=1 SV=2	0	31.8865	50	9	11	9	1	146	16.435	10.21	21.8798	9
FALSE	High	Master Protein	Q99959	Plakophilin-2 OS=Homo sapiens GN=PKP2 PE=1 SV=2	0	31.8789	8.74007	6	7	5	1	881	97.355	9.33	10.385	6
FALSE	High	Master Protein	O76015	Keratin, type I cuticular Ha8 OS=Homo sapiens GN=KRT38 PE=1 SV=3	0	31.8164	28.5088	8	8	6	1	456	50.447	4.84	21.3037	8
FALSE	High	Master Protein	Q9Y657	Spindlin-1 OS=Homo sapiens GN=SPIN1 PE=1 SV=3	0	31.7406	37.0229	6	6	6	1	262	29.582	6.96	15.2927	6
FALSE	High	Master Protein	P17844	Probable ATP-dependent RNA helicase DDX5 OS=Homo sapiens GN=DDX5 PE=1 SV=1	0	31.7149	15.4723	10	10	4	1	614	69.105	8.92	17.5954	10
FALSE	High	Master Protein	P16402	Histone H1.3 OS=Homo sapiens GN=HIST1H1D PE=1 SV=2	0	31.4544	17.1946	5	7	5	1	221	22.336	11.02	15.6775	5
FALSE	High	Master Protein	P07858	Cathepsin B OS=Homo sapiens GN=CTSB PE=1 SV=3	0	31.2378	18.8791	5	7	5	1	339	37.797	6.3	17.1039	5
FALSE	High	Master Protein	Q92769	Histone deacetylase 2 OS=Homo sapiens GN=HDAC2 PE=1 SV=2	0	30.6841	17.8279	7	8	2	1	488	55.329	5.91	19.3387	7
FALSE	High	Master Protein	P41252	Isoleucine--tRNA ligase, cytoplasmic OS=Homo sapiens GN=IARS PE=1 SV=2	0	30.636	9.19176	11	11	11	1	1262	144.406	6.15	16.6499	11
FALSE	High	Master Protein	P12268	Inosine-5'-monophosphate dehydrogenase 2 OS=Homo sapiens GN=IMPDH2 PE=1 SV=2	0	30.461	16.7315	6	6	6	1	514	55.77	6.9	18.1142	6
FALSE	High	Master Protein	Q9UBS4	DnaJ homolog subfamily B member 11 OS=Homo sapiens GN=DNAJB11 PE=1 SV=1	0	30.4246	14.5251	3	5	3	1	358	40.489	6.18	14.409	3
FALSE	High	Master Protein	Q9UJC5	SH3 domain-binding glutamic acid-rich-like protein 2 OS=Homo sapiens GN=SH3BGRL2 PE=1 SV=2	0	29.9312	45.7944	4	4	4	1	107	12.318	6.71	15.8144	4
FALSE	High	Master Protein	Q04721	Neurogenic locus notch homolog protein 2 OS=Homo sapiens GN=NOTCH2 PE=1 SV=3	0	29.9189	3.35896	6	6	6	1	2471	265.226	5.14	15.5832	6
FALSE	High	Master Protein	Q9UK61	Protein TASOR OS=Homo sapiens GN=FAM208A PE=1 SV=3	0	29.7622	6.52695	11	11	11	1	1670	188.914	5.8	20.809	11
FALSE	High	Master Protein	Q9Y5V3	Melanoma-associated antigen D1 OS=Homo sapiens GN=MAGED1 PE=1 SV=3	0	29.4444	14.3959	8	8	7	1	778	86.107	5.83	16.8764	8
FALSE	High	Master Protein	O94813	Slit homolog 2 protein OS=Homo sapiens GN=SLIT2 PE=1 SV=1	0	29.2442	6.54022	9	9	9	1	1529	169.759	7.06	17.2057	9
FALSE	High	Master Protein	P55209	Nucleosome assembly protein 1-like 1 OS=Homo sapiens GN=NAP1L1 PE=1 SV=1	0	29.1655	13.0435	5	6	3	1	391	45.346	4.46	16.4316	5
FALSE	High	Master Protein	Q9BVG4	Protein PBDC1 OS=Homo sapiens GN=PBDC1 PE=1 SV=1	0	29.1459	33.4764	7	8	7	1	233	26.041	4.79	13.3339	7
FALSE	High	Master Protein	P62937	Peptidyl-prolyl cis-trans isomerase A OS=Homo sapiens GN=PPIA PE=1 SV=2	0	29.0705	30.303	4	6	4	1	165	18.001	7.81	14.1894	4
FALSE	High	Master Protein	P61247	40S ribosomal protein S3a OS=Homo sapiens GN=RPS3A PE=1 SV=2	0	29.0137	32.197	9	11	9	1	264	29.926	9.73	20.2954	9
FALSE	High	Master Protein	Q6UN15	Pre-mRNA 3'-end-processing factor FIP1 OS=Homo sapiens GN=FIP1L1 PE=1 SV=1	0	28.9373	8.24916	3	4	3	1	594	66.487	5.59	13.1479	3
FALSE	High	Master Protein	Q9H936	Mitochondrial glutamate carrier 1 OS=Homo sapiens GN=SLC25A22 PE=1 SV=1	0	28.9113	21.0526	5	5	5	1	323	34.448	9.29	16.6035	5
FALSE	High	Master Protein	Q8IX01	SURP and G-patch domain-containing protein 2 OS=Homo sapiens GN=SUGP2 PE=1 SV=2	0	28.9008	6.93161	6	7	6	1	1082	120.132	7.28	14.1407	6
FALSE	High	Master Protein	Q9UI95	Mitotic spindle assembly checkpoint protein MAD2B OS=Homo sapiens GN=MAD2L2 PE=1 SV=2	0	28.895	30.8057	5	7	5	1	211	24.319	6.52	18.6118	5
FALSE	High	Master Protein	P33176	Kinesin-1 heavy chain OS=Homo sapiens GN=KIF5B PE=1 SV=1	0	28.878	8.6189	7	8	7	1	963	109.617	6.51	19.2782	7
FALSE	High	Master Protein	P45880	Voltage-dependent anion-selective channel protein 2 OS=Homo sapiens GN=VDAC2 PE=1 SV=2	0	28.5365	19.0476	4	5	4	1	294	31.547	7.56	14.9871	4
FALSE	High	Master Protein	Q13547	Histone deacetylase 1 OS=Homo sapiens GN=HDAC1 PE=1 SV=1	0	28.5307	19.917	8	9	3	1	482	55.068	5.48	18.5974	8
FALSE	High	Master Protein	P04049	RAF proto-oncogene serine/threonine-protein kinase OS=Homo sapiens GN=RAF1 PE=1 SV=1	0	28.4593	14.6605	7	7	5	1	648	73.005	9.2	16.0724	7
FALSE	High	Master Protein	Q9BZK7	F-box-like/WD repeat-containing protein TBL1XR1 OS=Homo sapiens GN=TBL1XR1 PE=1 SV=1	0	28.3883	14.9805	5	5	5	1	514	55.56	5.55	11.0547	5
FALSE	High	Master Protein	P12814	Alpha-actinin-1 OS=Homo sapiens GN=ACTN1 PE=1 SV=2	0	28.3143	8.8565	7	7	1	1	892	102.993	5.41	12.535	7
FALSE	High	Master Protein	Q7KZN9	Cytochrome c oxidase assembly protein COX15 homolog OS=Homo sapiens GN=COX15 PE=1 SV=1	0	28.3051	19.5122	6	7	6	1	410	46	9.82	13.9682	6
FALSE	High	Master Protein	Q9Y285	Phenylalanine--tRNA ligase alpha subunit OS=Homo sapiens GN=FARSA PE=1 SV=3	0	28.1369	19.2913	6	6	6	1	508	57.528	7.8	15.0709	6
FALSE	High	Master Protein	O75688	Protein phosphatase 1B OS=Homo sapiens GN=PPM1B PE=1 SV=1	0	27.9621	17.7453	7	11	7	1	479	52.609	5.05	25.4414	7
FALSE	High	Master Protein	Q5VU13	V-set and immunoglobulin domain-containing protein 8 OS=Homo sapiens GN=VSIG8 PE=2 SV=1	0	27.9555	10.8696	4	11	4	1	414	43.863	7.2	21.0501	4
FALSE	High	Master Protein	Q8WUM0	Nuclear pore complex protein Nup133 OS=Homo sapiens GN=NUP133 PE=1 SV=2	0	27.8427	7.26644	8	9	8	1	1156	128.898	5.1	15.1553	8
FALSE	High	Master Protein	P62316	Small nuclear ribonucleoprotein Sm D2 OS=Homo sapiens GN=SNRPD2 PE=1 SV=1	0	27.6848	38.1356	6	8	6	1	118	13.518	9.91	20.6011	6
FALSE	High	Master Protein	Q14974	Importin subunit beta-1 OS=Homo sapiens GN=KPNB1 PE=1 SV=2	0	27.6326	8.78995	6	8	6	1	876	97.108	4.78	17.0363	6
FALSE	High	Master Protein	P67809	Nuclease-sensitive element-binding protein 1 OS=Homo sapiens GN=YBX1 PE=1 SV=3	0	27.539	20.0617	4	7	2	1	324	35.903	9.88	18.7987	4
FALSE	High	Master Protein	P00403	Cytochrome c oxidase subunit 2 OS=Homo sapiens GN=MT-CO2 PE=1 SV=1	0	27.4348	16.2996	3	4	3	1	227	25.548	4.82	14.1842	3
FALSE	High	Master Protein	Q16629	Serine/arginine-rich splicing factor 7 OS=Homo sapiens GN=SRSF7 PE=1 SV=1	0	27.4138	24.3697	4	6	4	1	238	27.35	11.82	17.5439	4
FALSE	High	Master Protein	P62805	Histone H4 OS=Homo sapiens GN=HIST1H4A PE=1 SV=2	0	27.2592	42.7184	5	8	5	1	103	11.36	11.36	19.0577	5
FALSE	High	Master Protein	Q6PKG0	La-related protein 1 OS=Homo sapiens GN=LARP1 PE=1 SV=2	0	26.9115	10.7664	9	9	9	1	1096	123.434	8.82	9.79444	9
FALSE	High	Master Protein	Q8NF37	Lysophosphatidylcholine acyltransferase 1 OS=Homo sapiens GN=LPCAT1 PE=1 SV=2	0	26.7153	12.3596	6	6	6	1	534	59.113	6.02	12.0862	6
FALSE	High	Master Protein	Q9P2I0	Cleavage and polyadenylation specificity factor subunit 2 OS=Homo sapiens GN=CPSF2 PE=1 SV=2	0	26.6998	8.18414	5	7	5	1	782	88.431	5.11	15.0638	5
FALSE	High	Master Protein	Q9NXW2	DnaJ homolog subfamily B member 12 OS=Homo sapiens GN=DNAJB12 PE=1 SV=4	0	26.685	10.9333	4	8	4	1	375	41.793	8.53	14.3114	4
FALSE	High	Master Protein	P62701	40S ribosomal protein S4, X isoform OS=Homo sapiens GN=RPS4X PE=1 SV=2	0	26.579	28.8973	7	9	7	1	263	29.579	10.15	20.2462	7
FALSE	High	Master Protein	P07948	Tyrosine-protein kinase Lyn OS=Homo sapiens GN=LYN PE=1 SV=3	0	26.4621	15.2344	8	10	6	1	512	58.537	7.11	20.7134	8
FALSE	High	Master Protein	O43819	Protein SCO2 homolog, mitochondrial OS=Homo sapiens GN=SCO2 PE=1 SV=3	0	26.3419	12.782	3	6	3	1	266	29.791	8.85	13.1536	3
FALSE	High	Master Protein	Q9UHI6	Probable ATP-dependent RNA helicase DDX20 OS=Homo sapiens GN=DDX20 PE=1 SV=2	0	26.2962	9.10194	6	7	6	1	824	92.183	6.95	14.0476	6
FALSE	High	Master Protein	P36542	ATP synthase subunit gamma, mitochondrial OS=Homo sapiens GN=ATP5C1 PE=1 SV=1	0	26.2173	20.1342	6	8	6	1	298	32.975	9.22	20.1234	6
FALSE	High	Master Protein	P42167	Lamina-associated polypeptide 2, isoforms beta/gamma OS=Homo sapiens GN=TMPO PE=1 SV=2	0	26.2117	22.9075	6	6	2	1	454	50.639	9.38	14.0456	6
FALSE	High	Master Protein	P35613	Basigin OS=Homo sapiens GN=BSG PE=1 SV=2	0	26.2056	17.4026	5	6	5	1	385	42.174	5.66	16.3437	5
FALSE	High	Master Protein	P62826	GTP-binding nuclear protein Ran OS=Homo sapiens GN=RAN PE=1 SV=3	0	26.1518	26.8519	5	6	5	1	216	24.408	7.49	15.3892	5
FALSE	High	Master Protein	P42166	Lamina-associated polypeptide 2, isoform alpha OS=Homo sapiens GN=TMPO PE=1 SV=2	0	26.1426	12.536	5	5	1	1	694	75.446	7.66	11.7678	5
FALSE	High	Master Protein	P02768	Serum albumin OS=Homo sapiens GN=ALB PE=1 SV=2	0	25.864	8.21018	5	13	5	1	609	69.321	6.28	27.9921	5
FALSE	High	Master Protein	Q15005	Signal peptidase complex subunit 2 OS=Homo sapiens GN=SPCS2 PE=1 SV=3	0	25.7266	23.4513	4	5	4	1	226	24.987	8.47	12.2169	4
FALSE	High	Master Protein	O14776	Transcription elongation regulator 1 OS=Homo sapiens GN=TCERG1 PE=1 SV=2	0	25.5887	6.64845	7	8	7	1	1098	123.823	8.65	16.3044	7
FALSE	High	Master Protein	P13987	CD59 glycoprotein OS=Homo sapiens GN=CD59 PE=1 SV=1	0	25.4503	19.5312	3	6	3	1	128	14.168	6.48	15.8072	3
FALSE	High	Master Protein	Q92878	DNA repair protein RAD50 OS=Homo sapiens GN=RAD50 PE=1 SV=1	0	25.3997	6.40244	7	8	7	1	1312	153.797	6.89	5.60436	7
FALSE	High	Master Protein	Q9P035	Very-long-chain (3R)-3-hydroxyacyl-CoA dehydratase 3 OS=Homo sapiens GN=HACD3 PE=1 SV=2	0	25.2386	20.7182	6	7	6	1	362	43.132	8.94	17.2869	6
FALSE	High	Master Protein	Q6P1J9	Parafibromin OS=Homo sapiens GN=CDC73 PE=1 SV=1	0	25.1873	21.0923	8	9	8	1	531	60.539	9.61	9.9108	8
FALSE	High	Master Protein	Q01813	ATP-dependent 6-phosphofructokinase, platelet type OS=Homo sapiens GN=PFKP PE=1 SV=2	0	25.0517	9.18367	6	6	6	1	784	85.542	7.55	9.02308	6
FALSE	High	Master Protein	Q14152	Eukaryotic translation initiation factor 3 subunit A OS=Homo sapiens GN=EIF3A PE=1 SV=1	0	24.9512	6.29522	8	8	8	1	1382	166.468	6.79	12.0303	8
FALSE	High	Master Protein	O00311	Cell division cycle 7-related protein kinase OS=Homo sapiens GN=CDC7 PE=1 SV=1	0	24.6712	14.4599	6	6	6	1	574	63.848	8.73	11.9088	6
FALSE	High	Master Protein	Q9P0J0	NADH dehydrogenase [ubiquinone] 1 alpha subcomplex subunit 13 OS=Homo sapiens GN=NDUFA13 PE=1 SV=3	0	24.6538	53.4722	6	8	6	1	144	16.688	8.43	14.7564	6
FALSE	High	Master Protein	Q7Z7H5	Transmembrane emp24 domain-containing protein 4 OS=Homo sapiens GN=TMED4 PE=1 SV=1	0	24.5887	21.1454	3	4	3	1	227	25.926	8.28	13.6556	3
FALSE	High	Master Protein	Q9NVI1	Fanconi anemia group I protein OS=Homo sapiens GN=FANCI PE=1 SV=4	0	24.4119	8.50904	9	10	8	1	1328	149.229	6.74	13.0806	9
FALSE	High	Master Protein	Q14244	Ensconsin OS=Homo sapiens GN=MAP7 PE=1 SV=1	0	24.1788	10.2804	6	10	5	1	749	84.002	9.61	23.9416	6
FALSE	High	Master Protein	P43487	Ran-specific GTPase-activating protein OS=Homo sapiens GN=RANBP1 PE=1 SV=1	0	24.1472	16.9154	2	3	2	1	201	23.296	5.29	11.6654	2
FALSE	High	Master Protein	Q14CN4	Keratin, type II cytoskeletal 72 OS=Homo sapiens GN=KRT72 PE=1 SV=2	0	24.0501	6.45793	5	12	3	1	511	55.842	6.89	26.2128	5
FALSE	High	Master Protein	Q02790	Peptidyl-prolyl cis-trans isomerase FKBP4 OS=Homo sapiens GN=FKBP4 PE=1 SV=3	0	24.0185	9.58606	4	6	4	1	459	51.772	5.43	12.9537	4
FALSE	High	Master Protein	Q8TEQ6	Gem-associated protein 5 OS=Homo sapiens GN=GEMIN5 PE=1 SV=3	0	23.955	3.91247	4	5	4	1	1508	168.483	6.62	8.37143	4
FALSE	High	Master Protein	P60660	Myosin light polypeptide 6 OS=Homo sapiens GN=MYL6 PE=1 SV=2	0	23.9471	43.0464	5	7	5	1	151	16.919	4.65	17.5781	5
FALSE	High	Master Protein	O75781	Paralemmin-1 OS=Homo sapiens GN=PALM PE=1 SV=2	0	23.9189	13.9535	4	5	4	1	387	42.05	5	12.4817	4
FALSE	High	Master Protein	P55072	Transitional endoplasmic reticulum ATPase OS=Homo sapiens GN=VCP PE=1 SV=4	0	23.8468	8.933	5	6	5	1	806	89.266	5.26	15.1064	5
FALSE	High	Master Protein	Q02878	60S ribosomal protein L6 OS=Homo sapiens GN=RPL6 PE=1 SV=3	0	23.8422	18.0556	5	6	5	1	288	32.708	10.58	10.6822	5
FALSE	High	Master Protein	Q5XKP0	MICOS complex subunit MIC13 OS=Homo sapiens GN=MIC13 PE=1 SV=1	0	23.7715	36.4407	4	6	4	1	118	13.079	9.42	11.7896	4
FALSE	High	Master Protein	Q16531	DNA damage-binding protein 1 OS=Homo sapiens GN=DDB1 PE=1 SV=1	0	23.5965	8.42105	7	7	7	1	1140	126.887	5.26	12.0857	7
FALSE	High	Master Protein	Q96TA2	ATP-dependent zinc metalloprotease YME1L1 OS=Homo sapiens GN=YME1L1 PE=1 SV=2	0	23.317	9.57309	5	5	5	1	773	86.401	8.76	11.2419	5
FALSE	High	Master Protein	O15042	U2 snRNP-associated SURP motif-containing protein OS=Homo sapiens GN=U2SURP PE=1 SV=2	0	23.2281	10.3013	8	9	8	1	1029	118.219	8.47	16.6498	8
FALSE	High	Master Protein	Q9H019	Mitochondrial fission regulator 1-like OS=Homo sapiens GN=MTFR1L PE=1 SV=2	0	23.2163	19.863	5	5	5	1	292	31.937	6.1	11.4211	5
FALSE	High	Master Protein	P62917	60S ribosomal protein L8 OS=Homo sapiens GN=RPL8 PE=1 SV=2	0	23.1449	31.9066	7	8	7	1	257	28.007	11.03	8.86483	7
FALSE	High	Master Protein	P14678	Small nuclear ribonucleoprotein-associated proteins B and B' OS=Homo sapiens GN=SNRPB PE=1 SV=2	0	23.1442	24.5833	6	6	6	1	240	24.594	11.19	12.4685	6
FALSE	High	Master Protein	Q5JPE7	Nodal modulator 2 OS=Homo sapiens GN=NOMO2 PE=1 SV=1	0	23.0609	5.91949	6	6	6	1	1267	139.351	5.76	12.6731	6
FALSE	High	Master Protein	Q5JTV8	Torsin-1A-interacting protein 1 OS=Homo sapiens GN=TOR1AIP1 PE=1 SV=2	0	22.9213	7.7187	4	5	4	1	583	66.208	8.18	13.1164	4
FALSE	High	Master Protein	O95071	E3 ubiquitin-protein ligase UBR5 OS=Homo sapiens GN=UBR5 PE=1 SV=2	0	22.6016	2.57235	4	6	4	1	2799	309.158	5.85	14.1037	4
FALSE	High	Master Protein	P06493	Cyclin-dependent kinase 1 OS=Homo sapiens GN=CDK1 PE=1 SV=3	0	22.4926	24.5791	6	8	5	1	297	34.074	8.4	9.82219	6
FALSE	High	Master Protein	P61158	Actin-related protein 3 OS=Homo sapiens GN=ACTR3 PE=1 SV=3	0	22.4739	16.0287	6	7	6	1	418	47.341	5.88	14.1259	6
FALSE	High	Master Protein	P05109	Protein S100-A8 OS=Homo sapiens GN=S100A8 PE=1 SV=1	0	22.4273	38.7097	5	7	5	1	93	10.828	7.03	12.5102	5
FALSE	High	Master Protein	Q9H3G5	Probable serine carboxypeptidase CPVL OS=Homo sapiens GN=CPVL PE=1 SV=2	0	22.3799	15.9664	7	9	7	1	476	54.129	5.62	18.5107	7
FALSE	High	Master Protein	Q12905	Interleukin enhancer-binding factor 2 OS=Homo sapiens GN=ILF2 PE=1 SV=2	0	22.2836	11.2821	3	4	3	1	390	43.035	5.26	12.7759	3
FALSE	High	Master Protein	P62318	Small nuclear ribonucleoprotein Sm D3 OS=Homo sapiens GN=SNRPD3 PE=1 SV=1	0	22.1528	31.746	3	5	3	1	126	13.907	10.32	15.0826	3
FALSE	High	Master Protein	P62241	40S ribosomal protein S8 OS=Homo sapiens GN=RPS8 PE=1 SV=2	0	22.1118	25.4808	5	6	5	1	208	24.19	10.32	13.7102	5
FALSE	High	Master Protein	Q7Z7L1	Schlafen family member 11 OS=Homo sapiens GN=SLFN11 PE=1 SV=2	0	22.0923	7.10322	7	8	7	1	901	102.77	7.77	12.9979	7
FALSE	High	Master Protein	P61160	Actin-related protein 2 OS=Homo sapiens GN=ACTR2 PE=1 SV=1	0	22.0701	23.0964	8	9	7	1	394	44.732	6.74	13.0638	8
FALSE	High	Master Protein	P24928	DNA-directed RNA polymerase II subunit RPB1 OS=Homo sapiens GN=POLR2A PE=1 SV=2	0	22.0553	4.77157	6	7	6	1	1970	217.039	7.37	9.82279	6
FALSE	High	Master Protein	O75976	Carboxypeptidase D OS=Homo sapiens GN=CPD PE=1 SV=2	0	21.8606	6.66667	8	8	8	1	1380	152.835	6.05	4.91456	8
FALSE	High	Master Protein	P46776	60S ribosomal protein L27a OS=Homo sapiens GN=RPL27A PE=1 SV=2	0	21.7783	17.5676	3	6	3	1	148	16.551	11	11.16	3
FALSE	High	Master Protein	Q7L576	Cytoplasmic FMR1-interacting protein 1 OS=Homo sapiens GN=CYFIP1 PE=1 SV=1	0	21.7349	4.22985	5	5	1	1	1253	145.089	6.9	13.5639	5
FALSE	High	Master Protein	O43347	RNA-binding protein Musashi homolog 1 OS=Homo sapiens GN=MSI1 PE=1 SV=1	0	21.7283	23.7569	4	4	4	1	362	39.099	7.85	10.0716	4
FALSE	High	Master Protein	P46777	60S ribosomal protein L5 OS=Homo sapiens GN=RPL5 PE=1 SV=3	0	21.698	17.5084	5	6	5	1	297	34.341	9.72	13.4651	5
FALSE	High	Master Protein	Q96H55	Unconventional myosin-XIX OS=Homo sapiens GN=MYO19 PE=1 SV=2	0	21.6735	7.42268	5	5	5	1	970	109.066	7.71	10.9163	5
FALSE	High	Master Protein	O60814	Histone H2B type 1-K OS=Homo sapiens GN=HIST1H2BK PE=1 SV=3	0	21.6326	35.7143	5	7	2	1	126	13.882	10.32	12.6286	5
FALSE	High	Master Protein	Q9NNW5	WD repeat-containing protein 6 OS=Homo sapiens GN=WDR6 PE=1 SV=1	0	21.6275	5.97681	5	6	5	1	1121	121.647	6.87	5.08423	5
FALSE	High	Master Protein	O14641	Segment polarity protein dishevelled homolog DVL-2 OS=Homo sapiens GN=DVL2 PE=1 SV=1	0	21.6239	9.91848	3	3	3	1	736	78.899	6.02	12.0453	3
FALSE	High	Master Protein	P52701	DNA mismatch repair protein Msh6 OS=Homo sapiens GN=MSH6 PE=1 SV=2	0	21.3916	6.32353	7	8	7	1	1360	152.689	6.9	8.32515	7
FALSE	High	Master Protein	Q9BUJ2	Heterogeneous nuclear ribonucleoprotein U-like protein 1 OS=Homo sapiens GN=HNRNPUL1 PE=1 SV=2	0	21.3023	5.25701	5	7	4	1	856	95.679	6.92	5.43463	5
FALSE	High	Master Protein	Q07021	Complement component 1 Q subcomponent-binding protein, mitochondrial OS=Homo sapiens GN=C1QBP PE=1 SV=1	0	21.2669	19.1489	3	3	3	1	282	31.343	4.84	10.3601	3
FALSE	High	Master Protein	Q9Y4R8	Telomere length regulation protein TEL2 homolog OS=Homo sapiens GN=TELO2 PE=1 SV=2	0	21.2354	7.76583	4	4	4	1	837	91.689	5.76	13.1113	4
FALSE	High	Master Protein	P18621	60S ribosomal protein L17 OS=Homo sapiens GN=RPL17 PE=1 SV=3	0	21.0876	30.4348	6	6	6	1	184	21.383	10.17	9.99535	6
FALSE	High	Master Protein	P52732	Kinesin-like protein KIF11 OS=Homo sapiens GN=KIF11 PE=1 SV=2	0	21.0339	6.62879	7	7	7	1	1056	119.085	5.64	7.86364	7
FALSE	High	Master Protein	Q9BW92	Threonine--tRNA ligase, mitochondrial OS=Homo sapiens GN=TARS2 PE=1 SV=1	0	20.9926	13.9276	8	9	8	1	718	80.985	7.3	12.6519	8
FALSE	High	Master Protein	Q9BQG0	Myb-binding protein 1A OS=Homo sapiens GN=MYBBP1A PE=1 SV=2	0	20.9364	5.72289	7	8	7	1	1328	148.762	9.28	8.71651	7
FALSE	High	Master Protein	P40692	DNA mismatch repair protein Mlh1 OS=Homo sapiens GN=MLH1 PE=1 SV=1	0	20.8595	7.01058	4	5	4	1	756	84.548	5.72	8.38677	4
FALSE	High	Master Protein	Q8NHQ1	Centrosomal protein of 70 kDa OS=Homo sapiens GN=CEP70 PE=1 SV=2	0	20.8436	13.2328	7	7	7	1	597	69.708	5.71	14.4933	7
FALSE	High	Master Protein	P27824	Calnexin OS=Homo sapiens GN=CANX PE=1 SV=2	0	20.8176	10.6419	4	4	4	1	592	67.526	4.6	13.4621	4
FALSE	High	Master Protein	Q13310	Polyadenylate-binding protein 4 OS=Homo sapiens GN=PABPC4 PE=1 SV=1	0	20.7549	11.0248	6	6	2	1	644	70.738	9.26	13.6159	6
FALSE	High	Master Protein	Q5SWX8	Protein odr-4 homolog OS=Homo sapiens GN=ODR4 PE=1 SV=1	0	20.6982	10.3524	3	3	3	1	454	51.071	5.92	7.83121	3
FALSE	High	Master Protein	Q14697	Neutral alpha-glucosidase AB OS=Homo sapiens GN=GANAB PE=1 SV=3	0	20.494	7.73305	7	8	7	1	944	106.807	6.14	8.95181	7
FALSE	High	Master Protein	O94901	SUN domain-containing protein 1 OS=Homo sapiens GN=SUN1 PE=1 SV=3	0	20.4936	9.35961	6	7	6	1	812	90.007	7.08	10.4428	6
FALSE	High	Master Protein	P63167	Dynein light chain 1, cytoplasmic OS=Homo sapiens GN=DYNLL1 PE=1 SV=1	0	20.3395	50.5618	3	4	3	1	89	10.359	7.4	13.2837	3
FALSE	High	Master Protein	O14715	RANBP2-like and GRIP domain-containing protein 8 OS=Homo sapiens GN=RGPD8 PE=1 SV=2	0	20.2821	4.07932	6	7	2	1	1765	198.869	6.49	9.28043	6
FALSE	High	Master Protein	Q5JWF2	Guanine nucleotide-binding protein G(s) subunit alpha isoforms XLas OS=Homo sapiens GN=GNAS PE=1 SV=2	0	20.2802	7.03954	7	10	6	1	1037	110.956	5.03	18.0197	7
FALSE	High	Master Protein	Q9Y4W2	Ribosomal biogenesis protein LAS1L OS=Homo sapiens GN=LAS1L PE=1 SV=2	0	20.2763	5.85831	4	5	4	1	734	83.013	4.73	14.019	4
FALSE	High	Master Protein	P51610	Host cell factor 1 OS=Homo sapiens GN=HCFC1 PE=1 SV=2	0	20.2325	4.07862	7	8	7	1	2035	208.602	7.46	6.92427	7
FALSE	High	Master Protein	P63244	Guanine nucleotide-binding protein subunit beta-2-like 1 OS=Homo sapiens GN=GNB2L1 PE=1 SV=3	0	20.2144	18.612	5	5	5	1	317	35.055	7.69	10.9938	5
FALSE	High	Master Protein	Q9BYQ3	Keratin-associated protein 9-3 OS=Homo sapiens GN=KRTAP9-3 PE=2 SV=1	0	20.1122	35.2201	2	4	2	1	159	16.84	7.53	9.46216	2
FALSE	High	Master Protein	Q14203	Dynactin subunit 1 OS=Homo sapiens GN=DCTN1 PE=1 SV=3	0	20.065	5.7903	5	6	4	1	1278	141.607	5.81	10.8942	5
FALSE	High	Master Protein	Q07020	60S ribosomal protein L18 OS=Homo sapiens GN=RPL18 PE=1 SV=2	0	19.9852	19.6809	3	5	3	1	188	21.621	11.72	4.20124	3
FALSE	High	Master Protein	Q7Z4H7	HAUS augmin-like complex subunit 6 OS=Homo sapiens GN=HAUS6 PE=1 SV=2	0	19.9112	6.80628	6	6	6	1	955	108.553	6.47	7.22232	6
FALSE	High	Master Protein	Q15773	Myeloid leukemia factor 2 OS=Homo sapiens GN=MLF2 PE=1 SV=1	0	19.8515	27.0161	4	4	4	1	248	28.129	6.9	9.25124	4
FALSE	High	Master Protein	Q5SRD1	Putative mitochondrial import inner membrane translocase subunit Tim23B OS=Homo sapiens GN=TIMM23B PE=5 SV=2	0	19.8093	19.4553	3	3	3	1	257	28.03	9.39	9.77638	3
FALSE	High	Master Protein	Q7Z4R8	UPF0669 protein C6orf120 OS=Homo sapiens GN=C6orf120 PE=1 SV=1	0	19.7043	25.1309	2	3	2	1	191	20.759	4.84	11.1588	2
FALSE	High	Master Protein	O15067	Phosphoribosylformylglycinamidine synthase OS=Homo sapiens GN=PFAS PE=1 SV=4	0	19.628	4.03587	4	4	4	1	1338	144.643	5.76	6.55324	4
FALSE	High	Master Protein	Q96N16	Janus kinase and microtubule-interacting protein 1 OS=Homo sapiens GN=JAKMIP1 PE=1 SV=1	0	19.5943	8.78594	7	7	7	1	626	73.164	6.1	10.9278	7
FALSE	High	Master Protein	Q9H2P0	Activity-dependent neuroprotector homeobox protein OS=Homo sapiens GN=ADNP PE=1 SV=1	0	19.5913	8.89292	6	6	6	1	1102	123.485	7.34	6.78474	6
FALSE	High	Master Protein	Q8TCU4	Alstrom syndrome protein 1 OS=Homo sapiens GN=ALMS1 PE=1 SV=3	0	19.3843	1.72786	6	6	6	1	4167	460.683	6.28	6.78089	6
FALSE	High	Master Protein	P46379	Large proline-rich protein BAG6 OS=Homo sapiens GN=BAG6 PE=1 SV=2	0	19.3086	5.91873	4	5	4	1	1132	119.334	5.6	12.4166	4
FALSE	High	Master Protein	Q96S97	Myeloid-associated differentiation marker OS=Homo sapiens GN=MYADM PE=1 SV=2	0	19.2504	7.14286	1	2	1	1	322	35.25	8.15	8.93692	1
FALSE	High	Master Protein	P08621	U1 small nuclear ribonucleoprotein 70 kDa OS=Homo sapiens GN=SNRNP70 PE=1 SV=2	0	19.2287	11.4416	5	6	5	1	437	51.526	9.94	9.84543	5
FALSE	High	Master Protein	Q96SK2	Transmembrane protein 209 OS=Homo sapiens GN=TMEM209 PE=1 SV=2	0	19.2234	9.62567	5	5	5	1	561	62.881	8.63	10.4181	5
FALSE	High	Master Protein	Q9Y219	Protein jagged-2 OS=Homo sapiens GN=JAG2 PE=1 SV=3	0	19.1981	5.33118	4	4	4	1	1238	133.277	5.83	8.0855	4
FALSE	High	Master Protein	O60716	Catenin delta-1 OS=Homo sapiens GN=CTNND1 PE=1 SV=1	0	19.1143	5.78512	5	5	5	1	968	108.103	6.23	7.8011	5
FALSE	High	Master Protein	Q86TV6	Tetratricopeptide repeat protein 7B OS=Homo sapiens GN=TTC7B PE=1 SV=3	0	19.0384	8.4223	6	7	6	1	843	94.12	6.89	10.4126	6
FALSE	High	Master Protein	P25205	DNA replication licensing factor MCM3 OS=Homo sapiens GN=MCM3 PE=1 SV=3	0	19.0276	10.1485	7	7	7	1	808	90.924	5.77	11.5618	7
FALSE	High	Master Protein	Q99569	Plakophilin-4 OS=Homo sapiens GN=PKP4 PE=1 SV=2	0	19.0246	6.71141	5	5	5	1	1192	131.787	8.94	8.08638	5
FALSE	High	Master Protein	P06899	Histone H2B type 1-J OS=Homo sapiens GN=HIST1H2BJ PE=1 SV=3	0	18.9812	35.7143	5	8	2	1	126	13.896	10.32	14.2351	5
FALSE	High	Master Protein	P06733	Alpha-enolase OS=Homo sapiens GN=ENO1 PE=1 SV=2	0	18.8004	16.5899	6	6	6	1	434	47.139	7.39	6.50806	6
FALSE	High	Master Protein	Q5VT52	Regulation of nuclear pre-mRNA domain-containing protein 2 OS=Homo sapiens GN=RPRD2 PE=1 SV=1	0	18.711	5.4757	4	4	4	1	1461	155.924	7.42	11.049	4
FALSE	High	Master Protein	Q9HC21	Mitochondrial thiamine pyrophosphate carrier OS=Homo sapiens GN=SLC25A19 PE=1 SV=1	0	18.6961	13.75	5	6	5	1	320	35.488	9.55	8.62302	5
FALSE	High	Master Protein	P04439	HLA class I histocompatibility antigen, A-3 alpha chain OS=Homo sapiens GN=HLA-A PE=1 SV=2	0	18.6885	13.9726	3	4	1	1	365	40.815	6	6.68642	3
FALSE	High	Master Protein	Q02413	Desmoglein-1 OS=Homo sapiens GN=DSG1 PE=1 SV=2	0	18.6746	7.43565	5	5	5	1	1049	113.676	5.03	11.7062	5
FALSE	High	Master Protein	P35998	26S protease regulatory subunit 7 OS=Homo sapiens GN=PSMC2 PE=1 SV=3	0	18.5222	16.3972	5	5	5	1	433	48.603	5.95	6.3632	5
FALSE	High	Master Protein	P56192	Methionine--tRNA ligase, cytoplasmic OS=Homo sapiens GN=MARS PE=1 SV=2	0	18.4044	7	4	4	4	1	900	101.052	6.16	8.44129	4
FALSE	High	Master Protein	Q96F07	Cytoplasmic FMR1-interacting protein 2 OS=Homo sapiens GN=CYFIP2 PE=1 SV=2	0	18.3359	3.99061	5	5	1	1	1278	148.302	7.31	10.5666	5
FALSE	High	Master Protein	P01889	HLA class I histocompatibility antigen, B-7 alpha chain OS=Homo sapiens GN=HLA-B PE=1 SV=3	0	18.2849	17.9558	4	4	2	1	362	40.435	5.85	6.37316	4
FALSE	High	Master Protein	P17812	CTP synthase 1 OS=Homo sapiens GN=CTPS1 PE=1 SV=2	0	18.281	11.1675	6	6	6	1	591	66.648	6.46	9.18888	6
FALSE	High	Master Protein	P60842	Eukaryotic initiation factor 4A-I OS=Homo sapiens GN=EIF4A1 PE=1 SV=1	0	18.2747	12.069	4	5	4	1	406	46.125	5.48	10.5526	4
FALSE	High	Master Protein	P13861	cAMP-dependent protein kinase type II-alpha regulatory subunit OS=Homo sapiens GN=PRKAR2A PE=1 SV=2	0	18.2743	9.90099	3	4	3	1	404	45.49	5.07	10.2294	3
FALSE	High	Master Protein	P60866	40S ribosomal protein S20 OS=Homo sapiens GN=RPS20 PE=1 SV=1	0	18.2698	33.6134	5	7	5	1	119	13.364	9.94	15.6768	5
FALSE	High	Master Protein	Q9BWH6	RNA polymerase II-associated protein 1 OS=Homo sapiens GN=RPAP1 PE=1 SV=3	0	18.2079	4.0201	4	5	4	1	1393	152.659	6.38	5.88197	4
FALSE	High	Master Protein	Q9NPL8	Complex I assembly factor TIMMDC1, mitochondrial OS=Homo sapiens GN=TIMMDC1 PE=1 SV=2	0	18.1644	24.2105	5	6	5	1	285	32.158	8.5	10.1871	5
FALSE	High	Master Protein	Q9HD45	Transmembrane 9 superfamily member 3 OS=Homo sapiens GN=TM9SF3 PE=1 SV=2	0	18.1535	9.50764	4	4	4	1	589	67.843	7.21	9.35376	4
FALSE	High	Master Protein	Q9P219	Protein Daple OS=Homo sapiens GN=CCDC88C PE=1 SV=3	0	18.0518	3.00789	5	5	5	1	2028	228.091	6.23	4.89742	5
FALSE	High	Master Protein	P54886	Delta-1-pyrroline-5-carboxylate synthase OS=Homo sapiens GN=ALDH18A1 PE=1 SV=2	0	18.0321	5.78616	3	5	3	1	795	87.248	7.12	12.1393	3
FALSE	High	Master Protein	Q5TAQ9	DDB1- and CUL4-associated factor 8 OS=Homo sapiens GN=DCAF8 PE=1 SV=1	0	17.9387	8.0402	3	3	3	1	597	66.811	5.39	8.61053	3
FALSE	High	Master Protein	P04792	Heat shock protein beta-1 OS=Homo sapiens GN=HSPB1 PE=1 SV=2	0	17.8868	20.9756	3	3	3	1	205	22.768	6.4	11.1904	3
FALSE	High	Master Protein	P49790	Nuclear pore complex protein Nup153 OS=Homo sapiens GN=NUP153 PE=1 SV=2	0	17.8848	4	5	6	5	1	1475	153.843	8.73	11.0556	5
FALSE	High	Master Protein	P20618	Proteasome subunit beta type-1 OS=Homo sapiens GN=PSMB1 PE=1 SV=2	0	17.8666	12.4481	3	4	3	1	241	26.472	8.13	10.2916	3
FALSE	High	Master Protein	P07910	Heterogeneous nuclear ribonucleoproteins C1/C2 OS=Homo sapiens GN=HNRNPC PE=1 SV=4	0	17.8524	19.281	5	5	5	1	306	33.65	5.08	11.005	5
FALSE	High	Master Protein	P28289	Tropomodulin-1 OS=Homo sapiens GN=TMOD1 PE=1 SV=1	0	17.8245	13.3705	4	5	3	1	359	40.544	5.1	6.88157	4
FALSE	High	Master Protein	Q96DA6	Mitochondrial import inner membrane translocase subunit TIM14 OS=Homo sapiens GN=DNAJC19 PE=1 SV=3	0	17.7397	35.3448	3	4	3	1	116	12.491	10.1	10.81	3
FALSE	High	Master Protein	Q9Y2L1	Exosome complex exonuclease RRP44 OS=Homo sapiens GN=DIS3 PE=1 SV=2	0	17.7372	6.68058	5	5	5	1	958	108.934	7.14	4.83208	5
FALSE	High	Master Protein	O15084	Serine/threonine-protein phosphatase 6 regulatory ankyrin repeat subunit A OS=Homo sapiens GN=ANKRD28 PE=1 SV=5	0	17.7212	4.2735	3	3	3	1	1053	112.894	6.25	7.30218	3
FALSE	High	Master Protein	P13804	Electron transfer flavoprotein subunit alpha, mitochondrial OS=Homo sapiens GN=ETFA PE=1 SV=1	0	17.7202	14.4144	3	3	3	1	333	35.058	8.38	8.52695	3
FALSE	High	Master Protein	Q9BYI3	Hyccin OS=Homo sapiens GN=FAM126A PE=1 SV=2	0	17.7032	11.7083	6	6	6	1	521	57.589	8.16	13.7677	6
FALSE	High	Master Protein	P07195	L-lactate dehydrogenase B chain OS=Homo sapiens GN=LDHB PE=1 SV=2	0	17.6857	17.9641	6	7	5	1	334	36.615	6.05	9.9316	6
FALSE	High	Master Protein	Q9BYR4	Keratin-associated protein 4-3 OS=Homo sapiens GN=KRTAP4-3 PE=2 SV=2	0	17.601	43.5897	3	4	3	1	195	20.487	7.94	10.5941	3
FALSE	High	Master Protein	Q5SNT2	Transmembrane protein 201 OS=Homo sapiens GN=TMEM201 PE=1 SV=1	0	17.4566	8.70871	5	5	5	1	666	72.19	9.22	11.8179	5
FALSE	High	Master Protein	Q9NX63	MICOS complex subunit MIC19 OS=Homo sapiens GN=CHCHD3 PE=1 SV=1	0	17.4286	15.859	4	5	4	1	227	26.136	8.28	6.79141	4
FALSE	High	Master Protein	P62263	40S ribosomal protein S14 OS=Homo sapiens GN=RPS14 PE=1 SV=3	0	17.3662	39.0728	5	5	5	1	151	16.263	10.05	6.9686	5
FALSE	High	Master Protein	P62906	60S ribosomal protein L10a OS=Homo sapiens GN=RPL10A PE=1 SV=2	0	17.3075	17.5115	4	5	4	1	217	24.816	9.94	8.81952	4
FALSE	High	Master Protein	O60942	mRNA-capping enzyme OS=Homo sapiens GN=RNGTT PE=1 SV=1	0	17.28	12.0603	6	6	6	1	597	68.513	8.13	5.45768	6
[truncated: 1,155 more rows]

## Sheet: C20ORF196 IP
Checked	Protein FDR Confidence	Master	Accession	Description	Exp. q-value	Sum PEP Score	Coverage	# Peptides	# PSMs	# Unique Peptides	# Protein Groups	# AAs	MW [kDa]	calc. pI	Score Sequest HT	# Peptides Sequest HT
[truncated: 950 more rows]
